# Supplementary material for: The apple DNA-binding one zinc-finger protein MdDof54 promotes drought resistance
Source: Hortic Res. 2020 Dec 1;7:195. doi: 10.1038/s41438-020-00419-5 (PMC7704620; doi:10.1038/s41438-020-00419-5)
Supplement: Supplementary file 3 — Data set 1 [file 41438_2020_419_MOESM3_ESM.xlsx]

## Sheet: Data 1
Suppementary data 1. Differentially expressed genes (DEGs) in GL-3 plants from RNA-seq analysis under drought condition.
Gene ID	log2 Fold Change	p value	Annotation	Transcipt ID	Homolog to tair	Tair annotation
CYP707A	1.85351	1.56263e-12	product=abscisic acid 8'-hydroxylase 2	XP_008356917.1	AT2G29090.2	CYP707A2 | cytochrome P450, family 707, subfamily A, polypeptide 2 | chr2:12495038-12499080 REVERSE LENGTH=482
FPPS	1.18937	8.9195e-06	#N/A	#N/A	#N/A	#N/A
HD19	-1.1428	0.00233517	#N/A	NP_001280996.1	AT1G69780.1	ATHB13 | Homeobox-leucine zipper protein family | chr1:26259166-26260465 FORWARD LENGTH=294
HY5	-1.37277	1.99224e-09	#N/A	NP_001280752.1	AT5G11260.1	HY5, TED 5 | Basic-leucine zipper (bZIP) transcription factor family protein | chr5:3593583-3594800 REVERSE LENGTH=168
LIS	3.27271	0.000977485	#N/A	#N/A	#N/A	#N/A
LOC103400014	1.0178	5.17005e-07	product=calmodulin-binding protein 60 E-like	XP_008336916.2	AT2G24300.2	| Calmodulin-binding protein | chr2:10340913-10343457 FORWARD LENGTH=599
LOC103400041	1.36158	1.2406e-07	#N/A	XP_028949790.1	AT5G25220.2	KNAT3 | KNOTTED1-like homeobox gene 3 | chr5:8736208-8738087 FORWARD LENGTH=419
LOC103400110	2.91555	2.78884e-09	#N/A	XP_028950683.1	AT2G29120.1	ATGLR2.7, GLR2.7 | glutamate receptor 2.7 | chr2:12511479-12515893 REVERSE LENGTH=952
LOC103400118	1.16658	2.79632e-16	#N/A	XP_028951092.1	AT1G58520.1	RXW8 | lipases;hydrolases, acting on ester bonds | chr1:21733543-21738165 FORWARD LENGTH=746
LOC103400158	1.08	8.74128e-05	#N/A	XP_017178151.2	AT3G10490.2	ANAC052, NAC052 | NAC domain containing protein 52 | chr3:3268075-3270608 FORWARD LENGTH=451
LOC103400178	1.21318	1.05759e-05	product=wall-associated receptor kinase 2-like	XP_028950855.1	AT1G21270.1	WAK2 | wall-associated kinase 2 | chr1:7444997-7447345 FORWARD LENGTH=732
LOC103400396	1.55848	1.97202e-14	#N/A	XP_008337262.2	AT3G15880.1	WSIP2, TPR4 | WUS-interacting protein 2 | chr3:5364792-5371869 REVERSE LENGTH=1135
LOC103400402	1.66182	0.00081175	#N/A	XP_008337273.2	AT5G20230.1	ATBCB, BCB, SAG14 | blue-copper-binding protein | chr5:6826626-6827408 FORWARD LENGTH=196
LOC103400438	2.14713	7.45913e-22	product=probable ethanolamine kinase	XP_008337310.2	AT2G26830.1	emb1187 | Protein kinase superfamily protein | chr2:11443599-11446958 FORWARD LENGTH=374
LOC103400445	1.14899	5.62711e-06	#N/A	XP_008337316.2	AT1G80180.1	| unknown protein; FUNCTIONS IN: molecular_function unknown; INVOLVED IN: biological_process unknown; LOCATED IN: plasma membrane; EXPRESSED IN: 21 plant structures; EXPRESSED DURING: 10 growth stages; BEST Arabidopsis thaliana protein match is: unknown protein (TAIR:AT1G15400.3); Has 30201 Blast hits to 17322 proteins in 780 species: Archae - 12; Bacteria - 1396; Metazoa - 17338; Fungi - 3422; P…
LOC103400446	-2.06453	0.0035006	#N/A	XP_008337317.2	AT5G20110.1	| Dynein light chain type 1 family protein | chr5:6791542-6793253 REVERSE LENGTH=209
LOC103400481	-1.20117	3.76062e-05	product=palmitoyl-acyl carrier protein thioesterase%2C chloroplastic-like	XP_008337356.1	AT1G08510.1	FATB | fatty acyl-ACP thioesterases B | chr1:2691546-2693409 REVERSE LENGTH=412
LOC103400503	1.02448	0.000419676	#N/A	XP_008337384.2	AT3G24530.1	| AAA-type ATPase family protein / ankyrin repeat family protein | chr3:8945678-8947786 REVERSE LENGTH=481
LOC103400511	1.21796	4.4398e-07	#N/A	#N/A	#N/A	#N/A
LOC103400625	1.50601	5.82933e-06	product=MACPF domain-containing protein At1g14780-like	XP_008337500.1	AT1G14780.1	| MAC/Perforin domain-containing protein | chr1:5091020-5093873 FORWARD LENGTH=627
LOC103400664	1.24549	3.14869e-11	#N/A	XP_028959561.1	AT5G42050.1	| DCD (Development and Cell Death) domain protein | chr5:16815630-16816932 FORWARD LENGTH=349
LOC103400712	2.92128	4.71222e-41	#N/A	XP_008337597.2	AT4G26080.1	ABI1, AtABI1 | Protein phosphatase 2C family protein | chr4:13220231-13221828 REVERSE LENGTH=434
LOC103400741	1.74303	8.84245e-32	#N/A	XP_008337620.2	AT2G19810.1	| CCCH-type zinc finger family protein | chr2:8550419-8551498 FORWARD LENGTH=359
LOC103400821	1.89695	9.62292e-06	product=IQ domain-containing protein IQM1-like	XP_008337720.1	AT4G33050.3	EDA39 | calmodulin-binding family protein | chr4:15944604-15946736 REVERSE LENGTH=488
LOC103400825	1.61575	2.87473e-11	#N/A	XP_008337724.1	AT2G19450.1	TAG1, AS11, ABX45, DGAT1, RDS1, ATDGAT | membrane bound O-acyl transferase (MBOAT) family protein | chr2:8426436-8429455 FORWARD LENGTH=520
LOC103400852	-1.12994	6.52527e-06	product=protein Brevis radix-like 4	XP_008337758.2	AT5G20540.1	ATBRXL4, BRX-LIKE4, BRXL4 | BREVIS RADIX-like 4 | chr5:6947943-6951760 FORWARD LENGTH=384
LOC103400870	4.04616	4.24922e-11	#N/A	XP_017178235.1	AT5G56960.1	| basic helix-loop-helix (bHLH) DNA-binding family protein | chr5:23038703-23041174 REVERSE LENGTH=466
LOC103400887	-1.2022	0.00359928	product=pectinesterase/pectinesterase inhibitor PPE8B	XP_008337790.1	AT3G43270.1	| Plant invertase/pectin methylesterase inhibitor superfamily | chr3:15222402-15225124 REVERSE LENGTH=527
LOC103400928	2.60801	6.32376e-12	#N/A	XP_008337841.1	AT1G19110.1	| inter-alpha-trypsin inhibitor heavy chain-related | chr1:6602270-6605766 FORWARD LENGTH=754
LOC103400981	1.3224	0.00437927	product=probable LRR receptor-like serine/threonine-protein kinase At1g34110	XP_008337901.2	AT5G66330.1	| Leucine-rich repeat (LRR) family protein | chr5:26500531-26501787 REVERSE LENGTH=418
LOC103400996	-1.30742	0.00146324	product=ankyrin repeat-containing protein ITN1-like	XP_008337917.2	AT4G03500.1	| Ankyrin repeat family protein | chr4:1553453-1556571 FORWARD LENGTH=652
LOC103401028	4.23856	4.06316e-17	product=lysine histidine transporter-like 8	XP_008337953.2	AT1G47670.1	| Transmembrane amino acid transporter family protein | chr1:17536834-17539486 REVERSE LENGTH=519
LOC103401035	1.11057	6.12417e-06	#N/A	XP_008337960.1	AT5G66050.1	| Wound-responsive family protein | chr5:26412333-26414428 REVERSE LENGTH=340
LOC103401044	1.01675	9.54273e-08	#N/A	#N/A	#N/A	#N/A
LOC103401063	1.45688	3.08221e-11	product=histidine kinase 1-like isoform X1	XP_008337992.2	AT2G17820.1	ATHK1, AHK1, HK1 | histidine kinase 1 | chr2:7743133-7748013 REVERSE LENGTH=1207
LOC103401068	3.88452	3.31311e-08	product=thaumatin-like protein 1	XP_008337997.2	AT4G36010.2	| Pathogenesis-related thaumatin superfamily protein | chr4:17039472-17040976 REVERSE LENGTH=301
LOC103401128	1.20341	1.19246e-08	#N/A	#N/A	#N/A	#N/A
LOC103401144	1.28889	0.000135355	product=dehydrin Xero 1	XP_008338082.1	AT3G50980.1	XERO1 | dehydrin xero 1 | chr3:18942034-18942721 FORWARD LENGTH=128
LOC103401163	-1.03246	5.76762e-12	product=SCARECROW-LIKE protein 7	XP_028949970.1	AT5G66770.1	| GRAS family transcription factor | chr5:26660723-26662477 FORWARD LENGTH=584
LOC103401165	1.27264	9.56408e-07	product=water stress-inducible protein Rab21-like isoform X1	XP_008338111.1	AT3G50980.1	XERO1 | dehydrin xero 1 | chr3:18942034-18942721 FORWARD LENGTH=128
LOC103401179	5.49059	1.35354e-15	product=probable polyol transporter 6	XP_008338123.2	AT4G36670.1	| Major facilitator superfamily protein | chr4:17287680-17289483 REVERSE LENGTH=493
LOC103401182	4.21658	1.80649e-61	product=cold-shock protein CS120-like	NP_001315649.1	AT3G50980.1	XERO1 | dehydrin xero 1 | chr3:18942034-18942721 FORWARD LENGTH=128
LOC103401193	-2.3143	0.00395225	product=syntaxin-112-like	XP_028950934.1	AT2G18260.1	SYP112, ATSYP112 | syntaxin of plants 112 | chr2:7942275-7943192 FORWARD LENGTH=305
LOC103401208	1.41006	7.29758e-05	product=disease resistance RPP13-like protein 4	XP_008338151.2	AT3G50950.1	ZAR1 | HOPZ-ACTIVATED RESISTANCE 1 | chr3:18936127-18938685 FORWARD LENGTH=852
LOC103401290	1.31682	5.26836e-11	product=L-ascorbate oxidase homolog	XP_008338225.2	AT5G66920.1	sks17 | SKU5 similar 17 | chr5:26722963-26725370 FORWARD LENGTH=546
LOC103401334	2.24142	4.83042e-08	product=probable disease resistance protein At5g66900	XP_008338268.2	AT5G66900.1	| Disease resistance protein (CC-NBS-LRR class) family | chr5:26714931-26717757 REVERSE LENGTH=809
LOC103401347	-1.20557	1.9437e-05	#N/A	#N/A	#N/A	#N/A
LOC103401350	1.52741	3.62175e-06	product=phosphoglycerate mutase-like protein 4 isoform X1	XP_028950826.1	AT3G50520.1	| Phosphoglycerate mutase family protein | chr3:18748058-18749418 FORWARD LENGTH=230
LOC103401380	-1.66388	3.81575e-08	#N/A	XP_008338319.2	AT5G67020.1	| unknown protein; BEST Arabidopsis thaliana protein match is: unknown protein (TAIR:AT3G50340.1); Has 1807 Blast hits to 1807 proteins in 277 species: Archae - 0; Bacteria - 0; Metazoa - 736; Fungi - 347; Plants - 385; Viruses - 0; Other Eukaryotes - 339 (source: NCBI BLink). | chr5:26749962-26751146 FORWARD LENGTH=394
LOC103401382	1.71528	4.72347e-09	#N/A	XP_008338321.2	AT5G42930.1	| alpha/beta-Hydrolases superfamily protein | chr5:17210738-17214152 REVERSE LENGTH=467
LOC103401420	1.04821	0.00171337	product=disease resistance protein RPS6-like isoform X1	XP_017178099.2	AT1G27170.2	| transmembrane receptors;ATP binding | chr1:9433577-9439219 FORWARD LENGTH=1384
LOC103401458	-1.07523	1.42034e-05	product=cytochrome P450 81E8-like	XP_028950515.1	AT4G37370.1	CYP81D8 | cytochrome P450, family 81, subfamily D, polypeptide 8 | chr4:17569971-17571678 REVERSE LENGTH=497
LOC103401502	1.81348	4.07667e-08	product=calcium-transporting ATPase 2%2C plasma membrane-type-like	XP_008338436.2	AT4G37640.1	ACA2 | calcium ATPase 2 | chr4:17683225-17686808 REVERSE LENGTH=1014
LOC103401530	-1.25862	0.00167375	product=receptor-like cytosolic serine/threonine-protein kinase RBK1	XP_008338467.2	AT5G65530.1	| Protein kinase superfamily protein | chr5:26190844-26192826 REVERSE LENGTH=456
LOC103401588	1.34433	6.04924e-07	#N/A	#N/A	#N/A	#N/A
LOC103401614	3.19839	2.86756e-06	#N/A	XP_028951026.1	AT2G14095.1	| unknown protein; FUNCTIONS IN: molecular_function unknown; INVOLVED IN: biological_process unknown; LOCATED IN: mitochondrion; EXPRESSED IN: 7 plant structures; EXPRESSED DURING: 4 anthesis, C globular stage, petal differentiation and expansion stage; Has 106 Blast hits to 103 proteins in 21 species: Archae - 0; Bacteria - 5; Metazoa - 0; Fungi - 4; Plants - 87; Viruses - 0; Other Eukaryotes - …
LOC103401682	1.24995	2.79044e-08	#N/A	XP_017182498.2	AT4G39780.1	| Integrase-type DNA-binding superfamily protein | chr4:18458216-18459034 REVERSE LENGTH=272
LOC103401717	2.15433	2.74247e-15	#N/A	XP_028950057.1	AT1G01720.1	ATAF1, ANAC002 | NAC (No Apical Meristem) domain transcriptional regulator superfamily protein | chr1:268471-269514 FORWARD LENGTH=289
LOC103401733	1.64519	0.000177056	#N/A	XP_008338678.2	AT1G11050.1	| Protein kinase superfamily protein | chr1:3681892-3683769 FORWARD LENGTH=625
LOC103401766	1.31631	1.93745e-12	#N/A	XP_008338708.1	AT1G72770.3	HAB1 | homology to ABI1 | chr1:27390998-27392851 FORWARD LENGTH=511
LOC103401823	1.64019	0.00112418	#N/A	XP_008338759.2	AT4G15093.1	| catalytic LigB subunit of aromatic ring-opening dioxygenase family | chr4:8618454-8619472 FORWARD LENGTH=269
LOC103401842	1.05383	0.00044624	#N/A	XP_008338775.1	AT4G08330.1	| unknown protein; FUNCTIONS IN: molecular_function unknown; INVOLVED IN: biological_process unknown; LOCATED IN: plasma membrane; EXPRESSED IN: 24 plant structures; EXPRESSED DURING: 14 growth stages; BEST Arabidopsis thaliana protein match is: unknown protein (TAIR:AT2G17705.1); Has 98 Blast hits to 98 proteins in 13 species: Archae - 0; Bacteria - 0; Metazoa - 0; Fungi - 0; Plants - 98; Viruse…
LOC103401853	-1.13609	8.60841e-11	#N/A	XP_008338786.2	AT1G38131.1	| O-fucosyltransferase family protein | chr1:14293392-14296020 REVERSE LENGTH=589
LOC103401863	1.21448	0.000102033	product=uncharacterized protein LOC103401863	XP_008338799.2	AT4G36790.1	| Major facilitator superfamily protein | chr4:17336360-17338304 FORWARD LENGTH=489
LOC103401982	1.17975	0.000524045	product=mitochondrial uncoupling protein 5-like	XP_008338936.2	AT2G22500.1	UCP5, ATPUMP5, DIC1 | uncoupling protein 5 | chr2:9563531-9564472 REVERSE LENGTH=313
LOC103402040	1.02672	4.7504e-06	product=probable LRR receptor-like serine/threonine-protein kinase At3g47570	XP_028945149.1	AT5G20480.1	EFR | EF-TU receptor | chr5:6922497-6925679 FORWARD LENGTH=1031
LOC103402058	-1.08299	0.000416402	#N/A	XP_028949126.1	AT4G24480.1	| Protein kinase superfamily protein | chr4:12650410-12654755 FORWARD LENGTH=956
LOC103402092	-1.50466	8.12066e-25	#N/A	XP_008339055.2	AT1G10020.1	| Protein of unknown function (DUF1005) | chr1:3269939-3271732 REVERSE LENGTH=461
LOC103402118	4.49435	6.87557e-05	#N/A	XP_008339079.1	AT1G22810.1	| Integrase-type DNA-binding superfamily protein | chr1:8074535-8074969 REVERSE LENGTH=144
LOC103402119	2.84901	0.000197976	product=amino-acid permease BAT1 homolog	XP_008339395.1	AT2G01170.1	BAT1 | bidirectional amino acid transporter 1 | chr2:102364-104462 REVERSE LENGTH=516
LOC103402124	5.13021	1.1853e-08	#N/A	XP_008339085.2	AT1G71450.1	| Integrase-type DNA-binding superfamily protein | chr1:26927088-26927639 FORWARD LENGTH=183
LOC103402147	-1.03641	1.04184e-10	product=trihelix transcription factor GT-2-like	XP_028957706.1	AT1G76890.2	GT2, AT-GT2 | Duplicated homeodomain-like superfamily protein | chr1:28873211-28875203 REVERSE LENGTH=575
LOC103402232	2.01306	1.47629e-06	product=U-box domain-containing protein 29-like	XP_008339197.1	AT3G18710.1	PUB29, ATPUB29 | plant U-box 29 | chr3:6434234-6435481 REVERSE LENGTH=415
LOC103402556	2.29137	0.00268181	#N/A	XP_028950623.1	AT3G22910.1	| ATPase E1-E2 type family protein / haloacid dehalogenase-like hydrolase family protein | chr3:8116335-8119388 REVERSE LENGTH=1017
LOC103402578	-1.69788	0.00106901	#N/A	#N/A	#N/A	#N/A
LOC103402595	1.75332	7.67068e-06	#N/A	XP_028951680.1	AT1G15000.1	scpl50 | serine carboxypeptidase-like 50 | chr1:5168613-5169947 FORWARD LENGTH=444
LOC103402609	-1.103	8.0973e-16	#N/A	XP_008339571.1	AT1G71050.1	HIPP20 | Heavy metal transport/detoxification superfamily protein | chr1:26803322-26803946 REVERSE LENGTH=152
LOC103402642	2.451	0.000159556	product=methylesterase 10	XP_008339612.2	AT3G50440.1	ATMES10, MES10 | methyl esterase 10 | chr3:18717392-18718435 REVERSE LENGTH=288
LOC103402648	3.732	1.21033e-19	#N/A	#N/A	#N/A	#N/A
LOC103402650	1.45827	2.26902e-12	#N/A	XP_017178976.2	AT1G68190.1	| B-box zinc finger family protein | chr1:25559384-25561004 FORWARD LENGTH=356
LOC103402673	2.17424	0.0010219	#N/A	XP_008339646.2	AT1G68390.1	| Core-2/I-branching beta-1,6-N-acetylglucosaminyltransferase family protein | chr1:25642838-25645484 FORWARD LENGTH=408
LOC103402682	1.21541	6.3638e-05	#N/A	XP_008339655.1	AT3G02570.1	MEE31, PMI1 | Mannose-6-phosphate isomerase, type I | chr3:543463-545478 REVERSE LENGTH=432
LOC103402688	1.10947	3.51415e-06	#N/A	XP_008339661.1	AT1G68440.1	| unknown protein; BEST Arabidopsis thaliana protein match is: unknown protein (TAIR:AT1G25400.2); Has 86 Blast hits to 86 proteins in 29 species: Archae - 0; Bacteria - 6; Metazoa - 27; Fungi - 11; Plants - 24; Viruses - 0; Other Eukaryotes - 18 (source: NCBI BLink). | chr1:25658115-25659035 FORWARD LENGTH=306
LOC103402693	1.56726	2.48835e-07	product=caffeoylshikimate esterase-like	XP_008339665.2	AT1G77420.1	| alpha/beta-Hydrolases superfamily protein | chr1:29093641-29095442 FORWARD LENGTH=382
LOC103402708	2.01979	1.07061e-08	#N/A	XP_008339681.1	AT1G13360.1	| unknown protein; BEST Arabidopsis thaliana protein match is: unknown protein (TAIR:AT3G25870.1); Has 69 Blast hits to 69 proteins in 16 species: Archae - 0; Bacteria - 0; Metazoa - 6; Fungi - 0; Plants - 63; Viruses - 0; Other Eukaryotes - 0 (source: NCBI BLink). | chr1:4577229-4577813 REVERSE LENGTH=194
LOC103402715	1.77315	0.00030226	#N/A	XP_008339689.2	AT1G13340.1	| Regulator of Vps4 activity in the MVB pathway protein | chr1:4569622-4571043 REVERSE LENGTH=409
LOC103402724	2.77022	6.93033e-10	#N/A	#N/A	#N/A	#N/A
LOC103402726	1.03243	0.000464353	#N/A	XP_008339704.2	AT1G25560.1	TEM1, EDF1 | AP2/B3 transcription factor family protein | chr1:8981891-8982976 REVERSE LENGTH=361
LOC103402798	1.41501	8.96566e-06	#N/A	XP_008339776.2	AT1G13530.1	| Protein of unknown function (DUF1262) | chr1:4633740-4635129 REVERSE LENGTH=385
LOC103402803	-1.38301	0.00202945	#N/A	XP_008339782.2	AT1G69160.1	| unknown protein; BEST Arabidopsis thaliana protein match is: unknown protein (TAIR:AT3G13980.1); Has 173 Blast hits to 172 proteins in 54 species: Archae - 0; Bacteria - 0; Metazoa - 25; Fungi - 33; Plants - 84; Viruses - 2; Other Eukaryotes - 29 (source: NCBI BLink). | chr1:26000315-26001280 FORWARD LENGTH=321
LOC103402839	2.1215	0.00164592	#N/A	XP_008339830.2	AT2G03440.1	NRP1, ATNRP1 | nodulin-related protein 1 | chr2:1039409-1039972 REVERSE LENGTH=187
LOC103402887	1.23955	7.38289e-06	#N/A	XP_008339890.2	AT5G39660.2	CDF2 | cycling DOF factor 2 | chr5:15878920-15880712 FORWARD LENGTH=457
LOC103402919	1.12356	0.00160159	#N/A	XP_017179295.2	AT2G02820.2	MYB88 | myb domain protein 88 | chr2:804716-807139 REVERSE LENGTH=484
LOC103402936	2.07744	9.40197e-22	#N/A	XP_008339943.2	AT3G01470.1	ATHB-1, ATHB1, HD-ZIP-1, HAT5, HB-1 | homeobox 1 | chr3:182648-184034 REVERSE LENGTH=272
LOC103403005	2.11723	2.28207e-08	#N/A	XP_008340021.2	AT1G23850.1	| unknown protein; BEST Arabidopsis thaliana protein match is: unknown protein (TAIR:AT1G23840.1); Has 47 Blast hits to 40 proteins in 5 species: Archae - 0; Bacteria - 0; Metazoa - 0; Fungi - 0; Plants - 47; Viruses - 0; Other Eukaryotes - 0 (source: NCBI BLink). | chr1:8425981-8427045 REVERSE LENGTH=354
LOC103403006	3.49754	8.09282e-26	#N/A	XP_008340022.2	AT1G60190.1	| ARM repeat superfamily protein | chr1:22198403-22200463 FORWARD LENGTH=686
LOC103403007	-1.18523	0.00238812	#N/A	XP_008340024.2	AT1G10550.1	XTH33, XET | xyloglucan:xyloglucosyl transferase 33 | chr1:3479257-3480957 REVERSE LENGTH=310
LOC103403037	4.12808	5.50117e-05	#N/A	XP_008340069.1	AT1G23390.1	| Kelch repeat-containing F-box family protein | chr1:8309449-8310633 REVERSE LENGTH=394
LOC103403042	1.35049	0.00557246	#N/A	XP_008340077.2	AT1G70520.1	CRK2 | cysteine-rich RLK (RECEPTOR-like protein kinase) 2 | chr1:26584888-26587334 REVERSE LENGTH=649
LOC103403055	2.66436	1.39024e-11	#N/A	#N/A	#N/A	#N/A
LOC103403059	-1.00452	3.46107e-06	#N/A	XP_008340095.1	AT1G67900.3	| Phototropic-responsive NPH3 family protein | chr1:25467737-25469888 FORWARD LENGTH=631
LOC103403060	2.18474	3.47117e-23	#N/A	XP_008340096.1	AT1G12990.1	| beta-1,4-N-acetylglucosaminyltransferase family protein | chr1:4433973-4435552 FORWARD LENGTH=392
LOC103403061	1.5457	0.000122352	product=probable E3 ubiquitin-protein ligase XERICO	XP_008340097.1	AT1G67856.1	| RING/U-box superfamily protein | chr1:25442486-25442887 FORWARD LENGTH=133
LOC103403074	1.3799	0.000133264	#N/A	XP_008340114.1	AT5G40460.1	| unknown protein; BEST Arabidopsis thaliana protein match is: unknown protein (TAIR:AT3G27630.1); Has 87 Blast hits to 87 proteins in 12 species: Archae - 0; Bacteria - 0; Metazoa - 0; Fungi - 0; Plants - 87; Viruses - 0; Other Eukaryotes - 0 (source: NCBI BLink). | chr5:16202465-16202803 FORWARD LENGTH=112
LOC103403090	1.01751	4.30328e-05	#N/A	XP_008340136.1	AT1G13180.1	DIS1, ARP3, ATARP3 | Actin-like ATPase superfamily protein | chr1:4495394-4498204 FORWARD LENGTH=427
LOC103403106	1.83044	2.39426e-06	#N/A	XP_008340152.1	AT1G72310.1	ATL3 | RING/U-box superfamily protein | chr1:27226405-27227379 FORWARD LENGTH=324
LOC103403123	-1.43443	3.26854e-08	#N/A	XP_008340168.2	AT5G14280.1	| DNA-binding storekeeper protein-related | chr5:4609123-4611444 FORWARD LENGTH=572
LOC103403130	2.02872	1.28071e-14	#N/A	XP_008340176.3	AT1G15800.1	| unknown protein; BEST Arabidopsis thaliana protein match is: unknown protein (TAIR:AT1G80610.1); Has 56 Blast hits to 52 proteins in 9 species: Archae - 0; Bacteria - 0; Metazoa - 0; Fungi - 0; Plants - 56; Viruses - 0; Other Eukaryotes - 0 (source: NCBI BLink). | chr1:5441425-5443584 REVERSE LENGTH=207
LOC103403142	3.06897	5.27205e-09	product=mitogen-activated protein kinase kinase kinase 17	XP_008340193.2	AT5G67080.1	MAPKKK19 | mitogen-activated protein kinase kinase kinase 19 | chr5:26772726-26773760 FORWARD LENGTH=344
LOC103403232	1.24467	0.000856662	#N/A	XP_008340283.1	AT1G68430.1	| unknown protein; FUNCTIONS IN: molecular_function unknown; INVOLVED IN: biological_process unknown; LOCATED IN: chloroplast; EXPRESSED IN: 21 plant structures; EXPRESSED DURING: 13 growth stages; BEST Arabidopsis thaliana protein match is: unknown protein (TAIR:AT1G66890.1); Has 35 Blast hits to 35 proteins in 6 species: Archae - 0; Bacteria - 0; Metazoa - 0; Fungi - 0; Plants - 35; Viruses - 0…
LOC103403333	1.87499	0.00115904	product=protein JINGUBANG-like	XP_008340365.2	AT1G24530.1	| Transducin/WD40 repeat-like superfamily protein | chr1:8693287-8694543 FORWARD LENGTH=418
LOC103403409	1.78809	1.92753e-07	#N/A	#N/A	#N/A	#N/A
LOC103403412	2.56833	4.16764e-14	#N/A	XP_028951378.1	AT3G19830.2	NTMC2TYPE5.2, NTMC2T5.2 | Calcium-dependent lipid-binding (CaLB domain) family protein | chr3:6886338-6889974 REVERSE LENGTH=693
LOC103403426	2.17378	0.0036688	#N/A	XP_008340486.1	AT4G21200.1	ATGA2OX8, GA2OX8 | gibberellin 2-oxidase 8 | chr4:11302751-11306601 FORWARD LENGTH=338
LOC103403432	1.66103	0.000231816	#N/A	XP_008340494.1	AT3G11920.1	| glutaredoxin-related | chr3:3772311-3774887 FORWARD LENGTH=630
LOC103403453	-2.47888	0.00343723	#N/A	XP_008340515.1	AT1G31050.1	| basic helix-loop-helix (bHLH) DNA-binding superfamily protein | chr1:11075720-11079140 REVERSE LENGTH=434
LOC103403524	1.55434	0.00107511	#N/A	XP_008340588.1	AT5G49520.1	WRKY48, ATWRKY48 | WRKY DNA-binding protein 48 | chr5:20090890-20092867 FORWARD LENGTH=399
LOC103403562	-2.14893	0.0012141	#N/A	#N/A	#N/A	#N/A
LOC103403665	1.93231	2.42835e-10	product=TMV resistance protein N-like	XP_028958057.1	AT5G17680.1	| disease resistance protein (TIR-NBS-LRR class), putative | chr5:5822999-5827153 FORWARD LENGTH=1294
LOC103403692	1.73704	4.5599e-05	#N/A	XP_008340755.2	AT4G16120.1	ATSEB1, COBL7, SEB1 | COBRA-like protein-7 precursor | chr4:9116591-9119138 REVERSE LENGTH=661
LOC103403788	1.7242	1.30788e-12	#N/A	XP_008340845.2	AT5G18670.1	BMY3, BAM9 | beta-amylase 3 | chr5:6226138-6227999 FORWARD LENGTH=536
LOC103403809	1.64601	1.09591e-07	#N/A	XP_008340877.2	AT3G21570.1	| unknown protein; Has 43 Blast hits to 43 proteins in 13 species: Archae - 0; Bacteria - 0; Metazoa - 0; Fungi - 0; Plants - 43; Viruses - 0; Other Eukaryotes - 0 (source: NCBI BLink). | chr3:7600297-7600707 REVERSE LENGTH=136
LOC103403957	1.04344	1.84286e-08	product=BTB/POZ domain-containing protein NPY2-like	XP_008341035.2	AT2G14820.1	NPY2 | Phototropic-responsive NPH3 family protein | chr2:6358864-6361300 FORWARD LENGTH=634
LOC103403961	1.63431	0.00126567	#N/A	XP_008341029.1	AT3G22930.1	CML11 | calmodulin-like 11 | chr3:8124286-8125835 REVERSE LENGTH=173
LOC103403966	1.21896	2.75911e-05	#N/A	NP_001315663.1	AT4G14580.1	CIPK4, SnRK3.3 | CBL-interacting protein kinase 4 | chr4:8367887-8369167 REVERSE LENGTH=426
LOC103404007	-1.29865	0.00468044	product=putative receptor-like protein kinase At3g47110	XP_008341089.2	AT3G47110.1	| Leucine-rich repeat protein kinase family protein | chr3:17347103-17350296 REVERSE LENGTH=1025
LOC103404033	-1.36174	2.56015e-06	#N/A	XP_028952057.1	AT1G32450.1	NRT1.5 | nitrate transporter 1.5 | chr1:11715337-11719807 REVERSE LENGTH=614
LOC103404039	1.32367	9.02045e-06	#N/A	XP_008341117.2	AT4G14450.1	| unknown protein; LOCATED IN: chloroplast; BEST Arabidopsis thaliana protein match is: unknown protein (TAIR:AT3G23170.1); Has 74 Blast hits to 74 proteins in 6 species: Archae - 0; Bacteria - 0; Metazoa - 0; Fungi - 0; Plants - 74; Viruses - 0; Other Eukaryotes - 0 (source: NCBI BLink). | chr4:8309519-8309896 FORWARD LENGTH=125
LOC103404083	1.33513	6.03187e-06	product=probable mediator of RNA polymerase II transcription subunit 37e	XP_028952450.1	AT5G02500.2	HSC70-1, HSP70-1, AT-HSC70-1, HSC70 | heat shock cognate protein 70-1 | chr5:554055-556334 REVERSE LENGTH=521
LOC103404148	1.18867	0.000538354	#N/A	XP_028953402.1	AT5G13200.1	| GRAM domain family protein | chr5:4207081-4208079 FORWARD LENGTH=272
LOC103404158	3.88671	6.41647e-08	product=NAC domain-containing protein 83-like	XP_008341263.2	AT5G13180.1	ANAC083, VNI2, NAC083 | NAC domain containing protein 83 | chr5:4196643-4197577 FORWARD LENGTH=252
LOC103404179	1.05578	0.00428298	#N/A	XP_008341289.1	AT3G01980.4	| NAD(P)-binding Rossmann-fold superfamily protein | chr3:327747-328833 REVERSE LENGTH=266
LOC103404208	3.87351	1.11787e-05	product=UPF0481 protein At3g47200-like	XP_028953405.1	AT3G50120.1	| Plant protein of unknown function (DUF247) | chr3:18585157-18587246 REVERSE LENGTH=531
LOC103404209	2.24827	0.0003491	#N/A	XP_008341320.2	AT1G76650.3	CML38 | calmodulin-like 38 | chr1:28766909-28767442 REVERSE LENGTH=177
LOC103404222	1.69439	8.54488e-07	#N/A	XP_008341339.2	AT3G27250.1	| unknown protein; BEST Arabidopsis thaliana protein match is: unknown protein (TAIR:AT5G40800.1); Has 104 Blast hits to 104 proteins in 13 species: Archae - 0; Bacteria - 0; Metazoa - 0; Fungi - 0; Plants - 104; Viruses - 0; Other Eukaryotes - 0 (source: NCBI BLink). | chr3:10061633-10062481 FORWARD LENGTH=282
LOC103404237	-1.35398	0.000797817	#N/A	#N/A	#N/A	#N/A
LOC103404249	-1.46809	0.00337518	#N/A	XP_008341363.1	AT5G14410.1	| unknown protein; Has 23 Blast hits to 23 proteins in 9 species: Archae - 0; Bacteria - 0; Metazoa - 0; Fungi - 0; Plants - 23; Viruses - 0; Other Eukaryotes - 0 (source: NCBI BLink). | chr5:4646897-4647398 REVERSE LENGTH=133
LOC103404306	2.3043	1.463e-24	#N/A	XP_008341425.1	AT5G40390.1	SIP1 | Raffinose synthase family protein | chr5:16161720-16165085 FORWARD LENGTH=783
LOC103404324	1.18521	1.13943e-06	#N/A	XP_008341444.2	AT3G27870.1	| ATPase E1-E2 type family protein / haloacid dehalogenase-like hydrolase family protein | chr3:10330950-10335288 FORWARD LENGTH=1189
LOC103404358	1.35489	2.88336e-07	#N/A	XP_008341479.1	AT5G40200.1	DegP9 | DegP protease 9 | chr5:16070402-16073101 FORWARD LENGTH=592
LOC103404389	1.69075	8.72231e-09	#N/A	XP_028953407.1	AT1G59650.1	CW14 | Protein of unknown function (DUF1336) | chr1:21920099-21922670 FORWARD LENGTH=492
LOC103404432	2.40302	1.74804e-17	#N/A	XP_008341562.3	AT5G15190.2	| unknown protein; FUNCTIONS IN: molecular_function unknown; INVOLVED IN: biological_process unknown; LOCATED IN: chloroplast; EXPRESSED IN: 17 plant structures; EXPRESSED DURING: LP.04 four leaves visible, 4 anthesis, petal differentiation and expansion stage, E expanded cotyledon stage, D bilateral stage; Has 7 Blast hits to 7 proteins in 3 species: Archae - 0; Bacteria - 0; Metazoa - 0; Fungi …
LOC103404575	-2.01862	0.00391302	#N/A	XP_008341726.1	AT2G18670.1	| RING/U-box superfamily protein | chr2:8093469-8094452 FORWARD LENGTH=181
LOC103404583	3.22597	9.16627e-09	#N/A	XP_028952914.1	AT3G28050.1	| nodulin MtN21 /EamA-like transporter family protein | chr3:10442984-10445216 FORWARD LENGTH=367
LOC103404624	2.00341	1.60974e-14	#N/A	XP_008341772.1	AT5G42050.1	| DCD (Development and Cell Death) domain protein | chr5:16815630-16816932 FORWARD LENGTH=349
LOC103404648	1.79633	3.05447e-10	#N/A	XP_008341800.2	AT3G02210.1	COBL1 | COBRA-like protein 1 precursor | chr3:409352-411478 REVERSE LENGTH=452
LOC103404677	8.44961	3.85073e-10	#N/A	XP_008341834.1	AT5G38760.1	| Late embryogenesis abundant protein (LEA) family protein | chr5:15524249-15524743 FORWARD LENGTH=67
LOC103404679	8.23585	2.29587e-35	#N/A	XP_008341836.1	AT5G38760.1	| Late embryogenesis abundant protein (LEA) family protein | chr5:15524249-15524743 FORWARD LENGTH=67
LOC103404726	-2.81783	4.446e-06	#N/A	XP_008341902.1	AT2G20875.1	EPF1 | epidermal patterning factor 1 | chr2:8983179-8983579 REVERSE LENGTH=104
LOC103404761	2.27237	8.1249e-05	product=transcription factor MYB4-like	XP_008341938.1	AT3G23250.1	MYB15, ATY19, ATMYB15 | myb domain protein 15 | chr3:8309492-8310624 FORWARD LENGTH=285
LOC103404764	1.4149	2.22657e-06	product=G-type lectin S-receptor-like serine/threonine-protein kinase At2g19130	XP_008341942.2	AT2G19130.1	| S-locus lectin protein kinase family protein | chr2:8293789-8296275 FORWARD LENGTH=828
LOC103404771	1.72193	0.000640822	product=calcium-binding protein PBP1-like	XP_008341952.1	AT5G54490.1	PBP1 | pinoid-binding protein 1 | chr5:22121458-22121841 FORWARD LENGTH=127
LOC103404828	2.15012	5.24585e-11	#N/A	XP_028952365.1	AT1G70420.1	| Protein of unknown function (DUF1645) | chr1:26539840-26540658 REVERSE LENGTH=272
LOC103404835	1.77687	3.1869e-06	#N/A	XP_028953740.1	AT1G05100.1	MAPKKK18 | mitogen-activated protein kinase kinase kinase 18 | chr1:1469679-1470698 FORWARD LENGTH=339
LOC103404839	1.21049	5.55604e-05	#N/A	XP_008342030.2	AT2G32530.1	ATCSLB03, CSLB03, ATCSLB3 | cellulose synthase-like B3 | chr2:13809283-13813487 FORWARD LENGTH=755
LOC103404950	1.1796	1.22824e-06	#N/A	XP_028952816.1	AT2G05755.1	| Nodulin MtN21 /EamA-like transporter family protein | chr2:2170905-2173646 FORWARD LENGTH=401
LOC103405065	2.04982	7.50151e-18	product=probable E3 ubiquitin-protein ligase XERICO	XP_028953069.1	AT2G04240.2	XERICO | RING/U-box superfamily protein | chr2:1461816-1462304 REVERSE LENGTH=162
LOC103405072	1.7542	0.00341307	#N/A	XP_008342265.2	AT3G07600.1	| Heavy metal transport/detoxification superfamily protein | chr3:2424300-2424954 REVERSE LENGTH=157
LOC103405103	1.78126	2.88776e-06	product=probable CCR4-associated factor 1 homolog 11	XP_008342289.2	AT3G44260.1	| Polynucleotidyl transferase, ribonuclease H-like superfamily protein | chr3:15952213-15953055 REVERSE LENGTH=280
LOC103405108	1.17199	2.43524e-14	#N/A	XP_008342293.2	AT3G22270.1	| Topoisomerase II-associated protein PAT1 | chr3:7874480-7877857 FORWARD LENGTH=782
LOC103405110	1.73082	2.16512e-06	#N/A	XP_008342296.1	AT2G32190.1	| unknown protein; BEST Arabidopsis thaliana protein match is: unknown protein (TAIR:AT2G32210.1); Has 218 Blast hits to 218 proteins in 24 species: Archae - 0; Bacteria - 0; Metazoa - 0; Fungi - 16; Plants - 202; Viruses - 0; Other Eukaryotes - 0 (source: NCBI BLink). | chr2:13674588-13675092 FORWARD LENGTH=71
LOC103405117	-1.46546	2.8405e-09	product=uncharacterized protein LOC103405117	XP_028955752.1	AT5G22430.1	| Pollen Ole e 1 allergen and extensin family protein | chr5:7433913-7434646 FORWARD LENGTH=172
LOC103405139	-1.0221	0.000204822	#N/A	XP_008342324.2	AT3G59060.4	PIL6, PIF5 | phytochrome interacting factor 3-like 6 | chr3:21828189-21829895 REVERSE LENGTH=444
LOC103405144	1.08385	4.35602e-08	#N/A	#N/A	#N/A	#N/A
LOC103405169	-1.603	0.000100672	#N/A	XP_008342349.2	AT4G22790.1	| MATE efflux family protein | chr4:11975153-11976628 REVERSE LENGTH=491
LOC103405226	2.06897	3.10359e-15	#N/A	XP_008342423.2	AT3G21150.1	BBX32 | B-box 32 | chr3:7412713-7413390 REVERSE LENGTH=225
LOC103405264	2.39764	1.89024e-06	#N/A	XP_008342462.2	AT1G22380.1	AtUGT85A3, UGT85A3 | UDP-glucosyl transferase 85A3 | chr1:7900522-7902332 REVERSE LENGTH=488
LOC103405270	2.14598	6.07938e-05	#N/A	XP_008342467.2	AT3G22160.1	| VQ motif-containing protein | chr3:7818148-7818726 REVERSE LENGTH=192
LOC103405290	3.74494	1.47357e-10	product=transcription factor JUNGBRUNNEN 1-like	XP_008342485.2	AT2G43000.1	anac042, NAC042 | NAC domain containing protein 42 | chr2:17880617-17882584 REVERSE LENGTH=275
LOC103405311	1.58375	0.000310074	#N/A	XP_028953238.1	AT3G21180.1	ACA9, ATACA9 | autoinhibited Ca(2+)-ATPase 9 | chr3:7425770-7431941 FORWARD LENGTH=1086
LOC103405347	2.3536	3.43686e-19	#N/A	XP_008342553.1	AT3G23920.1	BAM1, BMY7, TR-BAMY | beta-amylase 1 | chr3:8641722-8644199 FORWARD LENGTH=575
LOC103405374	1.00922	0.0045179	#N/A	XP_008342579.1	AT1G72500.1	| LOCATED IN: plasma membrane; EXPRESSED IN: 23 plant structures; EXPRESSED DURING: 13 growth stages; CONTAINS InterPro DOMAIN/s: von Willebrand factor, type A (InterPro:IPR002035); BEST Arabidopsis thaliana protein match is: inter-alpha-trypsin inhibitor heavy chain-related (TAIR:AT1G19110.1); Has 1407 Blast hits to 1406 proteins in 307 species: Archae - 6; Bacteria - 522; Metazoa - 484; Fungi -…
LOC103405428	1.51166	0.000911297	product=ankyrin repeat-containing protein At5g02620-like	XP_008342647.1	AT5G50140.1	| Ankyrin repeat family protein | chr5:20395856-20398197 FORWARD LENGTH=535
LOC103405461	-1.1664	0.000153821	product=sulfite exporter TauE/SafE family protein 3-like isoform X2	XP_008342687.2	AT2G25737.1	| Sulfite exporter TauE/SafE family protein | chr2:10977174-10979677 FORWARD LENGTH=476
LOC103405468	-2.1276	2.3125e-12	#N/A	XP_008342695.1	AT1G15260.1	| unknown protein; BEST Arabidopsis thaliana protein match is: unknown protein (TAIR:AT3G16070.1); Has 28 Blast hits to 28 proteins in 7 species: Archae - 0; Bacteria - 0; Metazoa - 0; Fungi - 0; Plants - 28; Viruses - 0; Other Eukaryotes - 0 (source: NCBI BLink). | chr1:5249834-5250370 FORWARD LENGTH=178
LOC103405555	1.75224	0.00155009	#N/A	XP_028953489.1	AT4G12560.2	CPR30 | F-box and associated interaction domains-containing protein | chr4:7441815-7443157 FORWARD LENGTH=413
LOC103405572	3.22835	6.67031e-06	#N/A	XP_008342807.1	AT1G80840.1	WRKY40, ATWRKY40 | WRKY DNA-binding protein 40 | chr1:30383834-30385356 FORWARD LENGTH=302
LOC103405584	1.11606	5.52722e-09	#N/A	XP_008342818.2	AT1G80920.1	J8 | Chaperone DnaJ-domain superfamily protein | chr1:30403863-30404549 REVERSE LENGTH=163
LOC103405596	2.76999	1.14076e-28	#N/A	XP_008342829.2	AT2G24100.1	| unknown protein; BEST Arabidopsis thaliana protein match is: unknown protein (TAIR:AT4G30780.1); Has 101 Blast hits to 101 proteins in 16 species: Archae - 0; Bacteria - 0; Metazoa - 0; Fungi - 0; Plants - 95; Viruses - 0; Other Eukaryotes - 6 (source: NCBI BLink). | chr2:10244921-10246715 FORWARD LENGTH=466
LOC103405650	1.58841	0.000312117	product=F-box/kelch-repeat protein At3g23880-like	XP_008342895.2	AT3G07870.1	| F-box and associated interaction domains-containing protein | chr3:2510871-2512124 FORWARD LENGTH=417
LOC103405659	1.03215	0.000177777	product=probable serine/threonine-protein kinase At1g54610	XP_028953181.1	AT1G53050.1	| Protein kinase superfamily protein | chr1:19772574-19775531 FORWARD LENGTH=694
LOC103405665	1.07817	2.5046e-10	#N/A	XP_008342910.2	AT4G28300.1	| Protein of unknown function (DUF1421) | chr4:14014860-14016823 FORWARD LENGTH=496
LOC103405667	2.53207	0.000672163	#N/A	XP_008342914.1	AT2G20562.1	| unknown protein; LOCATED IN: endomembrane system; BEST Arabidopsis thaliana protein match is: unknown protein (TAIR:AT2G31090.1); Has 70 Blast hits to 70 proteins in 13 species: Archae - 0; Bacteria - 0; Metazoa - 0; Fungi - 0; Plants - 70; Viruses - 0; Other Eukaryotes - 0 (source: NCBI BLink). | chr2:8850367-8850835 REVERSE LENGTH=73
LOC103405679	3.09736	3.03482e-21	#N/A	XP_008342928.2	AT2G20880.1	| Integrase-type DNA-binding superfamily protein | chr2:8986053-8987063 FORWARD LENGTH=336
LOC103405694	1.91872	0.000127245	product=uncharacterized protein At4g06744-like	XP_008342943.2	AT4G06744.1	| Leucine-rich repeat (LRR) family protein | chr4:4070870-4072084 REVERSE LENGTH=404
LOC103405762	1.25928	2.91905e-21	#N/A	XP_008343007.2	AT5G17380.1	| Thiamine pyrophosphate dependent pyruvate decarboxylase family protein | chr5:5724920-5726720 REVERSE LENGTH=572
LOC103405822	1.1557	1.28505e-05	#N/A	XP_028954680.1	AT1G23170.2	| Protein of unknown function DUF2359, transmembrane | chr1:8212724-8215516 FORWARD LENGTH=615
LOC103405838	1.84041	0.000170412	#N/A	XP_008343072.2	AT5G37490.1	| ARM repeat superfamily protein | chr5:14887744-14889051 FORWARD LENGTH=435
LOC103405883	1.96461	4.25091e-12	#N/A	XP_008343128.1	AT5G16600.1	MYB43, AtMYB43 | myb domain protein 43 | chr5:5438291-5440214 FORWARD LENGTH=327
LOC103405913	1.27098	1.27923e-06	#N/A	XP_008343163.2	AT5G36930.1	| Disease resistance protein (TIR-NBS-LRR class) family | chr5:14567771-14571907 REVERSE LENGTH=1188
LOC103405925	1.84437	3.21316e-06	#N/A	XP_008343174.1	AT2G47260.1	WRKY23, ATWRKY23 | WRKY DNA-binding protein 23 | chr2:19405045-19406446 REVERSE LENGTH=337
LOC103405934	2.75885	0.00518635	#N/A	XP_008343185.2	AT2G47190.1	ATMYB2, MYB2 | myb domain protein 2 | chr2:19376284-19377297 FORWARD LENGTH=273
LOC103405941	1.22292	0.00431321	#N/A	XP_008343193.2	AT2G47180.1	AtGolS1, GolS1 | galactinol synthase 1 | chr2:19369049-19370372 REVERSE LENGTH=344
LOC103405963	-1.40109	7.17728e-05	#N/A	XP_008343213.1	AT1G75250.2	ATRL6, RSM3, RL6 | RAD-like 6 | chr1:28244463-28245453 REVERSE LENGTH=97
LOC103406087	4.80962	3.66017e-05	product=cytochrome P450 94C1-like	XP_008343326.1	AT2G27690.1	CYP94C1 | cytochrome P450, family 94, subfamily C, polypeptide 1 | chr2:11809373-11810860 FORWARD LENGTH=495
LOC103406180	1.41157	9.21004e-06	product=late embryogenesis abundant protein At1g64065	XP_008343410.1	AT2G46150.1	| Late embryogenesis abundant (LEA) hydroxyproline-rich glycoprotein family | chr2:18961424-18962089 FORWARD LENGTH=221
LOC103406197	2.46245	7.58706e-30	product=common plant regulatory factor 1-like isoform X2	XP_028955045.1	AT2G46270.1	GBF3 | G-box binding factor 3 | chr2:19000859-19002901 FORWARD LENGTH=382
LOC103406279	4.03186	0.00157824	#N/A	XP_008343502.1	AT2G46150.1	| Late embryogenesis abundant (LEA) hydroxyproline-rich glycoprotein family | chr2:18961424-18962089 FORWARD LENGTH=221
LOC103406307	-2.1155	8.66642e-13	product=probable membrane-associated kinase regulator 4	XP_028961695.1	AT2G39370.1	| unknown protein; BEST Arabidopsis thaliana protein match is: unknown protein (TAIR:AT2G37380.1); Has 184 Blast hits to 178 proteins in 53 species: Archae - 0; Bacteria - 58; Metazoa - 9; Fungi - 0; Plants - 103; Viruses - 0; Other Eukaryotes - 14 (source: NCBI BLink). | chr2:16444280-16445266 REVERSE LENGTH=328
LOC103406317	2.06179	3.84588e-22	product=telomere repeat-binding protein 3-like	XP_008343536.2	AT3G12560.1	TRFL9, ATTBP2 | TRF-like 9 | chr3:3982272-3984848 REVERSE LENGTH=619
LOC103406329	1.55608	1.18057e-05	product=enoyl-CoA delta isomerase 1%2C peroxisomal-like	XP_008343548.1	AT1G65520.1	ATECI1, ECI1, ECHIC, PEC11 | delta(3), delta(2)-enoyl CoA isomerase 1 | chr1:24361171-24361893 REVERSE LENGTH=240
LOC103406338	1.71521	0.000131412	#N/A	#N/A	#N/A	#N/A
LOC103406353	2.80358	2.17755e-15	product=aspartic proteinase PCS1-like	XP_008343567.1	AT2G39710.1	| Eukaryotic aspartyl protease family protein | chr2:16562051-16563379 REVERSE LENGTH=442
LOC103406357	1.1396	1.95499e-05	product=uncharacterized protein LOC103406357	XP_008343572.2	AT3G11420.1	| Protein of unknown function (DUF604) | chr3:3591834-3594323 FORWARD LENGTH=505
LOC103406408	1.34861	2.9576e-12	product=TMV resistance protein N-like isoform X1	XP_028964936.1	AT5G17680.1	| disease resistance protein (TIR-NBS-LRR class), putative | chr5:5822999-5827153 FORWARD LENGTH=1294
LOC103406417	2.81795	5.80029e-08	product=probable 2-oxoglutarate-dependent dioxygenase At5g05600	XP_008343625.2	AT5G05600.1	| 2-oxoglutarate (2OG) and Fe(II)-dependent oxygenase superfamily protein | chr5:1672266-1674602 FORWARD LENGTH=371
LOC103406528	-1.74433	0.00155005	product=cadmium/zinc-transporting ATPase HMA2-like	XP_028959065.1	AT4G30110.1	HMA2, ATHMA2 | heavy metal atpase 2 | chr4:14720253-14724577 REVERSE LENGTH=951
LOC103406563	2.76145	5.9775e-09	product=heavy metal-associated isoprenylated plant protein 39-like	XP_008343770.1	AT1G01490.2	| Heavy metal transport/detoxification superfamily protein | chr1:180401-182066 REVERSE LENGTH=177
LOC103406689	-1.53859	0.000375214	product=probable LRR receptor-like serine/threonine-protein kinase At2g24230	XP_008343899.2	AT2G24230.1	| Leucine-rich repeat protein kinase family protein | chr2:10301979-10304540 REVERSE LENGTH=853
LOC103406693	1.03518	2.32594e-06	product=transcription factor bHLH66-like	XP_028964276.1	AT2G24260.1	LRL1 | LJRHL1-like 1 | chr2:10319646-10322177 REVERSE LENGTH=350
LOC103406702	2.37272	6.42265e-24	product=uncharacterized protein LOC103406702	XP_008343913.2	AT4G02040.1	| unknown protein; FUNCTIONS IN: molecular_function unknown; INVOLVED IN: biological_process unknown; LOCATED IN: chloroplast; Has 30 Blast hits to 30 proteins in 6 species: Archae - 0; Bacteria - 0; Metazoa - 0; Fungi - 0; Plants - 30; Viruses - 0; Other Eukaryotes - 0 (source: NCBI BLink). | chr4:897563-898021 FORWARD LENGTH=152
LOC103406741	1.06399	7.30784e-11	#N/A	#N/A	#N/A	#N/A
LOC103406751	1.00903	1.41366e-05	product=E3 ubiquitin-protein ligase ATL4	XP_008343972.2	AT3G60220.1	ATL4, TL4 | TOXICOS EN LEVADURA 4 | chr3:22254790-22255794 REVERSE LENGTH=334
LOC103406888	2.39136	4.65145e-21	product=uncharacterized protein LOC103406888	XP_008344087.3	AT5G57610.1	| Protein kinase superfamily protein with octicosapeptide/Phox/Bem1p domain | chr5:23325307-23329099 FORWARD LENGTH=1054
LOC103406936	4.65537	1.5401e-05	product=putative transcription factor bHLH041	XP_008344123.2	AT5G56960.1	| basic helix-loop-helix (bHLH) DNA-binding family protein | chr5:23038703-23041174 REVERSE LENGTH=466
LOC103406981	1.5027	7.83928e-08	product=E3 ubiquitin-protein ligase ATL4-like	XP_008344169.2	AT5G20885.1	| RING/U-box superfamily protein | chr5:7084133-7084663 REVERSE LENGTH=176
LOC103406983	1.05214	0.00508792	product=2-oxoglutarate-dependent dioxygenase DAO-like	XP_028945427.1	AT1G14130.1	| 2-oxoglutarate (2OG) and Fe(II)-dependent oxygenase superfamily protein | chr1:4836041-4837040 REVERSE LENGTH=308
LOC103407042	1.42378	0.000246196	product=uncharacterized protein LOC103407042	XP_008344222.1	AT2G17705.1	| unknown protein; FUNCTIONS IN: molecular_function unknown; INVOLVED IN: biological_process unknown; LOCATED IN: plasma membrane; EXPRESSED IN: cultured cell; BEST Arabidopsis thaliana protein match is: unknown protein (TAIR:AT4G08330.1); Has 135 Blast hits to 135 proteins in 32 species: Archae - 5; Bacteria - 29; Metazoa - 0; Fungi - 0; Plants - 91; Viruses - 0; Other Eukaryotes - 10 (source: N…
LOC103407049	2.49635	0.00236084	product=thaumatin-like protein 1	XP_008344227.1	AT4G36010.2	| Pathogenesis-related thaumatin superfamily protein | chr4:17039472-17040976 REVERSE LENGTH=301
LOC103407051	1.09537	0.00420305	product=gibberellin-regulated protein 11-like isoform X2	XP_028946449.1	AT2G18420.1	| Gibberellin-regulated family protein | chr2:7993861-7994334 FORWARD LENGTH=94
LOC103407085	1.14581	1.65432e-16	product=zinc finger CCCH domain-containing protein 44-like isoform X1	XP_008344259.2	AT3G51120.1	| DNA binding;zinc ion binding;nucleic acid binding;nucleic acid binding | chr3:18986026-18991886 REVERSE LENGTH=1292
LOC103407093	2.02229	1.43906e-27	product=cold-shock protein CS120-like	XP_028946737.1	AT3G50980.1	XERO1 | dehydrin xero 1 | chr3:18942034-18942721 FORWARD LENGTH=128
LOC103407118	4.77781	3.7518e-55	product=uncharacterized protein LOC103407118 isoform X1	XP_008344290.2	AT4G36600.1	| Late embryogenesis abundant (LEA) protein | chr4:17263666-17264968 FORWARD LENGTH=353
LOC103407138	5.35484	0.000188402	product=uncharacterized protein LOC103407138	XP_028947797.1	AT5G42930.1	| alpha/beta-Hydrolases superfamily protein | chr5:17210738-17214152 REVERSE LENGTH=467
LOC103407167	1.55856	0.00122508	product=probable N-acetyltransferase HLS1	XP_008344342.2	AT2G23060.1	| Acyl-CoA N-acyltransferases (NAT) superfamily protein | chr2:9812839-9814633 REVERSE LENGTH=413
LOC103407182	1.82455	0.00287519	#N/A	XP_008344353.2	AT2G18660.1	PNP-A | plant natriuretic peptide A | chr2:8091032-8091644 REVERSE LENGTH=130
LOC103407237	-2.88979	4.83544e-05	#N/A	#N/A	#N/A	#N/A
LOC103407259	-1.90355	6.78111e-16	product=bidirectional sugar transporter SWEET1-like	XP_008344428.1	AT1G21460.1	SWEET1, AtSWEET1 | Nodulin MtN3 family protein | chr1:7512030-7513281 REVERSE LENGTH=247
LOC103407446	2.2832	0.000969295	product=putative disease resistance protein At3g14460	XP_028951923.1	AT3G14470.1	| NB-ARC domain-containing disease resistance protein | chr3:4857940-4861104 FORWARD LENGTH=1054
LOC103407600	2.08201	2.45322e-10	product=farnesyl pyrophosphate synthase 2-like isoform X2	XP_008344723.1	AT5G47770.1	FPS1 | farnesyl diphosphate synthase 1 | chr5:19345297-19347415 FORWARD LENGTH=384
LOC103407610	-1.03479	0.000998431	product=uncharacterized protein LOC103407610	XP_028955331.1	AT5G56120.1	| unknown protein; BEST Arabidopsis thaliana protein match is: unknown protein (TAIR:AT3G12870.1); Has 77 Blast hits to 75 proteins in 12 species: Archae - 0; Bacteria - 0; Metazoa - 0; Fungi - 0; Plants - 77; Viruses - 0; Other Eukaryotes - 0 (source: NCBI BLink). | chr5:22721483-22722193 FORWARD LENGTH=236
LOC103407638	1.02843	3.5006e-18	product=probable WRKY transcription factor 2 isoform X1	XP_008344758.2	AT5G56270.1	WRKY2, ATWRKY2 | WRKY DNA-binding protein 2 | chr5:22780816-22783137 FORWARD LENGTH=687
LOC103407645	1.5498	4.48603e-08	product=probable serine/threonine-protein kinase PBL19	XP_028956787.1	AT5G47070.1	| Protein kinase superfamily protein | chr5:19118683-19120528 REVERSE LENGTH=410
LOC103407650	1.62172	6.53859e-07	product=probable WRKY transcription factor 26	NP_001315684.1	AT2G38470.1	WRKY33, ATWRKY33 | WRKY DNA-binding protein 33 | chr2:16108476-16110539 FORWARD LENGTH=519
LOC103407699	1.42513	4.70149e-14	product=rust resistance kinase Lr10-like isoform X2	XP_028950211.1	AT1G66920.1	| Protein kinase superfamily protein | chr1:24965410-24967432 REVERSE LENGTH=609
LOC103407719	-1.14992	0.00548048	product=uncharacterized protein LOC103407719	XP_028956381.1	AT5G17910.2	| unknown protein; FUNCTIONS IN: molecular_function unknown; INVOLVED IN: biological_process unknown; LOCATED IN: mitochondrion; EXPRESSED IN: 23 plant structures; EXPRESSED DURING: 15 growth stages; BEST Arabidopsis thaliana protein match is: unknown protein (TAIR:AT2G29620.1). | chr5:5927906-5932292 FORWARD LENGTH=1342
LOC103407751	2.6987	0.000255513	product=probable protein phosphatase 2C 24	XP_028955535.1	AT2G29380.1	HAI3 | highly ABA-induced PP2C gene 3 | chr2:12608855-12610124 FORWARD LENGTH=362
LOC103407817	2.30273	1.01847e-11	product=uncharacterized protein At4g22758-like	XP_008344912.1	AT2G27830.1	| unknown protein; BEST Arabidopsis thaliana protein match is: unknown protein (TAIR:AT4G22758.1); Has 131 Blast hits to 131 proteins in 17 species: Archae - 0; Bacteria - 0; Metazoa - 0; Fungi - 0; Plants - 131; Viruses - 0; Other Eukaryotes - 0 (source: NCBI BLink). | chr2:11860734-11861306 FORWARD LENGTH=190
LOC103407843	1.91584	0.000169519	product=probable calcium-binding protein CML13	XP_008344938.2	AT1G12310.1	| Calcium-binding EF-hand family protein | chr1:4187500-4187946 REVERSE LENGTH=148
LOC103407953	2.22106	2.12532e-15	product=WRKY transcription factor 22	XP_028954969.1	AT4G01250.1	WRKY22, AtWRKY22 | WRKY family transcription factor | chr4:522839-524129 REVERSE LENGTH=298
LOC103407991	4.62424	6.1897e-77	#N/A	#N/A	#N/A	#N/A
LOC103408069	2.02291	2.80706e-06	product=G-type lectin S-receptor-like serine/threonine-protein kinase B120	XP_008345158.3	AT4G21390.1	B120 | S-locus lectin protein kinase family protein | chr4:11394458-11397474 REVERSE LENGTH=849
LOC103408090	-2.13688	3.91895e-12	product=protein FANTASTIC FOUR 1-like	XP_008345179.2	AT4G02810.1	| Protein of unknown function (DUF3049) | chr4:1256253-1257068 FORWARD LENGTH=271
LOC103408136	3.29938	1.65179e-08	product=major allergen Pru ar 1-like	XP_008345225.1	AT1G24020.2	MLP423 | MLP-like protein 423 | chr1:8500653-8501458 REVERSE LENGTH=155
LOC103408145	1.15529	4.86184e-08	#N/A	#N/A	#N/A	#N/A
LOC103408224	2.61338	4.0071e-08	product=probable 2-oxoglutarate-dependent dioxygenase At5g05600	XP_028961771.1	AT5G05600.1	| 2-oxoglutarate (2OG) and Fe(II)-dependent oxygenase superfamily protein | chr5:1672266-1674602 FORWARD LENGTH=371
LOC103408368	2.23637	8.78213e-06	product=zinc finger protein ZAT11-like	XP_008345441.2	AT2G37430.1	| C2H2 and C2HC zinc fingers superfamily protein | chr2:15706454-15706990 FORWARD LENGTH=178
LOC103408387	1.45129	0.00115294	product=L-type lectin-domain containing receptor kinase S.4-like	XP_008345463.2	AT3G55550.1	| Concanavalin A-like lectin protein kinase family protein | chr3:20600019-20602073 REVERSE LENGTH=684
LOC103408443	2.98021	7.35203e-11	product=rust resistance kinase Lr10-like	XP_028950077.1	AT5G38280.1	PR5K | PR5-like receptor kinase | chr5:15293325-15295838 REVERSE LENGTH=665
LOC103408485	2.20668	0.000851476	#N/A	XP_008345555.2	AT5G65140.1	TPPJ | Haloacid dehalogenase-like hydrolase (HAD) superfamily protein | chr5:26019878-26022077 REVERSE LENGTH=370
LOC103408517	2.6432	2.30297e-12	product=transcription factor bHLH14-like	XP_008345582.2	AT4G17880.1	| Basic helix-loop-helix (bHLH) DNA-binding family protein | chr4:9933702-9935471 REVERSE LENGTH=589
LOC103408523	-1.31474	0.000646897	product=uncharacterized protein LOC103408523	XP_008345587.1	AT1G56580.1	SVB | Protein of unknown function, DUF538 | chr1:21198402-21198902 REVERSE LENGTH=166
LOC103408568	1.18894	2.38157e-06	product=receptor-like protein 7	XP_008345630.2	AT1G45616.1	AtRLP6, RLP6 | receptor like protein 6 | chr1:17183550-17186534 REVERSE LENGTH=994
LOC103408654	3.29613	6.12185e-07	product=protein DMR6-LIKE OXYGENASE 2-like	XP_008345710.1	AT4G10490.1	| 2-oxoglutarate (2OG) and Fe(II)-dependent oxygenase superfamily protein | chr4:6483900-6485179 FORWARD LENGTH=348
LOC103408661	1.37933	1.16983e-05	product=TMV resistance protein N-like isoform X2	XP_008345718.2	AT5G17680.1	| disease resistance protein (TIR-NBS-LRR class), putative | chr5:5822999-5827153 FORWARD LENGTH=1294
LOC103408694	1.2873	7.05569e-08	product=diphosphomevalonate decarboxylase MVD2%2C peroxisomal-like	XP_008345749.2	AT3G54250.1	| GHMP kinase family protein | chr3:20082468-20084688 REVERSE LENGTH=419
LOC103408715	1.05182	0.000124123	product=light-inducible protein CPRF2-like	XP_028957389.1	AT5G28770.2	BZO2H3 | bZIP transcription factor family protein | chr5:10796648-10798147 REVERSE LENGTH=314
LOC103408739	1.85336	3.51686e-06	#N/A	XP_008345786.1	AT5G47740.1	| Adenine nucleotide alpha hydrolases-like superfamily protein | chr5:19338688-19339683 FORWARD LENGTH=244
LOC103408849	1.13567	1.58777e-08	product=E3 ubiquitin-protein ligase AIRP2-like isoform X2	XP_008345887.1	AT5G01520.1	| RING/U-box superfamily protein | chr5:206797-208399 FORWARD LENGTH=242
LOC103409042	2.33364	8.68523e-05	product=probable potassium transporter 13 isoform X2	XP_008346086.2	AT2G30070.1	ATKT1, ATKT1P, ATKUP1, KUP1, KT1 | potassium transporter 1 | chr2:12835097-12838466 FORWARD LENGTH=712
LOC103409064	2.17252	0.000379546	product=VQ motif-containing protein 22-like	XP_008346105.2	AT4G20000.1	| VQ motif-containing protein | chr4:10838367-10838993 FORWARD LENGTH=208
LOC103409183	6.28858	2.50002e-09	product=ninja-family protein Os03g0419100-like	XP_008346212.2	AT3G07250.1	| nuclear transport factor 2 (NTF2) family protein / RNA recognition motif (RRM)-containing protein | chr3:2300579-2308305 REVERSE LENGTH=1294
LOC103409199	2.41377	5.99077e-05	product=MDIS1-interacting receptor like kinase 2-like	XP_028959338.1	AT4G08850.1	| Leucine-rich repeat receptor-like protein kinase family protein | chr4:5636693-5640496 REVERSE LENGTH=1045
LOC103409227	1.01625	4.20105e-11	product=disease resistance-like protein DSC1 isoform X1	XP_028958193.1	AT5G17680.1	| disease resistance protein (TIR-NBS-LRR class), putative | chr5:5822999-5827153 FORWARD LENGTH=1294
LOC103409257	1.21478	0.000388031	#N/A	XP_008346290.2	AT1G68530.2	CUT1, POP1, CER6, G2, KCS6 | 3-ketoacyl-CoA synthase 6 | chr1:25713600-25714733 REVERSE LENGTH=377
LOC103409272	1.63209	1.91902e-06	#N/A	XP_008346306.1	AT5G57560.1	TCH4, XTH22 | Xyloglucan endotransglucosylase/hydrolase family protein | chr5:23307296-23308235 REVERSE LENGTH=284
LOC103409417	1.86079	3.91674e-06	#N/A	XP_008346457.2	AT4G19230.1	CYP707A1 | cytochrome P450, family 707, subfamily A, polypeptide 1 | chr4:10521524-10523517 FORWARD LENGTH=467
LOC103409438	2.67657	0.00396127	#N/A	XP_008346475.2	AT4G19460.1	| UDP-Glycosyltransferase superfamily protein | chr4:10610422-10611972 REVERSE LENGTH=516
LOC103409441	1.6362	4.41387e-10	product=disease resistance protein RPM1-like	XP_008346479.2	AT3G07040.1	RPM1, RPS3 | NB-ARC domain-containing disease resistance protein | chr3:2226244-2229024 REVERSE LENGTH=926
LOC103409510	-1.12722	0.000175291	#N/A	#N/A	#N/A	#N/A
LOC103409539	2.7434	9.71353e-11	product=BAHD acyltransferase At5g47980-like	XP_008346587.2	AT3G26040.1	| HXXXD-type acyl-transferase family protein | chr3:9519741-9521069 FORWARD LENGTH=442
LOC103409567	1.65394	1.34658e-11	product=F-box/kelch-repeat protein At2g44130-like	XP_008346606.2	AT2G44130.1	| Galactose oxidase/kelch repeat superfamily protein | chr2:18253731-18254960 FORWARD LENGTH=409
LOC103409585	3.81515	4.77977e-21	product=cucumber peeling cupredoxin-like	XP_008346623.2	AT5G20230.1	ATBCB, BCB, SAG14 | blue-copper-binding protein | chr5:6826626-6827408 FORWARD LENGTH=196
LOC103409623	-1.29332	2.24773e-09	#N/A	#N/A	#N/A	#N/A
LOC103409631	-1.14433	1.47018e-08	#N/A	#N/A	#N/A	#N/A
LOC103409661	2.0961	0.00176425	#N/A	XP_008346696.1	AT3G48520.1	CYP94B3 | cytochrome P450, family 94, subfamily B, polypeptide 3 | chr3:17975104-17976624 REVERSE LENGTH=506
LOC103409707	-1.84957	5.58088e-48	product=LRR receptor-like serine/threonine-protein kinase	XP_008346732.2	AT5G56040.2	| Leucine-rich receptor-like protein kinase family protein | chr5:22695050-22698410 FORWARD LENGTH=1090
LOC103409714	-3.39434	0.00501604	product=polygalacturonase At1g48100-like	XP_008346737.2	AT1G02460.1	| Pectin lyase-like superfamily protein | chr1:504897-507099 REVERSE LENGTH=491
LOC103409912	2.13281	0.00514085	#N/A	XP_008346922.2	AT3G20100.1	CYP705A19 | cytochrome P450, family 705, subfamily A, polypeptide 19 | chr3:7019014-7020649 FORWARD LENGTH=513
LOC103409921	3.50082	7.57541e-31	#N/A	XP_008346930.2	AT1G07985.1	| Expressed protein | chr1:2475508-2475942 FORWARD LENGTH=144
LOC103409937	2.0335	5.95805e-10	product=putative disease resistance protein RGA3 isoform X2	XP_028960919.1	AT3G14470.1	| NB-ARC domain-containing disease resistance protein | chr3:4857940-4861104 FORWARD LENGTH=1054
LOC103410145	-1.531	1.59051e-09	#N/A	XP_008347123.2	AT4G30230.1	| unknown protein; Has 42 Blast hits to 42 proteins in 5 species: Archae - 0; Bacteria - 0; Metazoa - 0; Fungi - 0; Plants - 42; Viruses - 0; Other Eukaryotes - 0 (source: NCBI BLink). | chr4:14806376-14807158 FORWARD LENGTH=260
LOC103410146	1.34131	1.99293e-05	#N/A	XP_008347124.2	AT4G01250.1	WRKY22, AtWRKY22 | WRKY family transcription factor | chr4:522839-524129 REVERSE LENGTH=298
LOC103410189	1.30945	3.37192e-13	#N/A	XP_008347156.2	AT4G01130.1	| GDSL-like Lipase/Acylhydrolase superfamily protein | chr4:485868-488007 FORWARD LENGTH=382
LOC103410198	4.6236	1.85811e-12	product=BON1-associated protein 2-like	XP_028947011.1	AT2G45760.1	BAP2, BAL | BON association protein 2 | chr2:18847125-18847748 REVERSE LENGTH=207
LOC103410427	1.53233	1.01874e-09	#N/A	XP_008347352.2	AT4G24160.1	| alpha/beta-Hydrolases superfamily protein | chr4:12539871-12542210 FORWARD LENGTH=418
LOC103410532	1.0418	3.8094e-11	#N/A	XP_008347448.3	AT4G33300.2	ADR1-L1 | ADR1-like 1 | chr4:16051162-16054005 REVERSE LENGTH=816
LOC103410576	2.11183	2.02103e-05	product=auxin-responsive protein IAA1-like	XP_008347482.1	AT1G04250.1	AXR3, IAA17 | AUX/IAA transcriptional regulator family protein | chr1:1136382-1138340 FORWARD LENGTH=229
LOC103410642	-1.03852	0.00110171	#N/A	XP_028962632.1	AT5G12020.1	HSP17.6II | 17.6 kDa class II heat shock protein | chr5:3882409-3882876 REVERSE LENGTH=155
LOC103410644	-1.43543	0.00399563	#N/A	#N/A	#N/A	#N/A
LOC103410649	1.86051	5.77757e-10	#N/A	#N/A	#N/A	#N/A
LOC103410709	2.1735	8.07421e-07	#N/A	#N/A	#N/A	#N/A
LOC103410803	1.94111	4.41631e-05	#N/A	XP_008347689.2	AT5G57510.1	| unknown protein; Has 27 Blast hits to 27 proteins in 9 species: Archae - 0; Bacteria - 0; Metazoa - 0; Fungi - 0; Plants - 27; Viruses - 0; Other Eukaryotes - 0 (source: NCBI BLink). | chr5:23289164-23289556 REVERSE LENGTH=130
LOC103410835	-1.93077	0.0022189	#N/A	#N/A	#N/A	#N/A
LOC103410867	1.70612	8.88137e-07	#N/A	XP_008347737.2	AT1G15800.1	| unknown protein; BEST Arabidopsis thaliana protein match is: unknown protein (TAIR:AT1G80610.1); Has 56 Blast hits to 52 proteins in 9 species: Archae - 0; Bacteria - 0; Metazoa - 0; Fungi - 0; Plants - 56; Viruses - 0; Other Eukaryotes - 0 (source: NCBI BLink). | chr1:5441425-5443584 REVERSE LENGTH=207
LOC103410891	1.90557	0.000117573	product=U-box domain-containing protein 28-like	XP_008347764.2	AT3G18710.1	PUB29, ATPUB29 | plant U-box 29 | chr3:6434234-6435481 REVERSE LENGTH=415
LOC103411133	1.33228	2.05515e-05	#N/A	XP_008348004.1	AT5G40780.2	| lysine histidine transporter 1 | chr5:16323823-16327082 FORWARD LENGTH=445
LOC103411161	1.29523	0.000121187	#N/A	XP_028963576.1	AT5G14760.1	AO | L-aspartate oxidase | chr5:4769133-4772012 FORWARD LENGTH=651
LOC103411183	1.53528	0.000298565	#N/A	XP_008348052.2	AT5G40010.1	AATP1 | AAA-ATPase 1 | chr5:16020218-16021762 REVERSE LENGTH=514
LOC103411197	1.28951	3.75508e-08	#N/A	XP_008348073.2	AT3G01170.1	| Ribosomal protein L34e superfamily protein | chr3:58043-58690 FORWARD LENGTH=215
LOC103411231	1.58242	1.04802e-09	#N/A	XP_008348101.2	AT3G30300.1	| O-fucosyltransferase family protein | chr3:11921390-11924254 REVERSE LENGTH=677
LOC103411240	4.0982	0.00450998	#N/A	XP_008348108.2	AT1G13280.1	AOC4 | allene oxide cyclase 4 | chr1:4547624-4548552 FORWARD LENGTH=254
LOC103411245	1.90018	1.91052e-07	#N/A	XP_008348114.2	AT3G02550.1	LBD41 | LOB domain-containing protein 41 | chr3:536747-537650 REVERSE LENGTH=263
LOC103411254	1.3759	6.99521e-07	#N/A	#N/A	#N/A	#N/A
LOC103411264	-1.30776	3.69129e-16	#N/A	XP_008348132.2	AT1G05230.4	HDG2 | homeodomain GLABROUS 2 | chr1:1513388-1517024 REVERSE LENGTH=721
LOC103411449	2.29671	8.45383e-34	product=probable E3 ubiquitin-protein ligase XERICO	XP_008348300.2	AT2G04240.2	XERICO | RING/U-box superfamily protein | chr2:1461816-1462304 REVERSE LENGTH=162
LOC103411528	1.2883	2.02888e-06	product=regulatory protein NPR3-like	XP_008348376.3	AT5G45110.1	NPR3, ATNPR3 | NPR1-like protein 3 | chr5:18229319-18231334 FORWARD LENGTH=586
LOC103411566	1.85044	6.1463e-11	product=UDP-glycosyltransferase 75C1-like	XP_008348418.1	AT4G15550.1	IAGLU | indole-3-acetate beta-D-glucosyltransferase | chr4:8877877-8879301 REVERSE LENGTH=474
LOC103411569	-1.11997	4.44565e-05	product=protein ECERIFERUM 26-like	XP_008348421.2	AT4G13840.1	| HXXXD-type acyl-transferase family protein | chr4:8014088-8016326 REVERSE LENGTH=428
LOC103411701	4.44945	3.22444e-08	product=peroxidase N1-like	XP_028963184.1	AT2G41480.1	| Peroxidase superfamily protein | chr2:17296986-17298729 REVERSE LENGTH=341
LOC103411724	2.48022	7.23457e-05	#N/A	#N/A	#N/A	#N/A
LOC103411788	1.09636	0.00469344	#N/A	XP_008348634.1	AT1G63930.1	ROH1 | from the Czech 'roh' meaning 'corner' | chr1:23727927-23729174 FORWARD LENGTH=415
LOC103412031	-2.67227	3.06186e-25	product=receptor-like protein 2	XP_008348860.2	AT1G17240.1	AtRLP2, RLP2 | receptor like protein 2 | chr1:5896528-5898717 REVERSE LENGTH=729
LOC103412063	2.30949	3.01914e-07	product=zinc finger protein ZAT10-like	XP_008348887.1	AT1G27730.1	STZ, ZAT10 | salt tolerance zinc finger | chr1:9648302-9648985 REVERSE LENGTH=227
LOC103412111	1.7548	4.10278e-12	product=mechanosensitive ion channel protein 6-like	XP_008348933.2	AT1G78610.1	MSL6 | mechanosensitive channel of small conductance-like 6 | chr1:29569226-29572126 REVERSE LENGTH=856
LOC103412133	3.40514	1.5698e-22	product=3-hydroxy-3-methylglutaryl-coenzyme A reductase 1-like	XP_008348952.1	AT1G76490.1	HMG1, HMGR1, AtHMGR1 | hydroxy methylglutaryl CoA reductase 1 | chr1:28695801-28698206 FORWARD LENGTH=642
LOC103412173	2.06197	1.40423e-06	#N/A	XP_008348990.2	AT3G07090.1	| PPPDE putative thiol peptidase family protein | chr3:2243153-2244476 REVERSE LENGTH=265
LOC103412189	2.00683	2.83009e-28	#N/A	#N/A	#N/A	#N/A
LOC103412247	1.5689	0.000100012	#N/A	#N/A	#N/A	#N/A
LOC103412278	3.11849	0.000136508	#N/A	XP_008349092.2	AT2G46150.1	| Late embryogenesis abundant (LEA) hydroxyproline-rich glycoprotein family | chr2:18961424-18962089 FORWARD LENGTH=221
LOC103412298	2.7815	0.00233714	product=late embryogenesis abundant protein At1g64065-like	XP_008349106.1	AT2G46150.1	| Late embryogenesis abundant (LEA) hydroxyproline-rich glycoprotein family | chr2:18961424-18962089 FORWARD LENGTH=221
LOC103412397	1.95374	0.000120306	product=cysteine-rich receptor-like protein kinase 10	XP_028960865.1	AT4G23180.1	CRK10, RLK4 | cysteine-rich RLK (RECEPTOR-like protein kinase) 10 | chr4:12138171-12140780 FORWARD LENGTH=669
LOC103412429	3.29034	1.34648e-13	product=pathogenesis-related genes transcriptional activator PTI5-like	XP_008349213.1	AT5G47220.1	ATERF2, ATERF-2, ERF2 | ethylene responsive element binding factor 2 | chr5:19172023-19172754 REVERSE LENGTH=243
LOC103412438	2.59667	4.58979e-22	#N/A	XP_008349220.2	AT4G27010.2	| INVOLVED IN: biological_process unknown; LOCATED IN: cellular_component unknown; EXPRESSED IN: 20 plant structures; EXPRESSED DURING: 10 growth stages; CONTAINS InterPro DOMAIN/s: Ribosome 60S biogenesis N-terminal (InterPro:IPR021714); BEST Arabidopsis thaliana protein match is: unknown protein (TAIR:AT1G72270.1); Has 312 Blast hits to 226 proteins in 103 species: Archae - 0; Bacteria - 2; Met…
LOC103412451	-1.21054	0.00318762	#N/A	#N/A	#N/A	#N/A
LOC103412656	2.69973	2.11338e-12	product=dirigent protein 22-like	XP_008349420.2	AT1G58170.1	| Disease resistance-responsive (dirigent-like protein) family protein | chr1:21536188-21536745 FORWARD LENGTH=185
LOC103412741	1.32419	0.000218725	product=E3 ubiquitin-protein ligase RMA1H1-like	XP_028953298.1	AT4G03510.2	RMA1, ATRMA1 | RING membrane-anchor 1 | chr4:1557905-1558654 REVERSE LENGTH=249
LOC103412784	-1.21007	0.00556907	product=serine carboxypeptidase-like 18 isoform X3	XP_028957980.1	AT5G36180.1	scpl1 | serine carboxypeptidase-like 1 | chr5:14239198-14241862 FORWARD LENGTH=441
LOC103412826	1.07133	0.000114412	product=non-specific phospholipase C1-like	XP_008349572.2	AT1G07230.1	NPC1 | non-specific phospholipase C1 | chr1:2220509-2222778 REVERSE LENGTH=533
LOC103412834	-1.05935	0.00265408	product=calmodulin-binding receptor-like cytoplasmic kinase 2	XP_008349578.2	AT5G58940.1	CRCK1 | calmodulin-binding receptor-like cytoplasmic kinase 1 | chr5:23798659-23800716 FORWARD LENGTH=470
LOC103412960	1.18239	9.60299e-06	product=probable LRR receptor-like serine/threonine-protein kinase At3g47570	XP_017181635.2	AT3G47570.1	| Leucine-rich repeat protein kinase family protein | chr3:17527611-17530748 FORWARD LENGTH=1010
LOC103413271	-1.56632	3.72176e-05	product=probable LRR receptor-like serine/threonine-protein kinase At3g47570	XP_028955904.1	AT3G47090.1	| Leucine-rich repeat protein kinase family protein | chr3:17341512-17344645 REVERSE LENGTH=1009
LOC103413276	2.78187	0.0013072	product=protein EXORDIUM-like 2	XP_008349972.1	AT5G64260.1	EXL2 | EXORDIUM like 2 | chr5:25703980-25704897 FORWARD LENGTH=305
LOC103413287	1.46966	3.12225e-06	product=zinc finger A20 and AN1 domain-containing stress-associated protein 5-like	XP_008349986.2	AT3G12630.1	| A20/AN1-like zinc finger family protein | chr3:4012707-4013189 FORWARD LENGTH=160
LOC103413288	1.36333	0.00138556	product=CBS domain-containing protein CBSX5-like	XP_008349983.1	AT4G27460.1	| Cystathionine beta-synthase (CBS) family protein | chr4:13732939-13734263 FORWARD LENGTH=391
LOC103413292	1.04652	1.95077e-05	#N/A	XP_008349988.2	AT1G53025.1	| Ubiquitin-conjugating enzyme family protein | chr1:19757072-19759474 REVERSE LENGTH=543
LOC103413300	3.31851	6.19997e-16	product=ethylene-responsive transcription factor 4-like	NP_001315724.1	AT3G15210.1	ATERF-4, ERF4, RAP2.5, ATERF4 | ethylene responsive element binding factor 4 | chr3:5121472-5122140 FORWARD LENGTH=222
LOC103413400	2.0919	4.21583e-06	product=protein SENESCENCE-ASSOCIATED GENE 21%2C mitochondrial	XP_008350090.2	AT4G02380.1	SAG21, AtLEA5 | senescence-associated gene 21 | chr4:1046414-1046807 REVERSE LENGTH=97
LOC103413405	-2.29735	1.16707e-08	#N/A	XP_008350094.1	AT3G62820.1	| Plant invertase/pectin methylesterase inhibitor superfamily protein | chr3:23229782-23230366 FORWARD LENGTH=194
LOC103413441	3.01809	2.22528e-10	#N/A	#N/A	#N/A	#N/A
LOC103413557	3.93972	2.49901e-05	product=uncharacterized protein LOC103413557	XP_008350247.2	AT2G31945.1	| unknown protein; FUNCTIONS IN: molecular_function unknown; INVOLVED IN: biological_process unknown; LOCATED IN: endomembrane system; EXPRESSED IN: 8 plant structures; EXPRESSED DURING: 4 anthesis, petal differentiation and expansion stage; BEST Arabidopsis thaliana protein match is: unknown protein (TAIR:AT1G05575.1); Has 61 Blast hits to 61 proteins in 10 species: Archae - 0; Bacteria - 0; Met…
LOC103413704	1.34367	3.932e-07	#N/A	#N/A	#N/A	#N/A
LOC103413795	-3.33918	0.00300704	product=putative receptor protein kinase ZmPK1	XP_008350460.2	AT1G34300.1	| lectin protein kinase family protein | chr1:12503450-12505939 FORWARD LENGTH=829
LOC103413856	1.26451	0.00190878	#N/A	XP_017181879.2	AT2G37210.1	| lysine decarboxylase family protein | chr2:15624253-15626834 REVERSE LENGTH=215
LOC103413895	3.23037	1.67965e-11	product=beta-amyrin 28-monooxygenase-like	XP_008350556.2	AT5G36110.1	CYP716A1 | cytochrome P450, family 716, subfamily A, polypeptide 1 | chr5:14195377-14197613 FORWARD LENGTH=477
LOC103413903	2.35508	0.000347412	product=probable WRKY transcription factor 33	XP_008350561.2	AT2G38470.1	WRKY33, ATWRKY33 | WRKY DNA-binding protein 33 | chr2:16108476-16110539 FORWARD LENGTH=519
LOC103414031	1.98631	1.05407e-08	#N/A	XP_008350672.2	AT5G16440.1	IPP1 | isopentenyl diphosphate isomerase 1 | chr5:5371765-5373575 FORWARD LENGTH=291
LOC103414089	-1.72274	8.18242e-05	#N/A	XP_008350723.1	AT3G05975.1	| Late embryogenesis abundant (LEA) hydroxyproline-rich glycoprotein family | chr3:1792145-1792714 REVERSE LENGTH=189
LOC103414111	1.00879	0.00427569	product=zinc finger protein GAI-ASSOCIATED FACTOR 1-like	XP_008350745.2	AT3G50700.1	AtIDD2, IDD2 | indeterminate(ID)-domain 2 | chr3:18840945-18842829 FORWARD LENGTH=452
LOC103414178	1.82884	0.000105849	product=transcription factor bHLH130-like	XP_017181942.2	AT2G42280.1	| basic helix-loop-helix (bHLH) DNA-binding superfamily protein | chr2:17611428-17613163 REVERSE LENGTH=359
LOC103414211	4.02872	5.8952e-16	#N/A	XP_008350837.2	AT5G37490.1	| ARM repeat superfamily protein | chr5:14887744-14889051 FORWARD LENGTH=435
LOC103414234	3.55253	6.11086e-10	#N/A	XP_008350854.2	AT1G18390.2	| Protein kinase superfamily protein | chr1:6327463-6329935 FORWARD LENGTH=654
LOC103414246	-1.07925	0.000841931	#N/A	XP_028947650.1	AT1G25480.1	| Aluminium activated malate transporter family protein | chr1:8948467-8950876 FORWARD LENGTH=548
LOC103414252	4.63486	4.42214e-09	product=G-type lectin S-receptor-like serine/threonine-protein kinase LECRK3	XP_008350876.2	AT5G60900.1	RLK1 | receptor-like protein kinase 1 | chr5:24498467-24501494 REVERSE LENGTH=748
LOC103414273	4.17406	1.42143e-65	#N/A	XP_028947175.1	AT1G69260.1	AFP1 | ABI five binding protein | chr1:26039314-26040570 FORWARD LENGTH=345
LOC103414315	3.766	2.11107e-07	#N/A	XP_008350935.2	AT3G53150.1	UGT73D1 | UDP-glucosyl transferase 73D1 | chr3:19697736-19699259 REVERSE LENGTH=507
LOC103414337	-1.93818	0.000123534	#N/A	XP_008350956.1	AT1G67510.1	| Leucine-rich repeat protein kinase family protein | chr1:25297477-25300184 REVERSE LENGTH=719
LOC103414343	1.14857	4.11907e-09	#N/A	XP_008350961.1	AT1G27290.2	| unknown protein; FUNCTIONS IN: molecular_function unknown; INVOLVED IN: biological_process unknown; EXPRESSED IN: 25 plant structures; EXPRESSED DURING: 15 growth stages; Has 44 Blast hits to 44 proteins in 12 species: Archae - 0; Bacteria - 0; Metazoa - 0; Fungi - 0; Plants - 44; Viruses - 0; Other Eukaryotes - 0 (source: NCBI BLink). | chr1:9481788-9482576 FORWARD LENGTH=142
LOC103414357	1.48405	1.04879e-06	#N/A	XP_008350972.2	AT1G01550.2	BPS1 | Protein of unknown function (DUF793) | chr1:200526-201575 FORWARD LENGTH=349
LOC103414516	3.2565	4.4227e-27	#N/A	XP_028947511.1	AT3G26690.2	ATNUDT13, ATNUDX13, NUDX13 | nudix hydrolase homolog 13 | chr3:9804418-9805398 REVERSE LENGTH=202
LOC103414532	1.85988	1.26597e-07	#N/A	XP_008351126.2	AT2G18340.1	| late embryogenesis abundant domain-containing protein / LEA domain-containing protein | chr2:7969400-7971025 FORWARD LENGTH=456
LOC103414687	-1.01605	0.00550493	#N/A	XP_008351278.1	AT4G27745.1	| Yippee family putative zinc-binding protein | chr4:13840530-13841279 FORWARD LENGTH=106
LOC103414776	-1.51707	0.00124358	partial=true	XP_008351373.2	AT1G55475.1	| unknown protein; FUNCTIONS IN: molecular_function unknown; INVOLVED IN: biological_process unknown; LOCATED IN: endomembrane system; BEST Arabidopsis thaliana protein match is: unknown protein (TAIR:AT3G13480.1); Has 35333 Blast hits to 34131 proteins in 2444 species: Archae - 798; Bacteria - 22429; Metazoa - 974; Fungi - 991; Plants - 531; Viruses - 0; Other Eukaryotes - 9610 (source: NCBI BLi…
LOC103414886	-2.31089	0.000150816	product=receptor-like protein 2	XP_008351469.2	AT1G17240.1	AtRLP2, RLP2 | receptor like protein 2 | chr1:5896528-5898717 REVERSE LENGTH=729
LOC103414953	1.38724	1.12886e-07	#N/A	XP_028948166.1	AT3G11670.1	DGD1 | UDP-Glycosyltransferase superfamily protein | chr3:3681090-3684495 REVERSE LENGTH=808
LOC103415006	2.86103	5.64384e-06	#N/A	#N/A	#N/A	#N/A
LOC103415060	1.20826	9.30292e-05	product=F-box/kelch-repeat protein At2g44130-like	XP_008351645.2	AT2G44130.1	| Galactose oxidase/kelch repeat superfamily protein | chr2:18253731-18254960 FORWARD LENGTH=409
LOC103415089	-1.01601	0.00118167	product=wall-associated receptor kinase-like 20	XP_008351666.2	AT5G02070.1	| Protein kinase family protein | chr5:405895-408220 REVERSE LENGTH=657
LOC103415151	2.0633	0.000856761	product=probable mannitol dehydrogenase	XP_008351726.2	AT4G37980.1	ELI3-1, ELI3, ATCAD7, CAD7 | elicitor-activated gene 3-1 | chr4:17852670-17854302 FORWARD LENGTH=357
LOC103415170	4.17048	0.000629195	#N/A	XP_008351744.2	AT1G76640.1	| Calcium-binding EF-hand family protein | chr1:28765324-28765803 REVERSE LENGTH=159
LOC103415212	1.36224	2.11817e-14	product=alpha/beta hydrolase domain-containing protein 17B-like	XP_028948539.1	AT4G24760.1	| alpha/beta-Hydrolases superfamily protein | chr4:12761482-12763564 REVERSE LENGTH=365
LOC103415247	1.06635	1.34331e-05	#N/A	XP_008351807.2	AT3G48090.1	EDS1, ATEDS1 | alpha/beta-Hydrolases superfamily protein | chr3:17755553-17757692 REVERSE LENGTH=623
LOC103415351	-1.49924	4.92648e-11	#N/A	XP_008351912.2	AT3G56630.1	CYP94D2 | cytochrome P450, family 94, subfamily D, polypeptide 2 | chr3:20978953-20980512 FORWARD LENGTH=499
LOC103415366	1.3924	1.61768e-06	#N/A	XP_008351927.1	AT1G18210.2	| Calcium-binding EF-hand family protein | chr1:6268273-6268785 REVERSE LENGTH=170
LOC103415436	1.53521	0.000419489	product=uncharacterized acetyltransferase At3g50280-like	XP_028950106.1	AT5G42830.1	| HXXXD-type acyl-transferase family protein | chr5:17176384-17177906 FORWARD LENGTH=450
LOC103415456	1.19221	3.78768e-09	#N/A	XP_028950385.1	AT3G16500.1	PAP1, IAA26 | phytochrome-associated protein 1 | chr3:5612801-5614208 REVERSE LENGTH=269
LOC103415548	1.16588	1.08401e-06	product=CBL-interacting serine/threonine-protein kinase 6-like	NP_001315733.1	AT4G30960.1	CIPK6, SIP3, SNRK3.14, ATCIPK6 | SOS3-interacting protein 3 | chr4:15067400-15068725 FORWARD LENGTH=441
LOC103415701	2.39801	5.88069e-11	#N/A	XP_008352224.2	AT4G02040.1	| unknown protein; FUNCTIONS IN: molecular_function unknown; INVOLVED IN: biological_process unknown; LOCATED IN: chloroplast; Has 30 Blast hits to 30 proteins in 6 species: Archae - 0; Bacteria - 0; Metazoa - 0; Fungi - 0; Plants - 30; Viruses - 0; Other Eukaryotes - 0 (source: NCBI BLink). | chr4:897563-898021 FORWARD LENGTH=152
LOC103415705	-1.33856	0.00045637	product=uncharacterized protein LOC103415705	XP_008352227.2	AT2G38560.1	TFIIS | transcript elongation factor IIS | chr2:16134802-16136319 FORWARD LENGTH=378
LOC103415736	2.28817	0.00324708	product=umecyanin-like	XP_008352253.1	AT5G20230.1	ATBCB, BCB, SAG14 | blue-copper-binding protein | chr5:6826626-6827408 FORWARD LENGTH=196
LOC103415753	1.98978	1.85794e-06	#N/A	XP_008352269.2	AT3G15630.1	| unknown protein; FUNCTIONS IN: molecular_function unknown; INVOLVED IN: biological_process unknown; LOCATED IN: chloroplast; EXPRESSED IN: 24 plant structures; EXPRESSED DURING: 15 growth stages; BEST Arabidopsis thaliana protein match is: unknown protein (TAIR:AT1G52720.1); Has 61 Blast hits to 61 proteins in 13 species: Archae - 0; Bacteria - 0; Metazoa - 0; Fungi - 0; Plants - 61; Viruses - …
LOC103415780	1.19782	5.29215e-06	#N/A	XP_008352288.2	AT3G24520.1	AT-HSFC1, HSFC1 | heat shock transcription factor C1 | chr3:8941455-8942531 FORWARD LENGTH=330
LOC103415782	1.36598	2.09575e-05	#N/A	#N/A	#N/A	#N/A
LOC103415804	1.12165	2.61171e-14	#N/A	XP_028959547.1	AT4G10960.1	UGE5 | UDP-D-glucose/UDP-D-galactose 4-epimerase 5 | chr4:6716083-6718472 REVERSE LENGTH=351
LOC103415854	-1.06873	8.04927e-06	product=neurofilament heavy polypeptide-like	XP_008352359.2	#N/A	#N/A
LOC103415873	1.63856	8.96653e-05	product=protein ALP1-like	XP_008352375.1	AT4G29780.1	| unknown protein; BEST Arabidopsis thaliana protein match is: unknown protein (TAIR:AT5G12010.1); Has 945 Blast hits to 944 proteins in 87 species: Archae - 0; Bacteria - 0; Metazoa - 519; Fungi - 43; Plants - 365; Viruses - 0; Other Eukaryotes - 18 (source: NCBI BLink). | chr4:14579859-14581481 FORWARD LENGTH=540
LOC103415910	1.71549	8.71994e-06	#N/A	#N/A	#N/A	#N/A
LOC103415932	1.27428	7.40904e-09	product=thaumatin-like protein 1	XP_008352435.2	AT4G38660.1	| Pathogenesis-related thaumatin superfamily protein | chr4:18066448-18067984 REVERSE LENGTH=345
LOC103416010	4.11981	4.85567e-11	#N/A	XP_008352506.2	AT4G34410.1	RRTF1 | redox responsive transcription factor 1 | chr4:16451992-16452798 FORWARD LENGTH=268
LOC103416013	2.37998	6.70573e-07	product=mitogen-activated protein kinase kinase kinase 17-like	XP_008352507.2	AT5G67080.1	MAPKKK19 | mitogen-activated protein kinase kinase kinase 19 | chr5:26772726-26773760 FORWARD LENGTH=344
LOC103416050	-1.02319	0.00530528	#N/A	XP_008352549.2	AT2G14820.1	NPY2 | Phototropic-responsive NPH3 family protein | chr2:6358864-6361300 FORWARD LENGTH=634
LOC103416201	1.59517	0.00473349	product=L-type lectin-domain containing receptor kinase IX.1-like	XP_008352687.2	AT5G10530.1	| Concanavalin A-like lectin protein kinase family protein | chr5:3324978-3326933 REVERSE LENGTH=651
LOC103416283	1.56375	0.000715074	#N/A	#N/A	#N/A	#N/A
LOC103416305	2.15772	0.00241778	#N/A	XP_028950350.1	AT5G47850.1	CCR4 | CRINKLY4 related 4 | chr5:19378803-19381058 REVERSE LENGTH=751
LOC103416320	2.01299	0.00114928	#N/A	XP_028950693.1	AT1G72100.1	| late embryogenesis abundant domain-containing protein / LEA domain-containing protein | chr1:27127250-27128811 FORWARD LENGTH=480
LOC103416359	1.91265	7.64735e-10	#N/A	XP_008352837.2	AT4G08500.1	MEKK1, ATMEKK1, MAPKKK8, ARAKIN | MAPK/ERK kinase kinase 1 | chr4:5404272-5407062 REVERSE LENGTH=608
LOC103416441	1.73679	6.1695e-05	#N/A	#N/A	#N/A	#N/A
LOC103416666	1.2758	0.000135258	product=putative receptor-like protein kinase At4g00960	XP_028947620.1	AT1G70740.1	| Protein kinase superfamily protein | chr1:26673847-26675687 REVERSE LENGTH=425
LOC103416716	1.17878	5.94312e-06	#N/A	XP_008353164.1	AT5G49460.1	ACLB-2 | ATP citrate lyase subunit B 2 | chr5:20055048-20058195 FORWARD LENGTH=608
LOC103416786	2.52786	0.000149058	#N/A	XP_008353231.2	AT1G09070.1	SRC2, (AT)SRC2 | soybean gene regulated by cold-2 | chr1:2927767-2928741 FORWARD LENGTH=324
LOC103416927	1.27518	3.51158e-06	#N/A	XP_028951938.1	AT1G73050.1	| Glucose-methanol-choline (GMC) oxidoreductase family protein | chr1:27476565-27478534 REVERSE LENGTH=552
LOC103416997	1.15254	0.00199004	product=uncharacterized protein At5g39570	XP_008353427.2	AT5G39570.1	| FUNCTIONS IN: molecular_function unknown; INVOLVED IN: biological_process unknown; LOCATED IN: cytosol, nucleus; EXPRESSED IN: 25 plant structures; EXPRESSED DURING: 14 growth stages; BEST Arabidopsis thaliana protein match is: glycine-rich protein (TAIR:AT3G29075.1); Has 30201 Blast hits to 17322 proteins in 780 species: Archae - 12; Bacteria - 1396; Metazoa - 17338; Fungi - 3422; Plants - 503…
LOC103417019	-1.36073	5.82474e-05	#N/A	#N/A	#N/A	#N/A
LOC103417055	1.40101	1.56093e-14	product=senescence-associated carboxylesterase 101-like	XP_028953768.1	AT5G14930.2	SAG101 | senescence-associated gene 101 | chr5:4828754-4830769 FORWARD LENGTH=537
LOC103417085	4.46201	7.37496e-12	#N/A	XP_008353511.1	AT1G74950.1	JAZ2, TIFY10B | TIFY domain/Divergent CCT motif family protein | chr1:28148919-28150258 REVERSE LENGTH=249
LOC103417108	2.60247	5.50838e-18	#N/A	XP_028953593.1	AT3G25810.1	| Terpenoid cyclases/Protein prenyltransferases superfamily protein | chr3:9430805-9433844 FORWARD LENGTH=598
LOC103417223	1.37908	3.62951e-05	product=aspartyl protease family protein 2-like	XP_008353635.2	AT3G59080.1	| Eukaryotic aspartyl protease family protein | chr3:21836812-21838419 FORWARD LENGTH=535
LOC103417274	1.88924	0.00113283	#N/A	XP_008353687.1	AT4G13540.1	| unknown protein; INVOLVED IN: N-terminal protein myristoylation; BEST Arabidopsis thaliana protein match is: unknown protein (TAIR:AT3G23930.1); Has 4658 Blast hits to 3455 proteins in 431 species: Archae - 39; Bacteria - 387; Metazoa - 1842; Fungi - 436; Plants - 133; Viruses - 38; Other Eukaryotes - 1783 (source: NCBI BLink). | chr4:7869896-7870604 FORWARD LENGTH=210
LOC103417363	3.69846	0.00137604	#N/A	XP_028953501.1	AT4G20970.1	| basic helix-loop-helix (bHLH) DNA-binding superfamily protein | chr4:11215259-11216212 FORWARD LENGTH=190
LOC103417542	3.18676	3.73349e-08	product=late embryogenesis abundant protein At1g64065-like	XP_008353940.1	AT2G46150.1	| Late embryogenesis abundant (LEA) hydroxyproline-rich glycoprotein family | chr2:18961424-18962089 FORWARD LENGTH=221
LOC103417670	5.46159	3.9039e-06	#N/A	#N/A	#N/A	#N/A
LOC103417701	2.48905	4.10482e-06	#N/A	XP_008354082.1	AT2G46150.1	| Late embryogenesis abundant (LEA) hydroxyproline-rich glycoprotein family | chr2:18961424-18962089 FORWARD LENGTH=221
LOC103417709	1.21403	0.000615292	product=ethylene-responsive transcription factor RAP2-7-like	XP_008354090.2	AT2G28550.2	RAP2.7, TOE1 | related to AP2.7 | chr2:12226444-12228251 REVERSE LENGTH=381
LOC103417776	1.90092	1.46051e-07	#N/A	#N/A	#N/A	#N/A
LOC103417777	2.11315	1.6799e-07	product=probable protein phosphatase 2C 25	XP_008354156.2	AT2G30020.1	| Protein phosphatase 2C family protein | chr2:12814437-12815904 FORWARD LENGTH=396
LOC103417827	-1.82045	0.000244131	product=leucine-rich repeat receptor-like serine/threonine-protein kinase At1g17230	XP_008354209.2	AT5G51560.1	| Leucine-rich repeat protein kinase family protein | chr5:20945807-20948613 FORWARD LENGTH=680
LOC103417834	1.02786	4.15077e-05	product=disease resistance protein RLM3-like	XP_008354216.1	AT1G27180.1	| disease resistance protein (TIR-NBS-LRR class), putative | chr1:9439859-9445818 FORWARD LENGTH=1556
LOC103417839	3.65316	3.39787e-10	product=protein DETOXIFICATION 49-like isoform X1	XP_017182931.1	AT4G23030.1	| MATE efflux family protein | chr4:12072857-12074365 FORWARD LENGTH=502
LOC103417903	1.73828	8.36493e-16	#N/A	#N/A	#N/A	#N/A
LOC103417952	1.11733	2.43799e-11	product=CBL-interacting serine/threonine-protein kinase 6-like	NP_001315749.1	AT4G30960.1	CIPK6, SIP3, SNRK3.14, ATCIPK6 | SOS3-interacting protein 3 | chr4:15067400-15068725 FORWARD LENGTH=441
LOC103417994	1.77065	2.24751e-14	product=uncharacterized protein LOC103417994	XP_008354375.2	AT5G20120.1	| unknown protein; Has 54 Blast hits to 54 proteins in 26 species: Archae - 0; Bacteria - 0; Metazoa - 18; Fungi - 0; Plants - 18; Viruses - 0; Other Eukaryotes - 18 (source: NCBI BLink). | chr5:6795889-6796921 FORWARD LENGTH=188
LOC103418002	1.35608	1.58088e-08	product=EG45-like domain containing protein	XP_008354384.1	AT2G18660.1	PNP-A | plant natriuretic peptide A | chr2:8091032-8091644 REVERSE LENGTH=130
LOC103418006	1.58559	1.93708e-08	product=disease resistance-like protein DSC1	XP_017182980.2	AT3G25510.1	| disease resistance protein (TIR-NBS-LRR class), putative | chr3:9260838-9268797 REVERSE LENGTH=1981
LOC103418086	2.95021	6.48573e-14	#N/A	XP_008354459.2	AT2G06050.3	OPR3 | oxophytodienoate-reductase 3 | chr2:2359240-2361971 REVERSE LENGTH=391
LOC103418157	1.96582	6.4772e-05	product=G-type lectin S-receptor-like serine/threonine-protein kinase At1g67520 isoform X1	XP_028965692.1	AT3G16030.1	CES101 | lectin protein kinase family protein | chr3:5439609-5442802 FORWARD LENGTH=850
LOC103418162	-1.06615	4.39753e-05	product=aldehyde dehydrogenase family 2 member C4-like	XP_028965761.1	AT3G24503.1	ALDH2C4, ALDH1A, REF1 | aldehyde dehydrogenase 2C4 | chr3:8919732-8923029 REVERSE LENGTH=501
LOC103418210	2.22754	4.32009e-23	#N/A	#N/A	#N/A	#N/A
LOC103418253	1.65072	1.77876e-05	product=SRSF protein kinase 1-like	XP_008354609.2	AT4G35500.1	| Protein kinase superfamily protein | chr4:16857475-16859407 FORWARD LENGTH=438
LOC103418341	1.35047	3.18245e-08	product=probable disease resistance protein At5g66900 isoform X1	XP_008354689.2	AT5G66900.1	| Disease resistance protein (CC-NBS-LRR class) family | chr5:26714931-26717757 REVERSE LENGTH=809
LOC103418370	3.5793	5.76267e-06	product=calcium-transporting ATPase 2%2C plasma membrane-type-like	XP_008354719.2	AT4G37640.1	ACA2 | calcium ATPase 2 | chr4:17683225-17686808 REVERSE LENGTH=1014
LOC103418386	-1.10069	8.9975e-07	#N/A	#N/A	#N/A	#N/A
LOC103418434	1.95067	2.04787e-06	product=dynamin-related protein 1E-like	XP_028949352.1	AT3G60190.1	ADL4, ADLP2, EDR3, DRP1E, ADL1E, DL1E | DYNAMIN-like 1E | chr3:22244367-22247651 REVERSE LENGTH=624
LOC103418656	1.60366	0.000209645	product=probable protein phosphatase 2C 25	XP_008354990.2	AT2G30020.1	| Protein phosphatase 2C family protein | chr2:12814437-12815904 FORWARD LENGTH=396
LOC103418659	2.0759	5.06889e-07	product=receptor-like protein EIX2	XP_008354989.2	AT2G34930.1	| disease resistance family protein / LRR family protein | chr2:14737169-14739886 REVERSE LENGTH=905
LOC103418809	1.09587	0.000355124	product=U-box domain-containing protein 33-like	XP_008355141.1	AT2G45910.1	| U-box domain-containing protein kinase family protein | chr2:18894520-18898212 FORWARD LENGTH=834
LOC103418819	1.47073	6.00239e-07	product=ankyrin repeat-containing protein At5g02620-like	XP_028955576.1	AT1G07710.1	| Ankyrin repeat family protein | chr1:2386275-2387986 REVERSE LENGTH=543
LOC103418865	-1.1254	0.000322397	product=putative receptor protein kinase ZmPK1	XP_008355196.2	AT2G19130.1	| S-locus lectin protein kinase family protein | chr2:8293789-8296275 FORWARD LENGTH=828
LOC103418976	1.80798	5.07753e-06	product=pirin-like protein	XP_008355314.2	AT1G50590.1	| RmlC-like cupins superfamily protein | chr1:18732378-18734053 REVERSE LENGTH=310
LOC103419011	1.1219	3.78295e-06	#N/A	XP_008355353.1	AT5G60570.1	| Galactose oxidase/kelch repeat superfamily protein | chr5:24348713-24349894 FORWARD LENGTH=393
LOC103419095	1.08752	8.53581e-05	product=protein LIFEGUARD 2-like	XP_008355439.1	AT1G03070.2	| Bax inhibitor-1 family protein | chr1:730148-731379 FORWARD LENGTH=247
LOC103419096	3.15809	1.58661e-06	product=chlorophyllase-1-like	XP_008355440.2	AT1G19670.1	ATCLH1, CORI1, ATHCOR1, CLH1 | chlorophyllase 1 | chr1:6803796-6804923 REVERSE LENGTH=324
LOC103419123	2.40449	0.00199429	product=late embryogenesis abundant protein D-34-like	XP_028956179.1	AT3G22490.1	| Seed maturation protein | chr3:7969785-7970738 REVERSE LENGTH=262
LOC103419160	2.83749	3.00641e-07	product=VQ motif-containing protein 1-like	XP_008355503.2	AT1G78410.1	| VQ motif-containing protein | chr1:29502728-29503054 FORWARD LENGTH=108
LOC103419254	1.01733	2.66228e-05	product=uncharacterized protein LOC103419254	XP_028956824.1	AT5G47400.1	| unknown protein; FUNCTIONS IN: molecular_function unknown; LOCATED IN: endomembrane system; EXPRESSED IN: 23 plant structures; EXPRESSED DURING: 13 growth stages; Has 1807 Blast hits to 1807 proteins in 277 species: Archae - 0; Bacteria - 0; Metazoa - 736; Fungi - 347; Plants - 385; Viruses - 0; Other Eukaryotes - 339 (source: NCBI BLink). | chr5:19229162-19232586 FORWARD LENGTH=862
LOC103419282	-2.30533	0.00118645	product=phenylalanine ammonia-lyase 1-like	XP_008355619.2	AT2G37040.1	PAL1, ATPAL1 | PHE ammonia lyase 1 | chr2:15557602-15560237 REVERSE LENGTH=725
LOC103419372	1.3468	1.29579e-05	product=O-fucosyltransferase 19-like	XP_008355708.1	AT3G54100.1	| O-fucosyltransferase family protein | chr3:20034451-20037874 REVERSE LENGTH=638
LOC103419381	3.97332	5.27586e-14	product=omega-3 fatty acid desaturase%2C chloroplastic-like	XP_008355715.2	AT5G05580.1	FAD8 | fatty acid desaturase 8 | chr5:1664331-1666345 FORWARD LENGTH=435
LOC103419382	2.60353	1.97353e-06	product=uncharacterized protein LOC103419382	XP_008355716.1	AT5G01370.1	ACI1 | ALC-interacting protein 1 | chr5:152575-154295 FORWARD LENGTH=427
LOC103419419	1.32199	0.00362034	product=uncharacterized protein LOC103419419	XP_008355747.2	AT2G28330.1	| unknown protein; BEST Arabidopsis thaliana protein match is: unknown protein (TAIR:AT1G08035.1); Has 18 Blast hits to 18 proteins in 6 species: Archae - 0; Bacteria - 0; Metazoa - 0; Fungi - 0; Plants - 18; Viruses - 0; Other Eukaryotes - 0 (source: NCBI BLink). | chr2:12100159-12100623 REVERSE LENGTH=154
LOC103419438	1.04065	2.61639e-05	product=uncharacterized protein LOC103419438	XP_008355763.2	AT5G27760.1	| Hypoxia-responsive family protein | chr5:9830396-9831559 FORWARD LENGTH=96
LOC103419623	1.7621	0.000215905	#N/A	#N/A	#N/A	#N/A
LOC103419658	1.22012	5.62135e-05	product=G-type lectin S-receptor-like serine/threonine-protein kinase B120	XP_008355977.3	AT4G21390.1	B120 | S-locus lectin protein kinase family protein | chr4:11394458-11397474 REVERSE LENGTH=849
LOC103419668	1.29954	5.50971e-05	product=internal alternative NAD(P)H-ubiquinone oxidoreductase A1%2C mitochondrial-like	XP_008355989.2	AT1G07180.1	ATNDI1, NDA1 | alternative NAD(P)H dehydrogenase 1 | chr1:2204414-2206773 FORWARD LENGTH=510
LOC103419714	4.67063	2.62775e-21	product=protein TIFY 5A-like	XP_008356030.1	AT1G30135.1	JAZ8, TIFY5A | jasmonate-zim-domain protein 8 | chr1:10596516-10597095 FORWARD LENGTH=131
LOC103419725	1.2255	0.000541281	#N/A	XP_028964874.1	AT5G17680.1	| disease resistance protein (TIR-NBS-LRR class), putative | chr5:5822999-5827153 FORWARD LENGTH=1294
LOC103419807	1.68965	1.95286e-08	product=nuclear transcription factor Y subunit C-2-like	XP_008356118.2	AT1G56170.2	HAP5B, ATHAP5B, NF-YC2 | nuclear factor Y, subunit C2 | chr1:21025118-21025717 FORWARD LENGTH=199
LOC103419815	3.96901	2.61695e-16	#N/A	XP_028963780.1	AT3G15534.1	| unknown protein; FUNCTIONS IN: molecular_function unknown; INVOLVED IN: biological_process unknown; LOCATED IN: cellular_component unknown; BEST Arabidopsis thaliana protein match is: unknown protein (TAIR:AT1G52855.1); Has 30201 Blast hits to 17322 proteins in 780 species: Archae - 12; Bacteria - 1396; Metazoa - 17338; Fungi - 3422; Plants - 5037; Viruses - 0; Other Eukaryotes - 2996 (source: …
LOC103419873	1.17589	0.000591918	#N/A	#N/A	#N/A	#N/A
LOC103419904	-1.4412	1.95474e-09	product=subtilisin-like protease SBT1.2	XP_008356216.1	AT1G04110.1	SDD1 | Subtilase family protein | chr1:1061457-1063784 REVERSE LENGTH=775
LOC103419908	3.24226	1.26453e-15	product=uncharacterized protein LOC103419908	XP_008356218.1	AT3G04300.1	| RmlC-like cupins superfamily protein | chr3:1140318-1140723 FORWARD LENGTH=96
LOC103419994	-2.78223	0.00268282	#N/A	XP_008356291.1	AT4G00165.2	| Bifunctional inhibitor/lipid-transfer protein/seed storage 2S albumin superfamily protein | chr4:69433-69819 REVERSE LENGTH=128
LOC103420003	1.21567	6.23449e-09	#N/A	XP_008356301.2	AT2G16485.1	| nucleic acid binding;zinc ion binding;DNA binding | chr2:7137269-7145222 REVERSE LENGTH=1773
LOC103420013	2.92273	1.51564e-16	product=mitogen-activated protein kinase kinase kinase 18-like	XP_008356312.2	AT2G30040.1	MAPKKK14 | mitogen-activated protein kinase kinase kinase 14 | chr2:12821747-12823138 FORWARD LENGTH=463
LOC103420055	-1.25319	1.61996e-06	product=dirigent protein 23-like	XP_008356340.1	AT2G21100.1	| Disease resistance-responsive (dirigent-like protein) family protein | chr2:9048687-9049336 REVERSE LENGTH=187
LOC103420080	1.20241	0.00483924	#N/A	XP_008356363.2	AT4G16260.1	| Glycosyl hydrolase superfamily protein | chr4:9200180-9201441 REVERSE LENGTH=344
LOC103420123	1.96898	3.25567e-16	#N/A	XP_008356409.1	AT1G21000.2	| PLATZ transcription factor family protein | chr1:7338013-7339088 FORWARD LENGTH=243
LOC103420177	2.17301	0.000431152	#N/A	XP_008356462.2	AT5G26170.1	WRKY50, ATWRKY50 | WRKY DNA-binding protein 50 | chr5:9147176-9148128 REVERSE LENGTH=173
LOC103420358	1.74088	7.53135e-08	#N/A	XP_008356641.1	AT5G15490.1	| UDP-glucose 6-dehydrogenase family protein | chr5:5027872-5029314 REVERSE LENGTH=480
LOC103420510	3.18723	0.000753533	product=squalene monooxygenase-like	XP_008356793.1	AT1G58440.1	XF1, SQE1 | FAD/NAD(P)-binding oxidoreductase family protein | chr1:21714094-21717246 REVERSE LENGTH=531
LOC103420533	-1.1502	7.74064e-12	product=berberine bridge enzyme-like 8	XP_008356815.2	AT1G30700.1	| FAD-binding Berberine family protein | chr1:10892623-10894437 FORWARD LENGTH=527
LOC103420566	1.36782	3.45427e-08	product=diphosphomevalonate decarboxylase MVD2%2C peroxisomal-like	XP_008356850.2	AT3G54250.1	| GHMP kinase family protein | chr3:20082468-20084688 REVERSE LENGTH=419
LOC103420604	1.11364	3.60448e-06	product=G-type lectin S-receptor-like serine/threonine-protein kinase LECRK3	XP_008356883.2	AT5G60900.1	RLK1 | receptor-like protein kinase 1 | chr5:24498467-24501494 REVERSE LENGTH=748
LOC103420681	1.48564	4.57862e-06	product=FT-interacting protein 7-like	XP_028961539.1	AT4G11610.1	| C2 calcium/lipid-binding plant phosphoribosyltransferase family protein | chr4:7013956-7017846 REVERSE LENGTH=1011
LOC103420774	1.97559	2.14124e-05	#N/A	XP_028947298.1	AT2G32150.1	| Haloacid dehalogenase-like hydrolase (HAD) superfamily protein | chr2:13659095-13660531 FORWARD LENGTH=263
LOC103420929	1.34087	2.09964e-16	product=NAC domain-containing protein 83-like	XP_008357186.1	AT1G65910.1	anac028, NAC028 | NAC domain containing protein 28 | chr1:24520933-24524108 REVERSE LENGTH=631
LOC103420958	2.64399	6.6729e-07	product=transcription repressor OFP7-like	XP_008357216.1	AT2G18500.1	ATOFP7, OFP7 | ovate family protein 7 | chr2:8027102-8028049 FORWARD LENGTH=315
LOC103421012	1.03207	0.00180491	#N/A	XP_008357268.1	AT5G10870.1	ATCM2, CM2 | chorismate mutase 2 | chr5:3430691-3432272 REVERSE LENGTH=265
LOC103421017	1.58645	0.000123955	#N/A	#N/A	#N/A	#N/A
LOC103421048	-1.47516	0.000483774	#N/A	XP_008357305.2	AT5G38200.1	| Class I glutamine amidotransferase-like superfamily protein | chr5:15256383-15258474 FORWARD LENGTH=436
LOC103421118	1.98161	2.81223e-06	#N/A	#N/A	#N/A	#N/A
LOC103421226	1.22896	1.98879e-07	#N/A	XP_008357479.1	AT2G46940.1	| unknown protein; BEST Arabidopsis thaliana protein match is: unknown protein (TAIR:AT3G62070.1); Has 143 Blast hits to 141 proteins in 14 species: Archae - 0; Bacteria - 0; Metazoa - 4; Fungi - 0; Plants - 139; Viruses - 0; Other Eukaryotes - 0 (source: NCBI BLink). | chr2:19286658-19287505 REVERSE LENGTH=252
LOC103421318	-1.00892	3.52028e-05	#N/A	XP_008357567.2	AT5G65640.1	bHLH093 | beta HLH protein 93 | chr5:26237137-26238904 FORWARD LENGTH=351
LOC103421430	1.78055	4.59647e-05	product=protein UPSTREAM OF FLC	XP_008357689.2	AT5G59790.1	| Domain of unknown function (DUF966) | chr5:24090950-24092804 FORWARD LENGTH=423
LOC103421462	1.1165	0.00412161	product=uncharacterized protein LOC103421462 isoform X2	XP_008357725.1	AT2G17033.2	| pentatricopeptide (PPR) repeat-containing protein | chr2:7401205-7403207 FORWARD LENGTH=505
LOC103421468	1.61901	0.00513497	#N/A	XP_008357728.1	AT5G40460.1	| unknown protein; BEST Arabidopsis thaliana protein match is: unknown protein (TAIR:AT3G27630.1); Has 87 Blast hits to 87 proteins in 12 species: Archae - 0; Bacteria - 0; Metazoa - 0; Fungi - 0; Plants - 87; Viruses - 0; Other Eukaryotes - 0 (source: NCBI BLink). | chr5:16202465-16202803 FORWARD LENGTH=112
LOC103421489	1.68201	4.16006e-06	product=zinc finger protein ZAT12	XP_008357752.1	AT5G59820.1	RHL41, ZAT12 | C2H2-type zinc finger family protein | chr5:24103073-24103561 FORWARD LENGTH=162
LOC103421519	2.93596	8.85673e-17	#N/A	XP_028953659.1	AT1G69260.1	AFP1 | ABI five binding protein | chr1:26039314-26040570 FORWARD LENGTH=345
LOC103421540	2.55982	2.31288e-14	#N/A	XP_008357806.1	AT5G38760.1	| Late embryogenesis abundant protein (LEA) family protein | chr5:15524249-15524743 FORWARD LENGTH=67
LOC103421548	-1.26323	0.00111957	#N/A	XP_008357813.2	AT5G15900.1	TBL19 | TRICHOME BIREFRINGENCE-LIKE 19 | chr5:5189524-5192070 REVERSE LENGTH=426
LOC103421629	1.62017	0.00289053	#N/A	XP_008357896.1	AT5G02830.1	| Tetratricopeptide repeat (TPR)-like superfamily protein | chr5:644458-648421 REVERSE LENGTH=852
LOC103421680	-1.03125	0.000285819	#N/A	#N/A	#N/A	#N/A
LOC103421740	2.05434	7.36464e-10	#N/A	XP_008358004.2	AT1G58420.1	| Uncharacterised conserved protein UCP031279 | chr1:21707407-21707946 FORWARD LENGTH=179
LOC103421745	1.77323	1.69907e-12	product=G-type lectin S-receptor-like serine/threonine-protein kinase At1g61480	XP_008358010.2	AT1G61480.1	| S-locus lectin protein kinase family protein | chr1:22681420-22684404 REVERSE LENGTH=809
LOC103421892	2.80059	5.12955e-17	product=mitogen-activated protein kinase 3-like	XP_008358164.1	AT3G45640.1	ATMPK3, MPK3, ATMAPK3 | mitogen-activated protein kinase 3 | chr3:16756918-16758476 FORWARD LENGTH=370
LOC103421897	1.79866	4.23219e-05	#N/A	XP_008358166.2	AT3G17980.1	| Calcium-dependent lipid-binding (CaLB domain) family protein | chr3:6152417-6153115 FORWARD LENGTH=177
LOC103421922	1.88948	2.39828e-08	#N/A	XP_008358188.2	AT3G62260.2	| Protein phosphatase 2C family protein | chr3:23038516-23040391 REVERSE LENGTH=384
LOC103421996	2.80402	1.36867e-07	#N/A	XP_008358260.2	AT2G45360.1	| Protein of unknown function (DUF1442) | chr2:18698619-18699360 FORWARD LENGTH=215
LOC103422077	1.75884	1.17505e-05	partial=true	XP_028964949.1	AT1G22710.1	SUC2, SUT1, ATSUC2 | sucrose-proton symporter 2 | chr1:8030911-8032970 REVERSE LENGTH=512
LOC103422167	1.78982	1.04779e-16	product=arginine decarboxylase-like	XP_008358425.2	AT4G34710.2	ADC2, SPE2, ATADC2 | arginine decarboxylase 2 | chr4:16560315-16562450 REVERSE LENGTH=711
LOC103422177	1.03093	0.0035873	#N/A	XP_028950516.1	AT1G44350.1	ILL6 | IAA-leucine resistant (ILR)-like gene 6 | chr1:16834749-16838201 REVERSE LENGTH=464
LOC103422213	1.35339	5.09259e-06	#N/A	#N/A	#N/A	#N/A
LOC103422319	1.45559	9.09633e-06	#N/A	XP_008358594.2	AT5G57150.1	| basic helix-loop-helix (bHLH) DNA-binding superfamily protein | chr5:23152361-23154872 FORWARD LENGTH=247
LOC103422356	-1.57148	7.68002e-07	#N/A	XP_008358628.1	AT1G52140.1	| unknown protein; BEST Arabidopsis thaliana protein match is: unknown protein (TAIR:AT3G16330.1); Has 114 Blast hits to 114 proteins in 15 species: Archae - 0; Bacteria - 0; Metazoa - 0; Fungi - 0; Plants - 114; Viruses - 0; Other Eukaryotes - 0 (source: NCBI BLink). | chr1:19407559-19408185 REVERSE LENGTH=208
LOC103422388	1.73692	1.82971e-08	product=MACPF domain-containing protein NSL1-like	XP_008358675.2	AT1G28380.1	NSL1 | MAC/Perforin domain-containing protein | chr1:9963696-9966060 FORWARD LENGTH=612
LOC103422389	2.9997	3.15647e-14	#N/A	#N/A	#N/A	#N/A
LOC103422390	1.17232	4.84313e-07	#N/A	XP_028966192.1	AT5G53940.1	| Yippee family putative zinc-binding protein | chr5:21897164-21898589 REVERSE LENGTH=129
LOC103422391	1.70302	4.32432e-08	#N/A	XP_008358678.1	AT1G28360.1	ERF12, ATERF12 | ERF domain protein 12 | chr1:9951934-9952503 FORWARD LENGTH=189
LOC103422400	2.36918	1.91239e-15	product=ADP-ribosylation factor GTPase-activating protein AGD5-like isoform X2	XP_028966229.1	AT5G54310.1	NEV, AGD5 | ARF-GAP domain 5 | chr5:22057262-22061066 REVERSE LENGTH=483
LOC103422412	1.52483	1.81704e-05	#N/A	XP_008358698.2	AT4G21440.1	ATMYB102, ATM4, MYB102 | MYB-like 102 | chr4:11418425-11419652 REVERSE LENGTH=350
LOC103422443	3.28021	0.00205957	#N/A	XP_017184203.2	AT1G61490.1	| S-locus lectin protein kinase family protein | chr1:22685154-22688267 REVERSE LENGTH=804
LOC103422474	1.5048	2.76627e-07	#N/A	XP_017184215.2	AT4G03965.1	| RING/U-box superfamily protein | chr4:1889576-1890205 FORWARD LENGTH=209
LOC103422478	-1.32905	0.00109591	product=serine/threonine/tyrosine-protein kinase HT1-like	XP_008358762.2	AT1G62400.1	HT1 | Protein kinase superfamily protein | chr1:23090243-23091529 FORWARD LENGTH=345
LOC103422696	1.11951	0.000707213	product=serine/threonine-protein kinase BSK5-like	XP_017184274.2	AT5G59010.1	| Protein kinase protein with tetratricopeptide repeat domain | chr5:23820578-23823099 REVERSE LENGTH=489
LOC103422699	-1.45713	0.000126871	#N/A	XP_028944111.1	AT5G01130.1	| Protein of unknown function (DUF674) | chr5:47642-49174 FORWARD LENGTH=452
LOC103422716	1.03268	0.000215858	#N/A	XP_008358998.1	AT1G07440.1	| NAD(P)-binding Rossmann-fold superfamily protein | chr1:2286436-2287665 REVERSE LENGTH=266
LOC103422883	1.42952	0.0029692	#N/A	XP_008359166.3	AT1G08170.1	| Histone superfamily protein | chr1:2562941-2563672 REVERSE LENGTH=243
LOC103422971	1.12762	6.08461e-06	product=uncharacterized protein LOC103422971	XP_008359263.1	AT2G28400.1	| Protein of unknown function, DUF584 | chr2:12148513-12149001 REVERSE LENGTH=162
LOC103422980	1.43635	0.00115845	#N/A	#N/A	#N/A	#N/A
LOC103423028	-1.01789	1.39488e-11	#N/A	XP_028963002.1	AT1G22460.1	| O-fucosyltransferase family protein | chr1:7927530-7930351 REVERSE LENGTH=565
LOC103423121	-3.30539	1.32247e-08	#N/A	#N/A	#N/A	#N/A
LOC103423208	1.28868	0.00224209	#N/A	XP_008359503.2	AT2G35980.1	YLS9, NHL10, ATNHL10 | Late embryogenesis abundant (LEA) hydroxyproline-rich glycoprotein family | chr2:15110635-15111318 FORWARD LENGTH=227
LOC103423410	2.01099	0.00376468	#N/A	XP_008359705.2	AT5G02580.1	| Plant protein 1589 of unknown function | chr5:579965-580454 FORWARD LENGTH=91
LOC103423423	1.38588	3.39631e-06	product=oxysterol-binding protein-related protein 3A-like	XP_008359717.1	AT5G02100.1	UNE18, ORP3A | Oxysterol-binding family protein | chr5:413639-416016 FORWARD LENGTH=453
LOC103423437	3.30951	5.58596e-05	#N/A	XP_008359746.1	AT2G29290.2	| NAD(P)-binding Rossmann-fold superfamily protein | chr2:12586498-12587684 FORWARD LENGTH=262
LOC103423450	1.59663	0.000466713	#N/A	XP_008359757.1	AT4G39330.1	ATCAD9, CAD9 | cinnamyl alcohol dehydrogenase 9 | chr4:18291268-18292772 FORWARD LENGTH=360
LOC103423483	2.11057	0.000437424	product=protein yippee-like	XP_028945479.1	AT2G40110.1	| Yippee family putative zinc-binding protein | chr2:16748159-16749357 FORWARD LENGTH=130
LOC103423508	1.58075	9.85073e-13	#N/A	XP_008359819.2	AT5G58380.1	CIPK10, PKS2, SIP1, SNRK3.8 | SOS3-interacting protein 1 | chr5:23597092-23598531 REVERSE LENGTH=479
LOC103423645	1.73828	6.29846e-06	#N/A	XP_028945806.1	AT5G57580.1	| Calmodulin-binding protein | chr5:23314994-23317683 REVERSE LENGTH=647
LOC103423730	1.47342	6.93616e-05	product=protein PLANT CADMIUM RESISTANCE 2-like	XP_008360029.2	AT1G14870.1	PCR2 | PLANT CADMIUM RESISTANCE 2 | chr1:5128591-5129458 REVERSE LENGTH=152
LOC103423750	1.34233	1.92961e-08	#N/A	XP_008360052.2	AT1G13360.1	| unknown protein; BEST Arabidopsis thaliana protein match is: unknown protein (TAIR:AT3G25870.1); Has 69 Blast hits to 69 proteins in 16 species: Archae - 0; Bacteria - 0; Metazoa - 6; Fungi - 0; Plants - 63; Viruses - 0; Other Eukaryotes - 0 (source: NCBI BLink). | chr1:4577229-4577813 REVERSE LENGTH=194
LOC103423751	1.68516	0.00044143	#N/A	XP_017184597.2	AT4G39670.1	| Glycolipid transfer protein (GLTP) family protein | chr4:18410172-18410861 FORWARD LENGTH=229
LOC103423821	1.28985	0.000101042	#N/A	XP_008360128.1	AT5G43230.1	| unknown protein; BEST Arabidopsis thaliana protein match is: unknown protein (TAIR:AT3G01810.3); Has 30201 Blast hits to 17322 proteins in 780 species: Archae - 12; Bacteria - 1396; Metazoa - 17338; Fungi - 3422; Plants - 5037; Viruses - 0; Other Eukaryotes - 2996 (source: NCBI BLink). | chr5:17349125-17352747 FORWARD LENGTH=848
LOC103423825	1.17584	0.000118231	#N/A	XP_008360131.1	AT3G48660.1	| Protein of unknown function (DUF 3339) | chr3:18029659-18030133 FORWARD LENGTH=89
LOC103423846	2.79697	1.11137e-07	#N/A	XP_008360149.1	AT3G03280.1	| unknown protein; FUNCTIONS IN: molecular_function unknown; INVOLVED IN: N-terminal protein myristoylation; LOCATED IN: cellular_component unknown; BEST Arabidopsis thaliana protein match is: unknown protein (TAIR:AT5G17350.1); Has 137 Blast hits to 137 proteins in 11 species: Archae - 0; Bacteria - 0; Metazoa - 0; Fungi - 0; Plants - 137; Viruses - 0; Other Eukaryotes - 0 (source: NCBI BLink). …
LOC103423851	2.2292	2.41631e-15	#N/A	XP_017184596.2	AT1G68440.1	| unknown protein; BEST Arabidopsis thaliana protein match is: unknown protein (TAIR:AT1G25400.2); Has 86 Blast hits to 86 proteins in 29 species: Archae - 0; Bacteria - 6; Metazoa - 27; Fungi - 11; Plants - 24; Viruses - 0; Other Eukaryotes - 18 (source: NCBI BLink). | chr1:25658115-25659035 FORWARD LENGTH=306
LOC103423860	1.51575	0.000145716	#N/A	XP_008360162.2	AT1G13340.1	| Regulator of Vps4 activity in the MVB pathway protein | chr1:4569622-4571043 REVERSE LENGTH=409
LOC103423903	1.15841	0.00017501	#N/A	XP_008360200.2	AT1G28190.1	| unknown protein; BEST Arabidopsis thaliana protein match is: unknown protein (TAIR:AT5G12340.1); Has 166 Blast hits to 162 proteins in 36 species: Archae - 0; Bacteria - 2; Metazoa - 15; Fungi - 5; Plants - 124; Viruses - 0; Other Eukaryotes - 20 (source: NCBI BLink). | chr1:9847015-9847815 REVERSE LENGTH=266
LOC103423965	2.29469	0.000217958	#N/A	XP_008360260.2	AT1G24020.2	MLP423 | MLP-like protein 423 | chr1:8500653-8501458 REVERSE LENGTH=155
LOC103423967	2.04337	5.51133e-05	#N/A	XP_008360263.2	AT1G24020.2	MLP423 | MLP-like protein 423 | chr1:8500653-8501458 REVERSE LENGTH=155
LOC103423968	1.46994	0.00405886	#N/A	XP_008360264.2	AT1G24020.2	MLP423 | MLP-like protein 423 | chr1:8500653-8501458 REVERSE LENGTH=155
LOC103423992	1.05469	0.0041934	product=NAC domain-containing protein 71-like isoform X1	XP_028955802.1	AT3G10480.1	ANAC050, NAC050 | NAC domain containing protein 50 | chr3:3264410-3266781 FORWARD LENGTH=447
LOC103424036	1.30688	1.14347e-05	#N/A	XP_008360322.2	AT2G16250.1	| Leucine-rich repeat protein kinase family protein | chr2:7039682-7042933 REVERSE LENGTH=915
LOC103424124	2.51707	6.10931e-16	product=pleiotropic drug resistance protein 2-like	XP_028955720.1	AT2G36380.1	PDR6, ATPDR6 | pleiotropic drug resistance 6 | chr2:15257583-15263627 FORWARD LENGTH=1453
LOC103424138	1.06372	0.000230569	product=pleiotropic drug resistance protein 2	XP_008360438.1	AT2G36380.1	PDR6, ATPDR6 | pleiotropic drug resistance 6 | chr2:15257583-15263627 FORWARD LENGTH=1453
LOC103424168	1.10903	6.38601e-05	#N/A	XP_008360478.2	AT2G07180.2	| Protein kinase superfamily protein | chr2:2981082-2983271 REVERSE LENGTH=442
LOC103424217	1.75635	7.35521e-15	#N/A	XP_028948327.1	#N/A	#N/A
LOC103424287	1.01808	2.30731e-06	#N/A	XP_008360596.2	AT2G01820.1	| Leucine-rich repeat protein kinase family protein | chr2:357664-360681 REVERSE LENGTH=943
LOC103424291	3.28273	3.801e-08	product=E3 ubiquitin-protein ligase PUB23-like	XP_008360600.2	AT2G35930.1	PUB23 | plant U-box 23 | chr2:15083101-15084336 REVERSE LENGTH=411
LOC103424362	1.32134	5.32834e-05	product=patatin-like protein 2	XP_028947641.1	AT2G26560.1	PLP2, PLA IIA, PLA2A | phospholipase A 2A | chr2:11293912-11295708 REVERSE LENGTH=407
LOC103424403	1.60018	3.3909e-20	product=oxalate--CoA ligase-like	XP_008360705.2	AT3G48990.1	| AMP-dependent synthetase and ligase family protein | chr3:18159031-18161294 REVERSE LENGTH=514
LOC103424478	2.90496	4.48821e-16	product=nematode resistance protein-like HSPRO2	XP_008360785.1	AT2G40000.1	HSPRO2, ATHSPRO2 | ortholog of sugar beet HS1 PRO-1 2 | chr2:16700649-16701956 REVERSE LENGTH=435
LOC103424487	3.31331	1.09284e-05	#N/A	#N/A	#N/A	#N/A
LOC103424519	1.69261	5.28192e-07	#N/A	XP_028948296.1	AT5G62620.1	| Galactosyltransferase family protein | chr5:25137136-25139764 FORWARD LENGTH=681
LOC103424567	1.05693	1.80208e-11	#N/A	XP_008360881.1	AT3G08900.1	RGP3, RGP | reversibly glycosylated polypeptide 3 | chr3:2708347-2709714 REVERSE LENGTH=362
LOC103424581	1.1661	2.90996e-14	#N/A	XP_008360894.2	AT1G73920.1	| alpha/beta-Hydrolases superfamily protein | chr1:27791194-27794698 FORWARD LENGTH=704
LOC103424647	2.44433	3.61899e-10	product=ferrochelatase-2%2C chloroplastic-like	XP_008360965.2	AT5G26030.2	FC1, FC-I, ATFC-I | ferrochelatase 1 | chr5:9096675-9098752 FORWARD LENGTH=466
LOC103424688	1.51734	8.03887e-06	#N/A	XP_008361008.2	AT1G47380.1	| Protein phosphatase 2C family protein | chr1:17373004-17375305 REVERSE LENGTH=428
LOC103424696	1.12761	0.00431129	#N/A	XP_008361014.2	AT4G33550.2	| Bifunctional inhibitor/lipid-transfer protein/seed storage 2S albumin superfamily protein | chr4:16134538-16134964 FORWARD LENGTH=115
LOC103424697	1.62125	2.57369e-06	#N/A	XP_008361016.2	AT1G10040.1	| alpha/beta-Hydrolases superfamily protein | chr1:3276108-3278464 REVERSE LENGTH=412
LOC103424737	1.31467	4.62085e-16	#N/A	XP_008361053.2	AT5G24890.1	| unknown protein; FUNCTIONS IN: molecular_function unknown; INVOLVED IN: biological_process unknown; LOCATED IN: cellular_component unknown; EXPRESSED IN: 24 plant structures; EXPRESSED DURING: 13 growth stages; BEST Arabidopsis thaliana protein match is: unknown protein (TAIR:AT2G24550.1); Has 1807 Blast hits to 1807 proteins in 277 species: Archae - 0; Bacteria - 0; Metazoa - 736; Fungi - 347;…
LOC103424812	4.31157	4.15429e-12	product=probable LRR receptor-like serine/threonine-protein kinase At3g47570	XP_008361129.2	AT3G47570.1	| Leucine-rich repeat protein kinase family protein | chr3:17527611-17530748 FORWARD LENGTH=1010
LOC103424888	-1.36391	1.42788e-05	product=cinnamoyl-CoA reductase 1-like	XP_008361199.1	AT1G15950.1	CCR1, IRX4, ATCCR1 | cinnamoyl coa reductase 1 | chr1:5478855-5481915 FORWARD LENGTH=344
LOC103424893	4.6513	4.13263e-15	product=late embryogenesis abundant protein At1g64065-like	XP_008361202.2	AT2G46150.1	| Late embryogenesis abundant (LEA) hydroxyproline-rich glycoprotein family | chr2:18961424-18962089 FORWARD LENGTH=221
LOC103424908	1.08479	2.06164e-06	product=beta-amylase 3%2C chloroplastic	XP_028956806.1	AT4G17090.1	CT-BMY, BAM3, BMY8 | chloroplast beta-amylase | chr4:9605266-9607250 REVERSE LENGTH=548
LOC103424912	3.60408	2.7931e-14	product=NAC domain-containing protein 90-like	XP_017183865.2	AT5G22380.1	anac090, NAC090 | NAC domain containing protein 90 | chr5:7408924-7410038 REVERSE LENGTH=235
LOC103424981	1.2901	7.77663e-08	product=disease resistance protein RLM3-like isoform X1	XP_028956717.1	AT4G16990.1	RLM3 | disease resistance protein (TIR-NBS class), putative | chr4:9560155-9564616 FORWARD LENGTH=670
LOC103425029	1.31056	1.11726e-10	#N/A	XP_008361332.2	AT4G35560.1	| Transducin/WD40 repeat-like superfamily protein | chr4:16881562-16886878 FORWARD LENGTH=1049
LOC103425085	2.63597	0.000693958	#N/A	XP_008361382.1	AT3G19450.1	CAD4, ATCAD4, CAD, CAD-C | GroES-like zinc-binding alcohol dehydrogenase family protein | chr3:6744859-6747005 FORWARD LENGTH=365
LOC103425086	3.96383	0.000301616	product=probable disease resistance protein At5g66900	XP_028949249.1	AT5G66900.1	| Disease resistance protein (CC-NBS-LRR class) family | chr5:26714931-26717757 REVERSE LENGTH=809
LOC103425102	1.54765	2.58414e-09	product=leucine-rich repeat protein FLOR 1-like	XP_008361399.3	AT1G33590.1	| Leucine-rich repeat (LRR) family protein | chr1:12177788-12179221 FORWARD LENGTH=477
LOC103425172	1.27664	6.34657e-07	#N/A	#N/A	#N/A	#N/A
LOC103425214	3.44005	1.07798e-11	#N/A	XP_008361518.2	AT1G11050.1	| Protein kinase superfamily protein | chr1:3681892-3683769 FORWARD LENGTH=625
LOC103425270	-1.53712	0.000428739	#N/A	XP_008361577.1	AT4G24510.1	CER2, VC2, VC-2 | HXXXD-type acyl-transferase family protein | chr4:12660929-12662537 FORWARD LENGTH=421
LOC103425459	1.51826	8.89149e-08	#N/A	XP_008361762.2	AT3G02130.1	RPK2, TOAD2, CLI1 | receptor-like protein kinase 2 | chr3:380726-384181 FORWARD LENGTH=1151
LOC103425480	1.24517	3.85703e-06	product=outer envelope protein 61	XP_008361788.2	AT5G21990.1	TPR7 | Tetratricopeptide repeat (TPR)-like superfamily protein | chr5:7273395-7276318 FORWARD LENGTH=554
LOC103425488	-1.38591	0.00326003	#N/A	XP_008361793.2	AT1G27190.1	| Leucine-rich repeat protein kinase family protein | chr1:9446923-9448728 REVERSE LENGTH=601
LOC103425536	1.14746	4.08435e-12	#N/A	XP_028951714.1	AT1G27290.2	| unknown protein; FUNCTIONS IN: molecular_function unknown; INVOLVED IN: biological_process unknown; EXPRESSED IN: 25 plant structures; EXPRESSED DURING: 15 growth stages; Has 44 Blast hits to 44 proteins in 12 species: Archae - 0; Bacteria - 0; Metazoa - 0; Fungi - 0; Plants - 44; Viruses - 0; Other Eukaryotes - 0 (source: NCBI BLink). | chr1:9481788-9482576 FORWARD LENGTH=142
LOC103425562	4.94895	2.42069e-24	#N/A	XP_028951503.1	AT1G69260.1	AFP1 | ABI five binding protein | chr1:26039314-26040570 FORWARD LENGTH=345
LOC103425708	1.43942	0.00317652	#N/A	XP_028952425.1	AT3G01680.1	| CONTAINS InterPro DOMAIN/s: Mediator complex subunit Med28 (InterPro:IPR021640); BEST Arabidopsis thaliana protein match is: unknown protein (TAIR:AT3G01670.1); Has 122 Blast hits to 112 proteins in 13 species: Archae - 0; Bacteria - 0; Metazoa - 0; Fungi - 0; Plants - 122; Viruses - 0; Other Eukaryotes - 0 (source: NCBI BLink). | chr3:252033-255246 FORWARD LENGTH=740
LOC103425713	5.05057	2.32252e-10	#N/A	XP_008362023.2	AT5G43650.1	BHLH92 | basic helix-loop-helix (bHLH) DNA-binding superfamily protein | chr5:17533310-17534758 REVERSE LENGTH=247
LOC103425766	1.97758	3.03597e-07	#N/A	XP_008362087.1	AT3G02020.1	AK3 | aspartate kinase 3 | chr3:340739-343410 REVERSE LENGTH=559
LOC103425791	2.73051	4.66439e-09	#N/A	XP_008362113.2	AT3G27250.1	| unknown protein; BEST Arabidopsis thaliana protein match is: unknown protein (TAIR:AT5G40800.1); Has 104 Blast hits to 104 proteins in 13 species: Archae - 0; Bacteria - 0; Metazoa - 0; Fungi - 0; Plants - 104; Viruses - 0; Other Eukaryotes - 0 (source: NCBI BLink). | chr3:10061633-10062481 FORWARD LENGTH=282
LOC103425833	2.14062	0.000326295	#N/A	XP_008362157.2	AT3G29060.1	| EXS (ERD1/XPR1/SYG1) family protein | chr3:11044990-11048465 REVERSE LENGTH=800
LOC103425906	1.24011	1.02408e-10	#N/A	XP_008362229.1	AT3G30380.2	| alpha/beta-Hydrolases superfamily protein | chr3:11974424-11976571 FORWARD LENGTH=377
LOC103425965	2.00944	1.89299e-09	#N/A	XP_028950710.1	AT5G64750.1	ABR1 | Integrase-type DNA-binding superfamily protein | chr5:25891679-25893656 FORWARD LENGTH=391
LOC103425996	1.06201	0.000331754	#N/A	XP_008362313.2	AT1G12020.1	| unknown protein; BEST Arabidopsis thaliana protein match is: unknown protein (TAIR:AT1G62422.1); Has 89 Blast hits to 88 proteins in 16 species: Archae - 0; Bacteria - 0; Metazoa - 0; Fungi - 0; Plants - 87; Viruses - 0; Other Eukaryotes - 2 (source: NCBI BLink). | chr1:4062625-4063305 REVERSE LENGTH=226
LOC103426006	1.45022	9.26479e-13	#N/A	XP_008362324.2	AT2G38280.2	FAC1, ATAMPD | AMP deaminase, putative / myoadenylate deaminase, putative | chr2:16033767-16038793 REVERSE LENGTH=839
LOC103426161	4.40653	3.44205e-12	#N/A	XP_008362472.2	AT2G22880.1	| VQ motif-containing protein | chr2:9741119-9741463 REVERSE LENGTH=114
LOC103426213	2.16937	2.06977e-27	product=aspartic proteinase PCS1-like	XP_008362529.2	AT1G66180.1	| Eukaryotic aspartyl protease family protein | chr1:24647221-24648513 FORWARD LENGTH=430
LOC103426333	1.18113	1.7347e-06	product=AAA-ATPase At2g46620-like	XP_008362649.2	AT2G46620.1	| P-loop containing nucleoside triphosphate hydrolases superfamily protein | chr2:19139071-19140546 REVERSE LENGTH=491
LOC103426334	3.54676	8.82866e-11	#N/A	XP_008362651.2	AT2G46680.1	ATHB-7, ATHB7, HB-7 | homeobox 7 | chr2:19165777-19166773 REVERSE LENGTH=258
LOC103426384	5.70512	3.25686e-09	product=glucan endo-1%2C3-beta-glucosidase-like	XP_008362701.1	AT3G55430.1	| O-Glycosyl hydrolases family 17 protein | chr3:20549806-20552004 REVERSE LENGTH=449
LOC103426420	-2.39649	1.71707e-10	product=uncharacterized protein LOC103426420 isoform X1	XP_008362730.2	AT2G38300.1	| myb-like HTH transcriptional regulator family protein | chr2:16044175-16045679 REVERSE LENGTH=340
LOC103426434	1.80189	0.000110605	#N/A	XP_008362748.1	AT3G03990.1	| alpha/beta-Hydrolases superfamily protein | chr3:1033788-1034591 FORWARD LENGTH=267
LOC103426443	1.78534	1.02183e-10	product=U-box domain-containing protein 4-like	XP_008362755.1	AT3G01400.1	| ARM repeat superfamily protein | chr3:151920-152987 FORWARD LENGTH=355
LOC103426491	-1.10477	1.615e-16	product=probable membrane-associated kinase regulator 5	XP_008362793.2	AT5G52870.1	| unknown protein; BEST Arabidopsis thaliana protein match is: unknown protein (TAIR:AT1G64080.1); Has 1807 Blast hits to 1807 proteins in 277 species: Archae - 0; Bacteria - 0; Metazoa - 736; Fungi - 347; Plants - 385; Viruses - 0; Other Eukaryotes - 339 (source: NCBI BLink). | chr5:21428191-21429367 REVERSE LENGTH=326
LOC103426559	1.49894	1.06642e-07	product=signal recognition particle receptor subunit alpha-like	XP_008362870.2	AT4G30600.1	| signal recognition particle receptor alpha subunit family protein | chr4:14938142-14940600 REVERSE LENGTH=634
LOC103426588	-1.40027	7.37796e-11	product=EIN3-binding F-box protein 1-like	XP_008362900.2	AT2G25490.1	EBF1, FBL6 | EIN3-binding F box protein 1 | chr2:10848018-10850275 REVERSE LENGTH=628
LOC103426610	1.38002	0.000308966	product=potassium channel AKT1-like	XP_028965322.1	AT2G26650.1	AKT1, ATAKT1, KT1 | K+ transporter 1 | chr2:11331965-11336444 REVERSE LENGTH=857
LOC103426665	-1.03063	0.000208459	product=uncharacterized protein LOC103426665 isoform X1	XP_008362971.2	AT4G29520.1	| LOCATED IN: endoplasmic reticulum, plasma membrane; EXPRESSED IN: 23 plant structures; EXPRESSED DURING: 14 growth stages; CONTAINS InterPro DOMAIN/s: Saposin B (InterPro:IPR008139); Has 137 Blast hits to 137 proteins in 50 species: Archae - 2; Bacteria - 0; Metazoa - 41; Fungi - 10; Plants - 36; Viruses - 0; Other Eukaryotes - 48 (source: NCBI BLink). | chr4:14494056-14495657 REVERSE LENGTH=306
LOC103426675	-1.44279	0.000122651	#N/A	XP_028951672.1	AT5G57240.2	ORP4C | OSBP(oxysterol binding protein)-related protein 4C | chr5:23193449-23195303 FORWARD LENGTH=379
LOC103426705	1.53223	8.08703e-09	product=MAPK kinase substrate protein At1g80180-like	XP_008363011.1	AT1G80180.1	| unknown protein; FUNCTIONS IN: molecular_function unknown; INVOLVED IN: biological_process unknown; LOCATED IN: plasma membrane; EXPRESSED IN: 21 plant structures; EXPRESSED DURING: 10 growth stages; BEST Arabidopsis thaliana protein match is: unknown protein (TAIR:AT1G15400.3); Has 30201 Blast hits to 17322 proteins in 780 species: Archae - 12; Bacteria - 1396; Metazoa - 17338; Fungi - 3422; P…
LOC103426706	1.58556	6.57609e-11	product=uncharacterized protein LOC103426706	XP_008363012.1	AT1G52720.1	| unknown protein; BEST Arabidopsis thaliana protein match is: unknown protein (TAIR:AT3G15630.1); Has 61 Blast hits to 61 proteins in 13 species: Archae - 0; Bacteria - 0; Metazoa - 0; Fungi - 0; Plants - 61; Viruses - 0; Other Eukaryotes - 0 (source: NCBI BLink). | chr1:19641007-19641360 FORWARD LENGTH=117
LOC103426747	-2.00389	4.34265e-06	product=vinorine synthase-like	XP_008363049.2	AT1G24430.1	| HXXXD-type acyl-transferase family protein | chr1:8658190-8659497 REVERSE LENGTH=435
LOC103426777	2.31521	0.00186568	#N/A	XP_008363077.2	AT5G12340.1	| unknown protein; BEST Arabidopsis thaliana protein match is: unknown protein (TAIR:AT1G28190.1); Has 30201 Blast hits to 17322 proteins in 780 species: Archae - 12; Bacteria - 1396; Metazoa - 17338; Fungi - 3422; Plants - 5037; Viruses - 0; Other Eukaryotes - 2996 (source: NCBI BLink). | chr5:3992948-3993610 REVERSE LENGTH=220
LOC103426815	1.01046	2.41251e-05	product=probable NAD(P)H dehydrogenase (quinone) FQR1-like 2	XP_008363122.2	AT4G36750.1	| Quinone reductase family protein | chr4:17324642-17326215 FORWARD LENGTH=273
LOC103426831	2.4455	1.14201e-05	product=salicylic acid-binding protein 2-like	XP_028947470.1	AT2G23610.1	ATMES3, MES3 | methyl esterase 3 | chr2:10044410-10046403 REVERSE LENGTH=263
LOC103426832	2.18081	3.31924e-06	product=2-alkenal reductase (NADP(+)-dependent)-like	XP_028947709.1	AT5G16990.1	| Zinc-binding dehydrogenase family protein | chr5:5581831-5583849 REVERSE LENGTH=343
LOC103426837	1.19216	9.58788e-07	product=probable disease resistance protein At5g66890	XP_028954709.1	AT5G66900.1	| Disease resistance protein (CC-NBS-LRR class) family | chr5:26714931-26717757 REVERSE LENGTH=809
LOC103426918	1.70668	1.00214e-10	product=transcription factor DIVARICATA-like	XP_008363219.1	AT5G04760.1	| Duplicated homeodomain-like superfamily protein | chr5:1373752-1374529 REVERSE LENGTH=215
LOC103426944	3.90757	8.2357e-05	product=uncharacterized protein LOC103426944	XP_008363248.2	AT2G38790.1	| unknown protein; Has 21 Blast hits to 21 proteins in 5 species: Archae - 0; Bacteria - 0; Metazoa - 0; Fungi - 0; Plants - 19; Viruses - 0; Other Eukaryotes - 2 (source: NCBI BLink). | chr2:16214546-16215160 REVERSE LENGTH=204
LOC103426993	-1.06063	1.04052e-11	product=myb-related protein 308-like	NP_001315806.1	AT4G38620.1	ATMYB4, MYB4 | myb domain protein 4 | chr4:18053866-18054876 FORWARD LENGTH=282
LOC103426994	2.28751	1.48058e-20	#N/A	XP_008363294.1	AT2G17840.1	ERD7 | Senescence/dehydration-associated protein-related | chr2:7755923-7757798 REVERSE LENGTH=452
LOC103427100	1.88548	1.90507e-07	product=rust resistance kinase Lr10-like isoform X2	XP_028950197.1	AT1G66920.2	| Protein kinase superfamily protein | chr1:24965410-24967432 REVERSE LENGTH=617
LOC103427119	-1.06816	0.000381766	product=putative receptor-like protein kinase At3g47110	XP_008363412.2	AT3G47570.1	| Leucine-rich repeat protein kinase family protein | chr3:17527611-17530748 FORWARD LENGTH=1010
LOC103427165	2.71313	1.25768e-13	#N/A	XP_008363460.2	AT2G32150.1	| Haloacid dehalogenase-like hydrolase (HAD) superfamily protein | chr2:13659095-13660531 FORWARD LENGTH=263
LOC103427173	1.53753	5.17684e-06	product=uncharacterized protein LOC103427173	XP_008363468.2	AT2G28690.1	| Protein of unknown function (DUF1635) | chr2:12307140-12308477 REVERSE LENGTH=231
LOC103427184	1.12996	4.01488e-05	product=tetraspanin-3-like	XP_008363477.2	AT3G45600.1	TET3 | tetraspanin3 | chr3:16733973-16735854 REVERSE LENGTH=285
LOC103427330	1.30113	1.24743e-08	product=ethylene-responsive transcription factor 4-like	NP_001315809.1	AT3G15210.1	ATERF-4, ERF4, RAP2.5, ATERF4 | ethylene responsive element binding factor 4 | chr3:5121472-5122140 FORWARD LENGTH=222
LOC103427361	3.20658	0.000105977	product=late embryogenesis abundant protein At1g64065-like	XP_008363639.1	AT2G46150.1	| Late embryogenesis abundant (LEA) hydroxyproline-rich glycoprotein family | chr2:18961424-18962089 FORWARD LENGTH=221
LOC103427362	2.74329	0.00271788	product=late embryogenesis abundant protein At1g64065-like	XP_008363640.1	AT2G46150.1	| Late embryogenesis abundant (LEA) hydroxyproline-rich glycoprotein family | chr2:18961424-18962089 FORWARD LENGTH=221
LOC103427367	1.78589	8.95324e-09	product=bidirectional sugar transporter SWEET2-like	XP_028956133.1	AT3G14770.1	SWEET2, AtSWEET2 | Nodulin MtN3 family protein | chr3:4957787-4959202 REVERSE LENGTH=236
LOC103427434	1.02762	0.000182111	product=glutathione S-transferase-like	XP_008363707.2	AT2G47730.1	ATGSTF8, ATGSTF5, GST6, GSTF8 | glutathione S-transferase phi 8 | chr2:19558213-19559266 FORWARD LENGTH=263
LOC103427444	2.48483	5.36914e-06	product=probable pectinesterase/pectinesterase inhibitor 7	XP_008363719.2	AT1G02810.1	| Plant invertase/pectin methylesterase inhibitor superfamily | chr1:618284-620333 FORWARD LENGTH=579
LOC103427500	1.26581	0.00226628	product=cysteine-rich receptor-like protein kinase 10	XP_028954061.1	AT4G05200.1	CRK25 | cysteine-rich RLK (RECEPTOR-like protein kinase) 25 | chr4:2679793-2682309 REVERSE LENGTH=675
LOC103427506	1.89151	5.41648e-06	#N/A	#N/A	#N/A	#N/A
LOC103427569	-1.2182	0.004158	product=two-component response regulator ARR18-like	XP_008363851.1	AT2G38300.1	| myb-like HTH transcriptional regulator family protein | chr2:16044175-16045679 REVERSE LENGTH=340
LOC103427570	-1.30732	0.000795103	product=short-chain dehydrogenase TIC 32%2C chloroplastic-like isoform X1	XP_008363852.2	AT5G02540.1	| NAD(P)-binding Rossmann-fold superfamily protein | chr5:568609-570720 FORWARD LENGTH=331
LOC103427581	1.41305	3.36777e-07	product=telomere repeat-binding protein 5-like isoform X1	XP_008363864.2	AT5G13820.1	TBP1, ATBP-1, ATBP1, ATTBP1, HPPBF-1 | telomeric DNA binding protein 1 | chr5:4461694-4464355 FORWARD LENGTH=640
LOC103427630	2.14142	2.59344e-10	#N/A	XP_008363922.2	AT4G31550.1	WRKY11, ATWRKY11 | WRKY DNA-binding protein 11 | chr4:15290065-15291458 REVERSE LENGTH=325
LOC103427640	1.24347	0.000103368	product=protein LURP-one-related 10-like	XP_008363928.1	AT5G01750.2	| Protein of unknown function (DUF567) | chr5:290034-291109 FORWARD LENGTH=217
LOC103427686	1.8765	3.29562e-10	product=peroxisomal adenine nucleotide carrier 1-like	XP_008363978.2	AT3G05290.1	PNC1 | peroxisomal adenine nucleotide carrier 1 | chr3:1506129-1507614 REVERSE LENGTH=322
LOC103427717	-1.19812	2.55937e-05	product=protein NRT1/ PTR FAMILY 4.5-like	XP_028957201.1	AT1G27040.1	| Major facilitator superfamily protein | chr1:9386893-9390018 REVERSE LENGTH=567
LOC103427789	1.49801	3.42208e-08	product=probable WRKY transcription factor 31	XP_008364089.2	AT1G62300.1	WRKY6, ATWRKY6 | WRKY family transcription factor | chr1:23016887-23019155 REVERSE LENGTH=553
LOC103427814	3.93877	3.36238e-05	#N/A	#N/A	#N/A	#N/A
LOC103427817	-2.5454	0.00240513	product=calcium-binding protein KRP1-like	XP_008364119.2	AT4G27280.1	| Calcium-binding EF-hand family protein | chr4:13663770-13664162 REVERSE LENGTH=130
LOC103427842	3.56507	1.04086e-14	product=F-box protein At1g61340-like	XP_008364148.2	AT4G21510.1	| F-box family protein | chr4:11446193-11447025 REVERSE LENGTH=225
LOC103427904	-1.65046	0.00307687	product=receptor-like protein 51	XP_008364211.2	AT4G18760.1	AtRLP51, RLP51 | receptor like protein 51 | chr4:10308163-10309458 REVERSE LENGTH=431
LOC103427954	4.44946	5.31528e-12	product=transcription factor MYB30-like	XP_008364260.1	AT2G31180.1	ATMYB14, MYB14AT, MYB14 | myb domain protein 14 | chr2:13286806-13288175 REVERSE LENGTH=249
LOC103428030	1.48204	5.6381e-20	product=fimbrin-1-like	XP_028955939.1	AT4G26700.2	ATFIM1, FIM1 | fimbrin 1 | chr4:13463760-13467426 FORWARD LENGTH=687
LOC103428052	2.71353	2.81605e-05	product=putative protein TPRXL	XP_008364364.1	AT5G25280.2	| serine-rich protein-related | chr5:8773882-8774544 FORWARD LENGTH=220
LOC103428100	1.51773	7.75182e-07	product=probable serine/threonine-protein kinase PIX13	XP_028958071.1	AT2G17220.2	| Protein kinase superfamily protein | chr2:7487866-7489768 REVERSE LENGTH=413
LOC103428118	2.74727	1.25168e-10	product=zinc finger protein ZAT10-like	NP_001315818.1	AT1G27730.1	STZ, ZAT10 | salt tolerance zinc finger | chr1:9648302-9648985 REVERSE LENGTH=227
LOC103428127	3.33653	3.88531e-07	#N/A	XP_008364449.1	AT1G35210.1	| unknown protein; FUNCTIONS IN: molecular_function unknown; INVOLVED IN: biological_process unknown; LOCATED IN: chloroplast; EXPRESSED IN: 14 plant structures; EXPRESSED DURING: 9 growth stages; CONTAINS InterPro DOMAIN/s: Protein of unknown function DUF740 (InterPro:IPR008004); BEST Arabidopsis thaliana protein match is: unknown protein (TAIR:AT1G22470.1); Has 83 Blast hits to 83 proteins in 1…
LOC103428129	-1.16543	3.46097e-09	product=F-box protein PP2-A12-like	XP_008364451.2	AT1G12710.1	AtPP2-A12, PP2-A12 | phloem protein 2-A12 | chr1:4326980-4328324 REVERSE LENGTH=291
LOC103428150	1.67015	0.00414673	#N/A	XP_028960176.1	AT1G76430.1	PHT1;9 | phosphate transporter 1;9 | chr1:28679115-28681874 REVERSE LENGTH=532
LOC103428260	1.07527	6.02671e-15	product=uncharacterized protein LOC103428260	XP_008364581.1	AT5G55135.1	| unknown protein; Has 30201 Blast hits to 17322 proteins in 780 species: Archae - 12; Bacteria - 1396; Metazoa - 17338; Fungi - 3422; Plants - 5037; Viruses - 0; Other Eukaryotes - 2996 (source: NCBI BLink). | chr5:22379959-22380386 FORWARD LENGTH=112
LOC103428264	2.0368	0.00274436	#N/A	XP_008364582.1	AT4G27310.1	| B-box type zinc finger family protein | chr4:13675853-13676616 FORWARD LENGTH=223
LOC103428266	1.4943	6.62966e-05	#N/A	XP_008364583.2	AT2G26710.1	BAS1, CYP734A1, CYP72B1 | Cytochrome P450 superfamily protein | chr2:11380700-11383413 FORWARD LENGTH=520
LOC103428308	-1.48527	0.00259915	product=uncharacterized protein LOC103428308	XP_017185861.2	AT3G07510.2	| unknown protein; FUNCTIONS IN: molecular_function unknown; INVOLVED IN: biological_process unknown; LOCATED IN: cellular_component unknown; EXPRESSED IN: 22 plant structures; EXPRESSED DURING: 13 growth stages; BEST Arabidopsis thaliana protein match is: unknown protein (TAIR:AT2G01580.1); Has 133 Blast hits to 133 proteins in 14 species: Archae - 0; Bacteria - 4; Metazoa - 0; Fungi - 0; Plants…
LOC103428408	2.23954	2.25509e-11	#N/A	#N/A	#N/A	#N/A
LOC103428503	1.54138	1.81854e-06	#N/A	XP_028961572.1	AT3G61670.1	| Protein of unknown function (DUF3133) | chr3:22819052-22821870 FORWARD LENGTH=790
LOC103428594	-1.14788	3.79411e-06	#N/A	XP_008364931.2	AT1G75710.1	| C2H2-like zinc finger protein | chr1:28428806-28431128 FORWARD LENGTH=462
LOC103428619	-1.11437	1.90873e-05	#N/A	#N/A	#N/A	#N/A
LOC103428639	2.85338	1.00461e-16	#N/A	XP_008364980.2	AT5G42650.1	AOS, CYP74A, DDE2 | allene oxide synthase | chr5:17097803-17099359 REVERSE LENGTH=518
LOC103428651	-1.18395	0.00255151	product=disease resistance protein RGA2-like	XP_028962519.1	AT3G14470.1	| NB-ARC domain-containing disease resistance protein | chr3:4857940-4861104 FORWARD LENGTH=1054
LOC103428759	2.00964	9.12013e-23	#N/A	#N/A	#N/A	#N/A
LOC103428765	2.1802	5.72487e-13	product=probable WRKY transcription factor 7	XP_008365106.2	AT4G24240.1	WRKY7, ATWRKY7 | WRKY DNA-binding protein 7 | chr4:12571930-12573446 FORWARD LENGTH=353
LOC103428784	-1.50013	3.839e-06	#N/A	XP_028962784.1	AT4G32770.1	VTE1, ATSDX1 | tocopherol cyclase, chloroplast / vitamin E deficient 1 (VTE1) / sucrose export defective 1 (SXD1) | chr4:15804981-15807790 FORWARD LENGTH=488
LOC103428814	1.28866	0.00481409	product=wall-associated receptor kinase 2-like	XP_008365150.2	AT1G21270.1	WAK2 | wall-associated kinase 2 | chr1:7444997-7447345 FORWARD LENGTH=732
LOC103428820	2.53814	0.00516008	product=uncharacterized protein LOC103428820	XP_028956358.1	AT3G20340.1	| Expression of the gene is downregulated in the presence of paraquat, an inducer of photoxidative stress. | chr3:7093075-7093422 REVERSE LENGTH=115
LOC103428857	-1.33405	5.81565e-25	#N/A	XP_008365206.2	AT1G38131.1	| O-fucosyltransferase family protein | chr1:14293392-14296020 REVERSE LENGTH=589
LOC103428909	5.51959	2.35909e-11	#N/A	XP_008365260.2	AT1G22810.1	| Integrase-type DNA-binding superfamily protein | chr1:8074535-8074969 REVERSE LENGTH=144
LOC103428929	1.25652	8.23138e-09	product=mitogen-activated protein kinase kinase kinase 1-like	XP_008365286.3	AT4G08500.1	MEKK1, ATMEKK1, MAPKKK8, ARAKIN | MAPK/ERK kinase kinase 1 | chr4:5404272-5407062 REVERSE LENGTH=608
LOC103429025	1.07676	4.28966e-06	product=senescence-associated carboxylesterase 101-like	XP_008365387.2	AT5G14930.2	SAG101 | senescence-associated gene 101 | chr5:4828754-4830769 FORWARD LENGTH=537
LOC103429056	2.32848	4.9187e-51	#N/A	XP_008365427.2	AT1G69260.1	AFP1 | ABI five binding protein | chr1:26039314-26040570 FORWARD LENGTH=345
LOC103429107	1.09202	0.000104163	#N/A	XP_017186099.2	AT3G01820.1	| P-loop containing nucleoside triphosphate hydrolases superfamily protein | chr3:293981-295357 REVERSE LENGTH=263
LOC103429153	-1.20581	0.0031969	#N/A	XP_028953390.1	AT5G39220.1	| alpha/beta-Hydrolases superfamily protein | chr5:15705913-15708039 FORWARD LENGTH=330
LOC103429192	1.46438	3.04951e-10	#N/A	XP_008365553.2	AT5G47720.4	| Thiolase family protein | chr5:19331762-19334145 FORWARD LENGTH=415
LOC103429253	2.99417	0.000116159	#N/A	#N/A	#N/A	#N/A
LOC103429258	3.73325	1.15029e-25	product=mitogen-activated protein kinase kinase kinase 18-like	XP_008365626.2	AT5G55090.1	MAPKKK15 | mitogen-activated protein kinase kinase kinase 15 | chr5:22356852-22358198 REVERSE LENGTH=448
LOC103429278	1.183	7.80749e-09	#N/A	XP_028946201.1	AT3G11670.1	DGD1 | UDP-Glycosyltransferase superfamily protein | chr3:3681090-3684495 REVERSE LENGTH=808
LOC103429287	2.61066	4.38314e-15	product=probable indole-3-acetic acid-amido synthetase GH3.1	XP_008365651.1	AT2G14960.1	GH3.1 | Auxin-responsive GH3 family protein | chr2:6451659-6453670 REVERSE LENGTH=590
LOC103429293	1.96113	1.22531e-08	product=TMV resistance protein N-like isoform X1	XP_028956605.1	AT5G36930.2	| Disease resistance protein (TIR-NBS-LRR class) family | chr5:14567771-14571916 REVERSE LENGTH=1191
LOC103429338	1.52009	3.68281e-09	product=L-ascorbate oxidase homolog	XP_028965612.1	AT1G76160.1	sks5 | SKU5 similar 5 | chr1:28578211-28581020 REVERSE LENGTH=541
LOC103429372	1.42705	1.55371e-08	product=E3 ubiquitin-protein ligase RMA1H1-like	XP_008365745.2	AT4G03510.2	RMA1, ATRMA1 | RING membrane-anchor 1 | chr4:1557905-1558654 REVERSE LENGTH=249
LOC103429461	1.44617	2.59098e-06	#N/A	#N/A	#N/A	#N/A
LOC103429499	1.96478	3.75955e-16	product=uncharacterized protein LOC103429499	XP_008365866.1	AT2G27180.1	| unknown protein; BEST Arabidopsis thaliana protein match is: unknown protein (TAIR:AT3G11690.1); Has 99 Blast hits to 99 proteins in 14 species: Archae - 0; Bacteria - 0; Metazoa - 0; Fungi - 0; Plants - 99; Viruses - 0; Other Eukaryotes - 0 (source: NCBI BLink). | chr2:11620473-11620970 FORWARD LENGTH=165
LOC103429545	-1.10208	0.00243838	product=protein EXORDIUM-like 5	XP_017186204.2	AT2G17230.1	EXL5 | EXORDIUM like 5 | chr2:7494892-7495983 REVERSE LENGTH=363
LOC103429652	-1.05817	3.57282e-10	#N/A	XP_008366007.2	AT1G29930.1	CAB1, AB140, CAB140, LHCB1.3 | chlorophyll A/B binding protein 1 | chr1:10478071-10478874 FORWARD LENGTH=267
LOC103429684	1.09509	1.26402e-07	#N/A	XP_008366038.2	AT2G34200.1	| RING/FYVE/PHD zinc finger superfamily protein | chr2:14441105-14441882 FORWARD LENGTH=222
LOC103429692	1.66198	0.000970173	#N/A	XP_008366047.2	AT4G27010.2	| INVOLVED IN: biological_process unknown; LOCATED IN: cellular_component unknown; EXPRESSED IN: 20 plant structures; EXPRESSED DURING: 10 growth stages; CONTAINS InterPro DOMAIN/s: Ribosome 60S biogenesis N-terminal (InterPro:IPR021714); BEST Arabidopsis thaliana protein match is: unknown protein (TAIR:AT1G72270.1); Has 312 Blast hits to 226 proteins in 103 species: Archae - 0; Bacteria - 2; Met…
LOC103429701	2.62611	1.66061e-15	#N/A	XP_028966137.1	AT2G42760.1	| unknown protein; CONTAINS InterPro DOMAIN/s: Protein of unknown function DUF1685 (InterPro:IPR012881); Has 170 Blast hits to 164 proteins in 34 species: Archae - 0; Bacteria - 1; Metazoa - 26; Fungi - 10; Plants - 107; Viruses - 0; Other Eukaryotes - 26 (source: NCBI BLink). | chr2:17796382-17797185 REVERSE LENGTH=267
LOC103429745	1.07316	6.61227e-05	product=WEB family protein At5g55860	XP_008366097.2	AT5G55860.1	| Plant protein of unknown function (DUF827) | chr5:22610146-22612166 FORWARD LENGTH=649
LOC103429785	1.51492	0.000834379	#N/A	XP_028943652.1	AT3G13600.1	| calmodulin-binding family protein | chr3:4445102-4447383 FORWARD LENGTH=605
LOC103429852	1.73075	0.00274187	product=protein DOG1-like 4	XP_008366197.1	AT1G58330.1	ZW2 | transcription factor-related | chr1:21641150-21641827 FORWARD LENGTH=225
LOC103430074	1.7858	2.08918e-24	product=pirin-like protein	XP_008366427.1	AT1G50590.1	| RmlC-like cupins superfamily protein | chr1:18732378-18734053 REVERSE LENGTH=310
LOC103430075	1.08369	0.00216012	#N/A	XP_008366428.2	AT4G26690.1	SHV3, MRH5, GPDL2 | PLC-like phosphodiesterase family protein | chr4:13456793-13459890 REVERSE LENGTH=759
LOC103430076	1.33939	1.27925e-10	product=fimbrin-1-like	XP_008366429.2	AT4G26700.2	ATFIM1, FIM1 | fimbrin 1 | chr4:13463760-13467426 FORWARD LENGTH=687
LOC103430088	1.25537	6.22004e-06	product=GDSL esterase/lipase At5g55050-like	XP_008366441.2	AT5G55050.1	| GDSL-like Lipase/Acylhydrolase superfamily protein | chr5:22337745-22339741 FORWARD LENGTH=376
LOC103430108	5.27199	4.06449e-09	product=mitogen-activated protein kinase kinase kinase 18-like	XP_008366461.2	AT5G55090.1	MAPKKK15 | mitogen-activated protein kinase kinase kinase 15 | chr5:22356852-22358198 REVERSE LENGTH=448
LOC103430118	3.35678	7.65653e-20	product=scarecrow-like protein 21	XP_008366473.2	AT5G48150.2	PAT1 | GRAS family transcription factor | chr5:19522497-19524053 REVERSE LENGTH=490
LOC103430146	2.49043	2.61276e-09	#N/A	XP_008366499.1	AT4G33905.1	| Peroxisomal membrane 22 kDa (Mpv17/PMP22) family protein | chr4:16254065-16255592 REVERSE LENGTH=261
LOC103430247	-1.25219	4.64186e-07	#N/A	#N/A	#N/A	#N/A
LOC103430260	1.73394	1.04517e-20	product=PAP-specific phosphatase HAL2-like	XP_008366626.1	AT5G54390.1	AHL, ATAHL, HL | HAL2-like | chr5:22086133-22087586 FORWARD LENGTH=373
LOC103430387	1.50733	8.52188e-07	#N/A	XP_008366743.1	AT1G30755.1	| Protein of unknown function (DUF668) | chr1:10905991-10908773 REVERSE LENGTH=615
LOC103430400	1.28482	1.12914e-13	#N/A	XP_008366760.2	AT2G37940.1	AtIPCS2 | Arabidopsis Inositol phosphorylceramide synthase 2 | chr2:15877169-15879411 FORWARD LENGTH=305
LOC103430425	3.85099	1.01846e-16	#N/A	XP_008366784.2	AT3G51750.3	| unknown protein; FUNCTIONS IN: molecular_function unknown; INVOLVED IN: biological_process unknown; LOCATED IN: cellular_component unknown; EXPRESSED IN: 12 plant structures; EXPRESSED DURING: 9 growth stages. | chr3:19196706-19197307 REVERSE LENGTH=110
LOC103430509	1.64891	9.67254e-06	#N/A	XP_028945975.1	AT4G02590.2	UNE12 | basic helix-loop-helix (bHLH) DNA-binding superfamily protein | chr4:1137968-1140306 REVERSE LENGTH=310
LOC103430524	2.12087	6.86741e-11	product=glutamine--fructose-6-phosphate aminotransferase [isomerizing] 2-like	XP_008366894.1	AT3G24090.1	| glutamine-fructose-6-phosphate transaminase (isomerizing)s;sugar binding;transaminases | chr3:8697838-8700971 REVERSE LENGTH=677
LOC103430558	1.92465	3.30016e-13	product=TMV resistance protein N-like	XP_028945583.1	AT5G36930.1	| Disease resistance protein (TIR-NBS-LRR class) family | chr5:14567771-14571907 REVERSE LENGTH=1188
LOC103430595	1.34603	9.53938e-14	#N/A	#N/A	#N/A	#N/A
LOC103430662	1.53193	2.55103e-06	#N/A	XP_008367037.2	AT3G02130.1	RPK2, TOAD2, CLI1 | receptor-like protein kinase 2 | chr3:380726-384181 FORWARD LENGTH=1151
LOC103430699	1.18663	0.000774122	#N/A	XP_008367072.2	AT1G25390.1	| Protein kinase superfamily protein | chr1:8906640-8908800 REVERSE LENGTH=629
LOC103430823	1.44548	0.00123639	#N/A	XP_008367186.1	AT1G03070.2	| Bax inhibitor-1 family protein | chr1:730148-731379 FORWARD LENGTH=247
LOC103430934	1.94468	1.14471e-19	#N/A	XP_008367305.2	AT1G19490.1	| Basic-leucine zipper (bZIP) transcription factor family protein | chr1:6751953-6753959 REVERSE LENGTH=471
LOC103431063	3.50062	0.00137408	product=probable carotenoid cleavage dioxygenase 4%2C chloroplastic	XP_008367435.3	AT4G19170.1	NCED4, CCD4 | nine-cis-epoxycarotenoid dioxygenase 4 | chr4:10481835-10483622 FORWARD LENGTH=595
LOC103431109	2.02999	4.77993e-17	#N/A	XP_017186634.2	AT5G50360.1	| unknown protein; BEST Arabidopsis thaliana protein match is: unknown protein (TAIR:AT3G48510.1); Has 1807 Blast hits to 1807 proteins in 277 species: Archae - 0; Bacteria - 0; Metazoa - 736; Fungi - 347; Plants - 385; Viruses - 0; Other Eukaryotes - 339 (source: NCBI BLink). | chr5:20505433-20506308 REVERSE LENGTH=291
LOC103431148	1.4934	1.22133e-10	product=sorbitol dehydrogenase	XP_008367514.1	AT5G51970.2	| GroES-like zinc-binding alcohol dehydrogenase family protein | chr5:21111820-21113284 FORWARD LENGTH=364
LOC103431169	1.60127	4.51733e-07	product=U-box domain-containing protein 38-like	XP_008367534.2	AT5G65200.1	PUB38, ATPUB38 | plant U-box 38 | chr5:26048173-26049843 REVERSE LENGTH=556
LOC103431221	2.47231	0.000296585	#N/A	XP_008367580.1	AT1G68320.1	MYB62, AtMYB62, BW62B, BW62C | myb domain protein 62 | chr1:25603842-25604884 FORWARD LENGTH=286
LOC103431228	-1.36639	1.29319e-10	#N/A	XP_028948412.1	AT1G18660.1	| zinc finger (C3HC4-type RING finger) family protein | chr1:6421433-6425565 FORWARD LENGTH=486
LOC103431251	1.19678	9.06093e-05	#N/A	XP_008367609.1	AT1G73500.1	ATMKK9, MKK9 | MAP kinase kinase 9 | chr1:27639419-27640351 REVERSE LENGTH=310
LOC103431360	2.70791	0.00146223	#N/A	XP_008367734.1	AT2G46150.1	| Late embryogenesis abundant (LEA) hydroxyproline-rich glycoprotein family | chr2:18961424-18962089 FORWARD LENGTH=221
LOC103431391	-1.57546	3.28327e-07	#N/A	XP_008367766.2	AT2G25620.1	AtDBP1, DBP1 | DNA-binding protein phosphatase 1 | chr2:10903154-10904978 REVERSE LENGTH=392
LOC103431439	-2.04728	2.53786e-07	#N/A	XP_008367820.1	AT5G25840.1	| Protein of unknown function (DUF1677) | chr5:9010909-9011430 REVERSE LENGTH=173
LOC103431479	3.6142	2.15512e-40	product=TMV resistance protein N-like isoform X1	XP_028950224.1	AT5G36930.2	| Disease resistance protein (TIR-NBS-LRR class) family | chr5:14567771-14571916 REVERSE LENGTH=1191
LOC103431525	-1.0872	2.56578e-08	product=probable pectinesterase/pectinesterase inhibitor 35	XP_028956694.1	AT3G59010.1	PME61 | pectin methylesterase 61 | chr3:21803015-21805098 REVERSE LENGTH=529
LOC103431561	1.17771	0.00171367	product=phosphoenolpyruvate carboxylase%2C housekeeping isozyme-like	XP_008367955.2	AT3G14940.1	ATPPC3, PPC3 | phosphoenolpyruvate carboxylase 3 | chr3:5025584-5029476 FORWARD LENGTH=968
LOC103431655	1.5741	4.34678e-06	product=late embryogenesis abundant protein At1g64065-like	XP_008368054.1	AT2G46150.1	| Late embryogenesis abundant (LEA) hydroxyproline-rich glycoprotein family | chr2:18961424-18962089 FORWARD LENGTH=221
LOC103431676	1.12021	0.000843133	product=probable zinc metalloprotease EGY2%2C chloroplastic	XP_028961757.1	AT5G05740.2	ATEGY2, EGY2 | ethylene-dependent gravitropism-deficient and yellow-green-like 2 | chr5:1724023-1726859 REVERSE LENGTH=527
LOC103431703	1.17243	0.000740533	product=AT-hook motif nuclear-localized protein 17-like	XP_017186780.2	AT5G49700.1	| Predicted AT-hook DNA-binding family protein | chr5:20192599-20193429 FORWARD LENGTH=276
LOC103431750	1.21749	5.68493e-06	product=disease resistance-like protein DSC1 isoform X1	XP_028958059.1	AT4G12010.1	| Disease resistance protein (TIR-NBS-LRR class) family | chr4:7197325-7201393 REVERSE LENGTH=1219
LOC103431845	1.65671	2.8841e-05	product=NAC domain-containing protein 1-like	XP_008368238.2	AT1G69490.1	NAP, ANAC029, ATNAP | NAC-like, activated by AP3/PI | chr1:26122233-26123222 FORWARD LENGTH=268
LOC103431959	1.90047	0.000167442	product=patatin-like protein 6	XP_008368383.2	AT2G39220.1	PLP6, PLA IIB | PATATIN-like protein 6 | chr2:16375055-16376663 REVERSE LENGTH=499
LOC103432107	1.14236	4.02512e-05	#N/A	XP_028953204.1	AT5G04700.1	| Ankyrin repeat family protein | chr5:1354240-1356754 REVERSE LENGTH=669
LOC103432200	1.13311	1.11746e-07	#N/A	XP_008368597.3	AT3G20240.1	| Mitochondrial substrate carrier family protein | chr3:7057192-7058716 FORWARD LENGTH=348
LOC103432258	1.11435	0.00479918	#N/A	NP_001315849.1	AT1G78950.1	| Terpenoid cyclases family protein | chr1:29684558-29688673 REVERSE LENGTH=759
LOC103432289	1.07656	1.27326e-05	product=calcium-transporting ATPase 12%2C plasma membrane-type-like	XP_028956160.1	AT3G63380.1	| ATPase E1-E2 type family protein / haloacid dehalogenase-like hydrolase family protein | chr3:23407112-23410213 REVERSE LENGTH=1033
LOC103432296	1.49684	0.00184763	#N/A	XP_028953609.1	AT1G73630.1	| EF hand calcium-binding protein family | chr1:27684748-27685239 FORWARD LENGTH=163
LOC103432302	2.05481	0.000225823	#N/A	XP_008368712.2	AT3G17980.1	| Calcium-dependent lipid-binding (CaLB domain) family protein | chr3:6152417-6153115 FORWARD LENGTH=177
LOC103432338	2.42501	1.24211e-09	#N/A	XP_028953165.1	AT5G17300.1	RVE1 | Homeodomain-like superfamily protein | chr5:5690435-5692435 REVERSE LENGTH=387
LOC103432365	1.29418	2.40743e-14	#N/A	#N/A	#N/A	#N/A
LOC103432442	-1.05249	2.82593e-05	product=adenylate isopentenyltransferase 3%2C chloroplastic isoform X1	XP_008368862.2	AT3G63110.1	ATIPT3, IPT3 | isopentenyltransferase 3 | chr3:23318437-23319447 REVERSE LENGTH=336
LOC103432445	2.79894	4.58921e-36	product=EID1-like F-box protein 3	XP_008368865.2	AT3G63060.1	EDL3 | EID1-like 3 | chr3:23300638-23301456 REVERSE LENGTH=272
LOC103432448	1.36642	4.97689e-07	product=uncharacterized protein LOC103432448	XP_008368871.2	AT4G25030.2	| unknown protein; BEST Arabidopsis thaliana protein match is: unknown protein (TAIR:AT5G45410.3); Has 35333 Blast hits to 34131 proteins in 2444 species: Archae - 798; Bacteria - 22429; Metazoa - 974; Fungi - 991; Plants - 531; Viruses - 0; Other Eukaryotes - 9610 (source: NCBI BLink). | chr4:12865336-12866638 FORWARD LENGTH=344
LOC103432571	3.3125	7.01718e-08	product=translocator protein homolog	XP_008368988.1	AT2G47770.1	ATTSPO, TSPO | TSPO(outer membrane tryptophan-rich sensory protein)-related | chr2:19568701-19569291 FORWARD LENGTH=196
LOC103432574	1.63491	9.72152e-11	product=stress-related protein-like	XP_008368990.1	AT2G47780.1	| Rubber elongation factor protein (REF) | chr2:19570076-19570864 FORWARD LENGTH=235
LOC103432606	2.76195	1.10105e-10	product=protein SENESCENCE-ASSOCIATED GENE 21%2C mitochondrial	XP_008369025.2	AT4G02380.1	SAG21, AtLEA5 | senescence-associated gene 21 | chr4:1046414-1046807 REVERSE LENGTH=97
LOC103432723	-2.78881	1.25949e-07	product=serine/threonine-protein kinase-like protein ACR4	XP_008369139.1	AT3G59420.1	ACR4, CR4 | crinkly4 | chr3:21959871-21962558 REVERSE LENGTH=895
LOC103432770	1.7813	9.34571e-12	product=endochitinase EP3-like	XP_008369197.1	AT3G54420.1	ATEP3, ATCHITIV, CHIV, EP3 | homolog of carrot EP3-3 chitinase | chr3:20145935-20147034 FORWARD LENGTH=273
LOC103432777	1.67214	1.37798e-05	#N/A	#N/A	#N/A	#N/A
LOC103432782	-1.83125	0.000579245	product=protein ECERIFERUM 2	XP_008369211.2	AT5G02890.1	| HXXXD-type acyl-transferase family protein | chr5:670207-671454 REVERSE LENGTH=353
LOC103432810	1.13322	5.98686e-06	product=putative receptor-like protein kinase At3g47110 isoform X2	XP_028961764.1	AT3G47570.1	| Leucine-rich repeat protein kinase family protein | chr3:17527611-17530748 FORWARD LENGTH=1010
LOC103432824	2.38858	3.35381e-06	#N/A	XP_008369249.1	AT2G40095.1	| Alpha/beta hydrolase related protein | chr2:16743107-16744455 FORWARD LENGTH=209
LOC103432836	1.87132	4.20619e-06	#N/A	XP_008369265.1	AT2G40140.2	CZF1, ZFAR1, SZF2, ATSZF2 | zinc finger (CCCH-type) family protein | chr2:16772537-16774330 FORWARD LENGTH=597
LOC103432837	2.10876	2.05345e-11	#N/A	NP_001280916.1	AT5G05580.1	FAD8 | fatty acid desaturase 8 | chr5:1664331-1666345 FORWARD LENGTH=435
LOC103432854	-2.78746	7.72426e-09	#N/A	XP_008369283.1	AT2G40260.1	| Homeodomain-like superfamily protein | chr2:16816818-16818473 REVERSE LENGTH=410
LOC103432890	-2.31802	1.60648e-24	#N/A	XP_008369322.1	AT2G40460.1	| Major facilitator superfamily protein | chr2:16897123-16901171 FORWARD LENGTH=583
LOC103432898	-1.49699	5.055e-12	product=adenine/guanine permease AZG1-like	XP_008369336.1	AT3G10960.1	ATAZG1, AZG1 | AZA-guanine resistant1 | chr3:3424986-3426725 REVERSE LENGTH=579
LOC103432907	2.55067	2.2756e-07	#N/A	XP_008369352.1	AT5G05300.1	| unknown protein; FUNCTIONS IN: molecular_function unknown; INVOLVED IN: biological_process unknown; LOCATED IN: endomembrane system; EXPRESSED IN: 10 plant structures; EXPRESSED DURING: 8 growth stages; Has 1807 Blast hits to 1807 proteins in 277 species: Archae - 0; Bacteria - 0; Metazoa - 736; Fungi - 347; Plants - 385; Viruses - 0; Other Eukaryotes - 339 (source: NCBI BLink). | chr5:1570102-…
LOC103432918	1.43775	0.000181746	#N/A	XP_008369366.1	AT5G05250.1	| unknown protein; BEST Arabidopsis thaliana protein match is: unknown protein (TAIR:AT3G56360.1); Has 30201 Blast hits to 17322 proteins in 780 species: Archae - 12; Bacteria - 1396; Metazoa - 17338; Fungi - 3422; Plants - 5037; Viruses - 0; Other Eukaryotes - 2996 (source: NCBI BLink). | chr5:1557116-1557835 REVERSE LENGTH=239
LOC103432924	1.44848	2.94197e-07	product=probable LRR receptor-like serine/threonine-protein kinase IRK	XP_008369373.2	AT3G56370.1	| Leucine-rich repeat protein kinase family protein | chr3:20899403-20902390 REVERSE LENGTH=964
LOC103432930	1.27504	0.00434288	#N/A	XP_017187222.2	AT3G56400.1	WRKY70, ATWRKY70 | WRKY DNA-binding protein 70 | chr3:20909082-20910409 REVERSE LENGTH=294
LOC103432973	3.62595	0.00419169	#N/A	XP_008369416.1	AT2G40740.1	WRKY55, ATWRKY55 | WRKY DNA-binding protein 55 | chr2:16997177-16999276 FORWARD LENGTH=292
LOC103432977	1.05608	0.00055554	#N/A	XP_008369419.2	AT5G47230.1	ERF5, ATERF-5, ATERF5 | ethylene responsive element binding factor 5 | chr5:19180072-19180974 FORWARD LENGTH=300
LOC103433016	1.03492	0.00331786	product=heat stress transcription factor B-2b	XP_008369463.2	AT4G11660.1	AT-HSFB2B, HSFB2B | winged-helix DNA-binding transcription factor family protein | chr4:7043006-7044227 FORWARD LENGTH=377
LOC103433116	1.07092	0.00366879	#N/A	XP_008369567.1	AT3G17630.1	ATCHX19, CHX19 | cation/H+ exchanger 19 | chr3:6029201-6031773 FORWARD LENGTH=800
LOC103433137	2.48489	0.000113903	#N/A	XP_008369591.1	AT1G28190.1	| unknown protein; BEST Arabidopsis thaliana protein match is: unknown protein (TAIR:AT5G12340.1); Has 166 Blast hits to 162 proteins in 36 species: Archae - 0; Bacteria - 2; Metazoa - 15; Fungi - 5; Plants - 124; Viruses - 0; Other Eukaryotes - 20 (source: NCBI BLink). | chr1:9847015-9847815 REVERSE LENGTH=266
LOC103433139	1.70879	1.26497e-08	#N/A	XP_008369593.1	AT5G47910.1	RBOHD, ATRBOHD | respiratory burst oxidase homologue D | chr5:19397585-19401768 FORWARD LENGTH=921
LOC103433154	-1.4714	0.000512044	#N/A	XP_008369607.1	AT5G13400.1	| Major facilitator superfamily protein | chr5:4296854-4299079 REVERSE LENGTH=624
LOC103433264	2.42464	0.000321599	#N/A	XP_008369728.2	AT3G10120.1	| unknown protein; BEST Arabidopsis thaliana protein match is: unknown protein (TAIR:AT5G03890.1); Has 57 Blast hits to 57 proteins in 10 species: Archae - 0; Bacteria - 0; Metazoa - 0; Fungi - 0; Plants - 57; Viruses - 0; Other Eukaryotes - 0 (source: NCBI BLink). | chr3:3130155-3130676 FORWARD LENGTH=173
LOC103433352	-1.52104	9.05041e-06	product=osteocalcin 2-like	XP_008369821.1	AT2G37300.1	| unknown protein; Has 93 Blast hits to 62 proteins in 29 species: Archae - 0; Bacteria - 6; Metazoa - 13; Fungi - 19; Plants - 25; Viruses - 0; Other Eukaryotes - 30 (source: NCBI BLink). | chr2:15662845-15663547 REVERSE LENGTH=169
LOC103433353	-1.02631	1.40362e-05	product=probable protein phosphatase 2C 38	XP_008369822.2	AT3G12620.2	| Protein phosphatase 2C family protein | chr3:4009510-4010993 REVERSE LENGTH=385
LOC103433385	-1.66661	0.000438511	product=cyclic nucleotide-gated ion channel 1-like	XP_008369860.2	AT5G53130.1	CNGC1, ATCNGC1 | cyclic nucleotide gated channel 1 | chr5:21537830-21540490 REVERSE LENGTH=716
LOC103433399	1.0061	3.7019e-06	product=probable mediator of RNA polymerase II transcription subunit 37e	XP_008369876.2	AT5G02500.1	HSC70-1, HSP70-1, AT-HSC70-1, HSC70 | heat shock cognate protein 70-1 | chr5:554055-556334 REVERSE LENGTH=651
LOC103433450	2.0018	7.80688e-07	product=transcription factor bHLH162-like	XP_008369936.1	AT4G20970.1	| basic helix-loop-helix (bHLH) DNA-binding superfamily protein | chr4:11215259-11216212 FORWARD LENGTH=190
LOC103433451	1.23824	0.00135027	product=tropinone reductase homolog At2g29340-like	XP_008369937.2	AT2G29360.1	| NAD(P)-binding Rossmann-fold superfamily protein | chr2:12603849-12605121 FORWARD LENGTH=271
LOC103433461	-1.08243	2.31221e-07	#N/A	#N/A	#N/A	#N/A
LOC103433533	3.04174	0.00400453	#N/A	XP_008370020.2	AT4G17880.1	| Basic helix-loop-helix (bHLH) DNA-binding family protein | chr4:9933702-9935471 REVERSE LENGTH=589
LOC103433614	1.89658	0.000513167	product=trihelix transcription factor GT-3b-like	XP_008370106.2	AT2G38250.1	| Homeodomain-like superfamily protein | chr2:16018384-16019500 FORWARD LENGTH=289
LOC103433664	-1.40447	0.00345947	product=putative receptor-like protein kinase At3g47110	XP_017187471.1	AT3G47570.1	| Leucine-rich repeat protein kinase family protein | chr3:17527611-17530748 FORWARD LENGTH=1010
LOC103433676	2.26568	0.000282601	product=ammonium transporter 2-like	XP_008370164.3	AT2G38290.1	ATAMT2, AMT2;1, AMT2 | ammonium transporter 2 | chr2:16039672-16042291 REVERSE LENGTH=475
LOC103433681	3.46975	5.16648e-12	product=lectin-domain containing receptor kinase VI.3-like	XP_008370173.2	AT5G01550.1	LECRKA4.2 | lectin receptor kinase a4.1 | chr5:214517-216583 REVERSE LENGTH=688
LOC103433717	1.1842	0.00091705	product=CASP-like protein 4B1	XP_008370210.1	AT2G38480.1	| Uncharacterised protein family (UPF0497) | chr2:16110960-16111694 REVERSE LENGTH=188
LOC103433724	2.69299	1.93864e-16	product=rust resistance kinase Lr10-like isoform X1	XP_028950067.1	AT1G66920.2	| Protein kinase superfamily protein | chr1:24965410-24967432 REVERSE LENGTH=617
LOC103433749	2.26955	3.41165e-43	product=pentatricopeptide repeat-containing protein At5g15300-like	XP_008370249.2	AT5G15300.1	| Pentatricopeptide repeat (PPR) superfamily protein | chr5:4968384-4970030 REVERSE LENGTH=548
LOC103433750	2.02311	5.45833e-18	product=serine/threonine-protein kinase STY13	XP_008370252.1	AT5G01850.1	| Protein kinase superfamily protein | chr5:332829-334180 FORWARD LENGTH=333
LOC103433755	1.8239	2.85168e-13	product=probable serine/threonine-protein kinase PBL1	XP_028957165.1	AT3G08760.1	ATSIK | Protein kinase superfamily protein | chr3:2658129-2659984 REVERSE LENGTH=557
LOC103433796	1.71238	2.00751e-09	product=protein LURP-one-related 8	XP_008370309.2	AT2G38640.1	| Protein of unknown function (DUF567) | chr2:16157725-16158474 REVERSE LENGTH=196
LOC103433840	-1.04002	1.31095e-05	#N/A	#N/A	#N/A	#N/A
LOC103433841	1.60774	3.55512e-05	product=transcription factor MYC2	XP_008370350.2	AT4G17880.1	| Basic helix-loop-helix (bHLH) DNA-binding family protein | chr4:9933702-9935471 REVERSE LENGTH=589
LOC103433851	5.37282	4.47933e-25	product=galactinol synthase 2	XP_008370361.2	AT1G56600.1	AtGolS2, GolS2 | galactinol synthase 2 | chr1:21207620-21209291 FORWARD LENGTH=335
LOC103433860	2.55527	4.24315e-08	product=calmodulin-binding protein 25-like isoform X2	XP_028957235.1	AT3G56880.1	| VQ motif-containing protein | chr3:21060044-21060781 FORWARD LENGTH=245
LOC103433862	1.60526	4.53623e-08	product=calmodulin-binding protein 25-like	XP_008370370.2	AT3G56880.1	| VQ motif-containing protein | chr3:21060044-21060781 FORWARD LENGTH=245
LOC103433864	1.02105	7.28663e-09	product=transcription factor bHLH149	XP_008370372.2	AT1G09250.1	| basic helix-loop-helix (bHLH) DNA-binding superfamily protein | chr1:2989509-2990132 FORWARD LENGTH=207
LOC103433871	4.26068	5.93069e-05	product=uncharacterized protein LOC103433871 isoform X2	XP_008370379.2	AT2G24100.1	| unknown protein; BEST Arabidopsis thaliana protein match is: unknown protein (TAIR:AT4G30780.1); Has 101 Blast hits to 101 proteins in 16 species: Archae - 0; Bacteria - 0; Metazoa - 0; Fungi - 0; Plants - 95; Viruses - 0; Other Eukaryotes - 6 (source: NCBI BLink). | chr2:10244921-10246715 FORWARD LENGTH=466
LOC103433880	2.31201	0.000194657	product=rust resistance kinase Lr10-like	XP_028961223.1	AT1G66920.1	| Protein kinase superfamily protein | chr1:24965410-24967432 REVERSE LENGTH=609
LOC103433894	1.11302	1.15125e-05	product=probable protein phosphatase 2C 34	XP_028957264.1	AT5G27930.2	| Protein phosphatase 2C family protein | chr5:9958199-9960219 REVERSE LENGTH=373
LOC103433897	-2.74731	0.00025204	product=ABC transporter G family member 11-like	XP_008370410.1	AT1G17840.1	WBC11, ABCG11, DSO, COF1, ATWBC11 | white-brown complex homolog protein 11 | chr1:6142870-6145894 FORWARD LENGTH=703
LOC103433916	1.60257	3.71522e-06	product=protein RALF-like 33	XP_008370433.2	AT4G15800.1	RALFL33 | ralf-like 33 | chr4:8984915-8985265 FORWARD LENGTH=116
LOC103433964	-1.97257	8.21816e-16	product=root phototropism protein 3-like isoform X1	XP_008370501.2	AT5G10250.1	DOT3 | Phototropic-responsive NPH3 family protein | chr5:3217028-3219368 REVERSE LENGTH=607
LOC103433983	1.31603	1.18071e-08	product=probable E3 ubiquitin-protein ligase RHC2A	XP_008370522.2	AT2G39720.1	RHC2A | RING-H2 finger C2A | chr2:16567506-16568711 REVERSE LENGTH=401
LOC103434005	1.28716	0.000302145	product=receptor-like protein 7	XP_028957511.1	AT1G47890.1	AtRLP7, RLP7 | receptor like protein 7 | chr1:17643976-17647035 FORWARD LENGTH=1019
LOC103434023	-1.4469	7.64662e-05	product=uncharacterized protein LOC103434023	XP_028957156.1	AT2G40475.1	| unknown protein; BEST Arabidopsis thaliana protein match is: unknown protein (TAIR:AT3G56260.2); Has 477 Blast hits to 219 proteins in 41 species: Archae - 0; Bacteria - 4; Metazoa - 91; Fungi - 61; Plants - 144; Viruses - 0; Other Eukaryotes - 177 (source: NCBI BLink). | chr2:16907222-16907803 REVERSE LENGTH=193
LOC103434081	2.6849	4.03017e-07	product=calmodulin-binding protein 60 B-like isoform X1	XP_028957253.1	AT5G57580.1	| Calmodulin-binding protein | chr5:23314994-23317683 REVERSE LENGTH=647
LOC103434157	3.18	9.46994e-05	product=uncharacterized protein LOC103434157	XP_008370691.2	AT4G14746.1	| CONTAINS InterPro DOMAIN/s: EGF-like (InterPro:IPR006210); Has 259 Blast hits to 234 proteins in 55 species: Archae - 0; Bacteria - 0; Metazoa - 184; Fungi - 0; Plants - 69; Viruses - 0; Other Eukaryotes - 6 (source: NCBI BLink). | chr4:8462720-8464326 REVERSE LENGTH=212
LOC103434361	1.98376	0.00448102	product=putative wall-associated receptor kinase-like 16	XP_028957544.1	AT1G16120.1	WAKL1 | wall associated kinase-like 1 | chr1:5522639-5524983 FORWARD LENGTH=730
LOC103434367	3.25195	1.93456e-05	product=putative wall-associated receptor kinase-like 16	XP_008370923.3	AT1G16150.1	WAKL4 | wall associated kinase-like 4 | chr1:5532415-5534877 FORWARD LENGTH=779
LOC103434399	2.94729	4.59719e-12	product=farnesyl pyrophosphate synthase 2-like isoform X1	XP_028959203.1	AT5G47770.1	FPS1 | farnesyl diphosphate synthase 1 | chr5:19345297-19347415 FORWARD LENGTH=384
LOC103434498	-1.08829	0.00165387	product=uncharacterized protein LOC103434498	XP_028959161.1	AT1G16760.1	| Protein kinase protein with adenine nucleotide alpha hydrolases-like domain | chr1:5734234-5737307 FORWARD LENGTH=758
LOC103434517	-1.78867	0.000818314	product=15.4 kDa class V heat shock protein-like	XP_008371104.2	AT4G21870.1	| HSP20-like chaperones superfamily protein | chr4:11603756-11604285 REVERSE LENGTH=134
LOC103434563	1.09561	1.09417e-18	#N/A	#N/A	#N/A	#N/A
LOC103434588	2.24704	1.80892e-06	product=mitogen-activated protein kinase kinase kinase 18-like	XP_028959447.1	AT1G05100.1	MAPKKK18 | mitogen-activated protein kinase kinase kinase 18 | chr1:1469679-1470698 FORWARD LENGTH=339
LOC103434692	2.34036	1.24762e-10	product=classical arabinogalactan protein 1-like	XP_008371262.2	AT5G64310.1	AGP1, ATAGP1 | arabinogalactan protein 1 | chr5:25722018-25722413 FORWARD LENGTH=131
LOC103434711	1.25007	0.000159178	product=probable protein phosphatase 2C 63	XP_008371281.2	AT4G33920.1	| Protein phosphatase 2C family protein | chr4:16260876-16262703 FORWARD LENGTH=380
LOC103434714	6.17212	3.38881e-08	product=cytochrome P450 94C1-like	XP_008371286.2	AT2G27690.1	CYP94C1 | cytochrome P450, family 94, subfamily C, polypeptide 1 | chr2:11809373-11810860 FORWARD LENGTH=495
LOC103434813	3.54728	1.78269e-08	#N/A	XP_008371386.2	AT5G44310.2	| Late embryogenesis abundant protein (LEA) family protein | chr5:17847998-17849436 REVERSE LENGTH=331
LOC103434822	2.41648	3.84333e-07	product=ethylene-responsive transcription factor 12-like	XP_008371401.1	AT1G28360.1	ERF12, ATERF12 | ERF domain protein 12 | chr1:9951934-9952503 FORWARD LENGTH=189
LOC103434825	2.50633	1.34824e-13	product=ethylene-responsive transcription factor 4	NP_001306183.1	AT5G44210.1	ERF9, ATERF9, ATERF-9 | erf domain protein 9 | chr5:17806742-17807344 FORWARD LENGTH=200
LOC103434839	1.6346	3.45697e-06	product=glutaredoxin-C9	XP_008371421.1	AT1G28480.1	GRX480, roxy19 | Thioredoxin superfamily protein | chr1:10013634-10014047 REVERSE LENGTH=137
LOC103434871	1.45442	1.53686e-05	product=U-box domain-containing protein 7-like	XP_008371459.1	AT2G27430.1	| ARM repeat superfamily protein | chr2:11729914-11733170 REVERSE LENGTH=438
LOC103434891	1.70364	0.00464828	product=CBL-interacting protein kinase 5	XP_008371484.2	AT5G45820.1	CIPK20, SnRK3.6, PKS18 | CBL-interacting protein kinase 20 | chr5:18587081-18588400 REVERSE LENGTH=439
LOC103434931	1.41218	4.02823e-06	product=integrin-linked protein kinase 1-like isoform X1	XP_008371529.2	AT4G18950.1	| Integrin-linked protein kinase family | chr4:10375685-10378129 FORWARD LENGTH=459
LOC103434932	2.34211	5.69574e-14	#N/A	XP_008371530.1	AT1G29640.1	| Protein of unknown function, DUF584 | chr1:10355959-10356381 REVERSE LENGTH=140
LOC103434964	-1.01901	0.000811013	product=uncharacterized protein LOC103434964	XP_028958930.1	AT1G29790.2	| S-adenosyl-L-methionine-dependent methyltransferases superfamily protein | chr1:10430025-10431161 FORWARD LENGTH=378
LOC103434968	1.8093	0.000486022	#N/A	#N/A	#N/A	#N/A
LOC103434981	1.33918	8.26639e-07	product=tobamovirus multiplication protein 1-like isoform X2	XP_008371588.2	AT3G59090.1	| CONTAINS InterPro DOMAIN/s: Protein of unknown function DUF1084 (InterPro:IPR009457); BEST Arabidopsis thaliana protein match is: tobamovirus multiplication 1 (TAIR:AT4G21790.1); Has 196 Blast hits to 195 proteins in 29 species: Archae - 0; Bacteria - 0; Metazoa - 0; Fungi - 2; Plants - 188; Viruses - 0; Other Eukaryotes - 6 (source: NCBI BLink). | chr3:21839334-21842348 FORWARD LENGTH=367
LOC103435001	1.70427	1.53232e-05	product=9-cis-epoxycarotenoid dioxygenase NCED2%2C chloroplastic-like	XP_008371610.2	AT1G30100.1	NCED5, ATNCED5 | nine-cis-epoxycarotenoid dioxygenase 5 | chr1:10571383-10573152 FORWARD LENGTH=589
LOC103435005	5.24377	1.1465e-17	product=protein TIFY 5A-like	XP_008371615.2	AT1G30135.1	JAZ8, TIFY5A | jasmonate-zim-domain protein 8 | chr1:10596516-10597095 FORWARD LENGTH=131
LOC103435015	1.52497	4.59739e-07	product=TMV resistance protein N-like	XP_028945483.1	AT5G51630.1	| Disease resistance protein (TIR-NBS-LRR class) family | chr5:20970069-20974666 FORWARD LENGTH=1229
LOC103435024	1.4458	1.93421e-05	#N/A	XP_008371643.1	AT1G53570.5	MAP3KA | mitogen-activated protein kinase kinase kinase 3 | chr1:19987391-19990733 FORWARD LENGTH=583
LOC103435025	2.87642	2.29607e-13	#N/A	XP_028966069.1	AT1G30320.1	| Remorin family protein | chr1:10680348-10682852 FORWARD LENGTH=509
LOC103435046	1.30181	9.68302e-06	product=classical arabinogalactan protein 1-like	XP_008371668.1	AT5G64310.1	AGP1, ATAGP1 | arabinogalactan protein 1 | chr5:25722018-25722413 FORWARD LENGTH=131
LOC103435067	2.03636	4.50396e-09	product=glucan endo-1%2C3-beta-glucosidase-like	XP_008371690.1	AT3G55430.1	| O-Glycosyl hydrolases family 17 protein | chr3:20549806-20552004 REVERSE LENGTH=449
LOC103435110	1.3229	2.35965e-05	product=uncharacterized protein LOC103435110	XP_008371722.3	AT2G42760.1	| unknown protein; CONTAINS InterPro DOMAIN/s: Protein of unknown function DUF1685 (InterPro:IPR012881); Has 170 Blast hits to 164 proteins in 34 species: Archae - 0; Bacteria - 1; Metazoa - 26; Fungi - 10; Plants - 107; Viruses - 0; Other Eukaryotes - 26 (source: NCBI BLink). | chr2:17796382-17797185 REVERSE LENGTH=267
LOC103435153	2.66904	1.94871e-05	product=9-cis-epoxycarotenoid dioxygenase NCED2%2C chloroplastic-like	XP_008371764.2	AT1G30100.1	NCED5, ATNCED5 | nine-cis-epoxycarotenoid dioxygenase 5 | chr1:10571383-10573152 FORWARD LENGTH=589
LOC103435157	1.58617	5.4213e-06	#N/A	NP_001280934.1	AT3G55470.2	| Calcium-dependent lipid-binding (CaLB domain) family protein | chr3:20564356-20566092 FORWARD LENGTH=155
LOC103435158	3.1268	8.43395e-09	product=protein TIFY 5A-like	XP_008371770.2	AT1G30135.1	JAZ8, TIFY5A | jasmonate-zim-domain protein 8 | chr1:10596516-10597095 FORWARD LENGTH=131
LOC103435232	1.33411	1.52021e-05	product=protein argonaute 2-like	XP_008371841.2	AT1G31280.1	AGO2 | Argonaute family protein | chr1:11181777-11185112 FORWARD LENGTH=1014
LOC103435249	1.65142	2.27874e-06	product=probable E3 ubiquitin-protein ligase RHC2A	XP_008371861.1	AT2G39720.1	RHC2A | RING-H2 finger C2A | chr2:16567506-16568711 REVERSE LENGTH=401
LOC103435313	-1.68214	6.20925e-10	product=zinc transporter 1-like	XP_008371921.2	AT3G12750.1	ZIP1 | zinc transporter 1 precursor | chr3:4051950-4053156 REVERSE LENGTH=355
LOC103435343	1.10832	3.01083e-05	product=isocitrate dehydrogenase [NADP]-like	XP_008371955.2	AT1G54340.1	ICDH | isocitrate dehydrogenase | chr1:20283520-20286506 FORWARD LENGTH=416
LOC103435410	-1.41863	5.21924e-11	product=putative protein TPRXL	XP_008372024.2	AT1G79160.1	| unknown protein; BEST Arabidopsis thaliana protein match is: unknown protein (TAIR:AT1G16500.1); Has 104 Blast hits to 102 proteins in 13 species: Archae - 0; Bacteria - 0; Metazoa - 0; Fungi - 0; Plants - 104; Viruses - 0; Other Eukaryotes - 0 (source: NCBI BLink). | chr1:29779862-29780668 REVERSE LENGTH=239
LOC103435452	1.59989	3.12188e-12	product=uncharacterized protein LOC103435452	XP_008372073.2	AT1G05870.4	| Protein of unknown function (DUF1685) | chr1:1772454-1773228 REVERSE LENGTH=189
LOC103435456	1.30862	3.76639e-06	product=histidine protein methyltransferase 1 homolog	XP_028956728.1	AT2G43320.2	| S-adenosyl-L-methionine-dependent methyltransferases superfamily protein | chr2:17996874-17999158 REVERSE LENGTH=351
LOC103435457	-1.21337	0.00305895	product=uncharacterized protein LOC103435457 isoform X1	XP_017187611.1	AT1G50410.1	| SNF2 domain-containing protein / helicase domain-containing protein / zinc finger protein-related | chr1:18672828-18677365 FORWARD LENGTH=981
LOC103435626	-1.18208	0.000300739	#N/A	#N/A	#N/A	#N/A
LOC103435628	-1.20129	0.00190825	product=LRR receptor-like serine/threonine-protein kinase GHR1	XP_008372240.1	AT4G20940.1	| Leucine-rich receptor-like protein kinase family protein | chr4:11202728-11206038 FORWARD LENGTH=977
LOC103435637	1.51204	8.7217e-11	product=glycine-rich protein A3-like	XP_008372257.1	AT1G09070.1	SRC2, (AT)SRC2 | soybean gene regulated by cold-2 | chr1:2927767-2928741 FORWARD LENGTH=324
LOC103435672	2.52943	0.000114758	product=gibberellin 2-beta-dioxygenase 1-like isoform X2	XP_008372292.2	AT1G78440.1	ATGA2OX1, GA2OX1 | Arabidopsis thaliana gibberellin 2-oxidase 1 | chr1:29511772-29512990 REVERSE LENGTH=329
LOC103435778	2.46741	5.94258e-11	product=ribokinase-like	XP_028958389.1	AT4G28706.1	| pfkB-like carbohydrate kinase family protein | chr4:14167805-14170619 FORWARD LENGTH=401
LOC103435806	1.28369	0.000548858	product=3-ketoacyl-CoA thiolase 2%2C peroxisomal	XP_008372446.2	AT2G33150.1	PKT3, PED1, KAT2 | peroxisomal 3-ketoacyl-CoA thiolase 3 | chr2:14047814-14050983 REVERSE LENGTH=462
LOC103435871	-1.05115	0.00388094	product=cyclin-C1-1-like isoform X1	XP_028958315.1	AT5G48630.1	| Cyclin family protein | chr5:19721663-19723200 REVERSE LENGTH=253
LOC103435887	1.41522	0.00306988	product=chloroplast envelope quinone oxidoreductase homolog	XP_028959320.1	AT4G13010.1	| Oxidoreductase, zinc-binding dehydrogenase family protein | chr4:7600682-7602567 FORWARD LENGTH=329
LOC103435893	4.21821	0.000443486	product=uncharacterized protein LOC103435893	XP_028958310.1	AT3G07350.1	| Protein of unknown function (DUF506) | chr3:2347674-2348570 FORWARD LENGTH=298
LOC103435899	2.52635	4.05441e-10	product=serine/threonine-protein kinase OXI1	XP_008372550.2	AT3G25250.1	AGC2-1, AGC2, OXI1, AtOXI1 | AGC (cAMP-dependent, cGMP-dependent and protein kinase C) kinase family protein | chr3:9195566-9196949 FORWARD LENGTH=421
LOC103435904	-1.00822	2.52584e-15	#N/A	#N/A	#N/A	#N/A
LOC103435914	1.14996	3.58499e-10	product=dCTP pyrophosphatase 1-like	XP_008372569.1	AT3G25400.1	| CONTAINS InterPro DOMAIN/s: NTP Pyrophosphohydrolase MazG-related, RS21-C6 (InterPro:IPR011394), EAR (InterPro:IPR009039), NTP pyrophosphohydrolase MazG, putative catalytic core (InterPro:IPR004518); Has 1123 Blast hits to 1121 proteins in 452 species: Archae - 22; Bacteria - 753; Metazoa - 81; Fungi - 3; Plants - 83; Viruses - 0; Other Eukaryotes - 181 (source: NCBI BLink). | chr3:9213236-9214…
LOC103435928	1.4523	0.0030714	product=LRR receptor-like serine/threonine-protein kinase FLS2	XP_028958406.1	AT1G17230.1	| Leucine-rich receptor-like protein kinase family protein | chr1:5891375-5894855 FORWARD LENGTH=1101
LOC103435938	2.86275	1.43493e-16	product=bifunctional TH2 protein%2C mitochondrial-like	XP_028958396.1	AT5G32470.1	| Haem oxygenase-like, multi-helical | chr5:12085328-12088569 REVERSE LENGTH=617
LOC103435984	1.30575	1.24184e-05	product=membrane protein of ER body-like protein	XP_028958323.1	AT4G27870.1	| Vacuolar iron transporter (VIT) family protein | chr4:13878983-13882679 FORWARD LENGTH=761
LOC103436045	-1.05003	8.14329e-09	product=putative receptor-like protein kinase At3g47110 isoform X2	XP_028955886.1	AT3G47570.1	| Leucine-rich repeat protein kinase family protein | chr3:17527611-17530748 FORWARD LENGTH=1010
LOC103436058	1.82469	3.28772e-07	partial=true	XP_028961718.1	AT5G59300.1	UBC7, ATUBC7 | ubiquitin carrier protein 7 | chr5:23919868-23921304 REVERSE LENGTH=203
LOC103436060	2.96134	0.000520158	#N/A	XP_028953338.1	AT3G02645.1	| Plant protein of unknown function (DUF247) | chr3:566271-567860 FORWARD LENGTH=529
LOC103436089	1.56915	6.20764e-06	product=auxin-responsive protein SAUR36-like	XP_008372725.2	AT3G60690.1	| SAUR-like auxin-responsive protein family | chr3:22435262-22435774 FORWARD LENGTH=170
LOC103436102	4.00258	7.65204e-05	product=F-box protein At2g27310-like	XP_008372739.1	AT2G27310.1	| F-box family protein | chr2:11683954-11684967 REVERSE LENGTH=337
LOC103436104	5.69821	2.01973e-06	product=ethylene-responsive transcription factor ABR1-like isoform X1	XP_008372740.2	AT2G33710.1	| Integrase-type DNA-binding superfamily protein | chr2:14259271-14260652 REVERSE LENGTH=218
LOC103436155	2.5575	9.47886e-07	#N/A	XP_008372804.1	AT3G02645.1	| Plant protein of unknown function (DUF247) | chr3:566271-567860 FORWARD LENGTH=529
LOC103436196	1.74868	2.52752e-08	product=U-box domain-containing protein 15-like	XP_008372845.2	AT5G42340.1	PUB15 | Plant U-Box 15 | chr5:16928086-16930367 REVERSE LENGTH=660
LOC103436201	1.58571	3.55068e-16	product=uncharacterized protein LOC103436201 isoform X2	XP_028958073.1	AT1G20670.1	| DNA-binding bromodomain-containing protein | chr1:7164537-7167933 REVERSE LENGTH=652
LOC103436235	-1.32471	0.000218797	product=proline-rich protein 4	XP_008372879.2	AT2G21140.1	ATPRP2, PRP2 | proline-rich protein 2 | chr2:9060868-9062035 REVERSE LENGTH=321
LOC103436300	1.83006	9.57445e-07	#N/A	XP_008372947.2	AT4G21700.1	| Protein of unknown function (DUF2921) | chr4:11529956-11532844 FORWARD LENGTH=962
LOC103436337	1.80478	0.00377615	#N/A	XP_008372983.2	AT4G21700.1	| Protein of unknown function (DUF2921) | chr4:11529956-11532844 FORWARD LENGTH=962
LOC103436384	1.12707	0.000518429	#N/A	XP_008373033.2	AT3G10190.1	| Calcium-binding EF-hand family protein | chr3:3155309-3155938 FORWARD LENGTH=209
LOC103436419	-1.01839	7.50714e-07	product=uncharacterized protein LOC103436419	XP_008373067.2	AT3G19540.1	| Protein of unknown function (DUF620) | chr3:6780762-6782633 FORWARD LENGTH=485
LOC103436425	4.84255	5.30673e-06	product=probable indole-3-acetic acid-amido synthetase GH3.1	XP_008373075.1	AT2G14960.1	GH3.1 | Auxin-responsive GH3 family protein | chr2:6451659-6453670 REVERSE LENGTH=590
LOC103436463	-1.48134	3.09413e-09	#N/A	XP_028963003.1	AT4G40060.1	ATHB16, ATHB-16, HB16 | homeobox protein 16 | chr4:18571682-18572774 REVERSE LENGTH=294
LOC103436484	1.73249	1.29035e-21	product=bZIP transcription factor 23	XP_008373134.1	AT4G34000.2	ABF3, DPBF5 | abscisic acid responsive elements-binding factor 3 | chr4:16296008-16297971 FORWARD LENGTH=454
LOC103436524	1.44016	0.000904832	#N/A	XP_017188755.1	AT1G78780.2	| pathogenesis-related family protein | chr1:29621447-29622431 REVERSE LENGTH=238
LOC103436547	2.96096	1.43109e-11	product=protein DMR6-LIKE OXYGENASE 2-like	XP_008373203.1	AT2G36690.1	| 2-oxoglutarate (2OG) and Fe(II)-dependent oxygenase superfamily protein | chr2:15379930-15381987 FORWARD LENGTH=366
LOC103436548	2.79507	1.51253e-09	product=protein DMR6-LIKE OXYGENASE 1-like	XP_008373204.1	AT2G36690.1	| 2-oxoglutarate (2OG) and Fe(II)-dependent oxygenase superfamily protein | chr2:15379930-15381987 FORWARD LENGTH=366
LOC103436591	2.81256	6.97264e-06	#N/A	XP_008373255.2	AT3G18690.1	MKS1 | MAP kinase substrate 1 | chr3:6429755-6430423 REVERSE LENGTH=222
LOC103436601	3.91503	0.00318971	product=protein EXORDIUM-like 2	XP_008373268.1	AT5G64260.1	EXL2 | EXORDIUM like 2 | chr5:25703980-25704897 FORWARD LENGTH=305
LOC103436606	1.43237	6.73552e-19	product=TMV resistance protein N-like	XP_008373276.1	AT5G17680.1	| disease resistance protein (TIR-NBS-LRR class), putative | chr5:5822999-5827153 FORWARD LENGTH=1294
LOC103436635	1.08701	0.000102807	product=uncharacterized protein LOC103436635	XP_008373300.1	AT1G31130.1	| unknown protein; FUNCTIONS IN: molecular_function unknown; INVOLVED IN: biological_process unknown; LOCATED IN: cellular_component unknown; EXPRESSED IN: 23 plant structures; EXPRESSED DURING: 13 growth stages; BEST Arabidopsis thaliana protein match is: unknown protein (TAIR:AT4G19950.1); Has 246 Blast hits to 244 proteins in 29 species: Archae - 2; Bacteria - 16; Metazoa - 0; Fungi - 0; Plant…
LOC103436668	1.53607	2.09805e-08	product=protein PIN-LIKES 3-like	XP_008373331.2	AT1G76520.2	| Auxin efflux carrier family protein | chr1:28715384-28717289 FORWARD LENGTH=390
LOC103436673	1.22361	2.92979e-05	#N/A	XP_008373337.2	AT1G42990.1	ATBZIP60, BZIP60 | basic region/leucine zipper motif 60 | chr1:16136062-16137459 REVERSE LENGTH=295
LOC103436838	2.14945	2.32671e-06	#N/A	#N/A	#N/A	#N/A
LOC103436839	1.7515	3.07136e-05	#N/A	XP_008373505.2	AT3G07040.1	RPM1, RPS3 | NB-ARC domain-containing disease resistance protein | chr3:2226244-2229024 REVERSE LENGTH=926
LOC103436866	1.15357	1.46546e-06	#N/A	XP_008373536.1	AT1G32170.1	XTR4, XTH30 | xyloglucan endotransglucosylase/hydrolase 30 | chr1:11575434-11577776 FORWARD LENGTH=343
LOC103436897	1.30508	8.64087e-06	#N/A	#N/A	#N/A	#N/A
LOC103436906	-1.47954	1.3719e-05	product=RING-H2 finger protein ATL51-like	XP_008373581.1	AT3G03550.1	| RING/U-box superfamily protein | chr3:850391-851461 REVERSE LENGTH=356
LOC103436912	-1.98325	0.000135116	#N/A	XP_008373588.1	AT2G23910.1	| NAD(P)-binding Rossmann-fold superfamily protein | chr2:10177902-10179789 FORWARD LENGTH=304
LOC103436916	1.70227	3.71947e-06	product=inositol-tetrakisphosphate 1-kinase 1-like	XP_008373591.2	AT5G16760.1	| Inositol 1,3,4-trisphosphate 5/6-kinase family protein | chr5:5509890-5510849 FORWARD LENGTH=319
LOC103436998	1.32171	5.76682e-07	#N/A	XP_028960267.1	AT5G46910.1	| Transcription factor jumonji (jmj) family protein / zinc finger (C5HC2 type) family protein | chr5:19046888-19050880 FORWARD LENGTH=787
LOC103437081	1.01576	1.53289e-05	product=probable aspartyl protease At4g16563	XP_008373762.2	AT4G16563.1	| Eukaryotic aspartyl protease family protein | chr4:9329933-9331432 REVERSE LENGTH=499
LOC103437085	1.88142	2.64953e-07	#N/A	XP_008373766.2	AT2G35710.1	| Nucleotide-diphospho-sugar transferases superfamily protein | chr2:15010925-15014070 REVERSE LENGTH=497
LOC103437092	-1.62686	3.47888e-10	product=L-type lectin-domain containing receptor kinase IV.1-like	XP_028945433.1	AT2G37710.1	RLK | receptor lectin kinase | chr2:15814934-15816961 REVERSE LENGTH=675
LOC103437103	1.66324	8.68443e-08	product=TMV resistance protein N-like	XP_028950933.1	AT5G36930.2	| Disease resistance protein (TIR-NBS-LRR class) family | chr5:14567771-14571916 REVERSE LENGTH=1191
LOC103437129	2.67661	2.70411e-06	#N/A	XP_008373804.1	AT5G53110.1	| RING/U-box superfamily protein | chr5:21529022-21533008 FORWARD LENGTH=382
LOC103437183	-1.86205	3.26677e-07	#N/A	#N/A	#N/A	#N/A
LOC103437252	1.15305	2.94778e-06	product=uncharacterized protein LOC103437252	XP_008373951.1	AT2G40095.1	| Alpha/beta hydrolase related protein | chr2:16743107-16744455 FORWARD LENGTH=209
LOC103437260	1.25928	7.18848e-08	#N/A	XP_008373955.2	AT3G15730.1	PLDALPHA1, PLD | phospholipase D alpha 1 | chr3:5330835-5333474 FORWARD LENGTH=810
LOC103437268	3.76547	2.54086e-19	product=cucumber peeling cupredoxin-like	XP_008373963.2	AT5G20230.1	ATBCB, BCB, SAG14 | blue-copper-binding protein | chr5:6826626-6827408 FORWARD LENGTH=196
LOC103437330	2.54743	3.22039e-12	product=putative serine/threonine-protein kinase-like protein CCR3	XP_008374032.2	AT3G55950.1	CCR3, ATCRR3 | CRINKLY4 related 3 | chr3:20753903-20756347 REVERSE LENGTH=814
LOC103437383	1.85217	0.000973292	product=cytochrome P450 89A2-like	XP_008374072.1	AT1G64940.1	CYP89A6 | cytochrome P450, family 87, subfamily A, polypeptide 6 | chr1:24123789-24125324 FORWARD LENGTH=511
LOC103437403	-1.55514	1.96306e-10	product=BTB/POZ domain-containing protein At3g05675-like	XP_028959568.1	AT3G05675.1	| BTB/POZ domain-containing protein | chr3:1658425-1659859 REVERSE LENGTH=441
LOC103437412	-1.29594	0.00365918	product=mavicyanin	XP_008374104.2	AT1G64640.1	ENODL8, AtENODL8 | early nodulin-like protein 8 | chr1:24022482-24023151 REVERSE LENGTH=191
LOC103437427	1.41269	0.00046438	#N/A	XP_008374119.2	AT1G64660.1	ATMGL, MGL | methionine gamma-lyase | chr1:24028977-24030537 FORWARD LENGTH=441
LOC103437518	2.46434	8.19128e-07	#N/A	XP_008374219.1	AT4G24960.1	ATHVA22D, HVA22D | HVA22 homologue D | chr4:12828060-12828982 FORWARD LENGTH=135
LOC103437525	1.93968	0.00570126	#N/A	XP_008374228.1	AT5G13080.1	WRKY75, ATWRKY75 | WRKY DNA-binding protein 75 | chr5:4149928-4151019 REVERSE LENGTH=145
LOC103437539	1.81264	4.00592e-07	#N/A	XP_008374242.1	AT5G50400.1	ATPAP27, PAP27 | purple acid phosphatase 27 | chr5:20523575-20526231 REVERSE LENGTH=611
LOC103437543	1.29388	7.00096e-23	product=SNF1-related protein kinase regulatory subunit gamma-1-like	XP_008374247.1	AT3G48530.1	KING1 | SNF1-related protein kinase regulatory subunit gamma 1 | chr3:17987559-17989592 FORWARD LENGTH=424
LOC103437565	1.71998	0.0001012	#N/A	XP_028959669.1	AT5G50360.1	| unknown protein; BEST Arabidopsis thaliana protein match is: unknown protein (TAIR:AT3G48510.1); Has 1807 Blast hits to 1807 proteins in 277 species: Archae - 0; Bacteria - 0; Metazoa - 736; Fungi - 347; Plants - 385; Viruses - 0; Other Eukaryotes - 339 (source: NCBI BLink). | chr5:20505433-20506308 REVERSE LENGTH=291
LOC103437593	-1.9166	9.97826e-09	product=probable inactive leucine-rich repeat receptor-like protein kinase At3g03770	XP_028959661.1	AT5G14210.1	| Leucine-rich repeat protein kinase family protein | chr5:4578503-4581374 REVERSE LENGTH=775
LOC103437620	-2.00452	0.0037509	product=heavy metal-associated isoprenylated plant protein 23	XP_008374328.2	AT4G39700.1	| Heavy metal transport/detoxification superfamily protein | chr4:18424265-18424906 FORWARD LENGTH=158
LOC103437636	1.01853	5.7482e-12	#N/A	XP_008374347.1	AT5G63190.2	| MA3 domain-containing protein | chr5:25346145-25348563 FORWARD LENGTH=702
LOC103437639	1.92129	6.351e-14	#N/A	XP_008374350.2	AT5G63160.1	BT1 | BTB and TAZ domain protein 1 | chr5:25333485-25335399 REVERSE LENGTH=365
LOC103437648	1.12601	0.000720461	#N/A	#N/A	#N/A	#N/A
LOC103437664	1.33767	0.00395511	#N/A	XP_008374376.2	AT4G24730.4	| Calcineurin-like metallo-phosphoesterase superfamily protein | chr4:12749879-12750872 REVERSE LENGTH=231
LOC103437695	-1.08245	3.8663e-11	#N/A	XP_008374407.1	AT4G10790.1	| UBX domain-containing protein | chr4:6640752-6643035 REVERSE LENGTH=480
LOC103437736	5.30398	1.5017e-36	#N/A	XP_008374453.1	AT1G60190.1	| ARM repeat superfamily protein | chr1:22198403-22200463 FORWARD LENGTH=686
LOC103437743	1.79197	7.2038e-19	#N/A	XP_028954578.1	AT1G60140.1	ATTPS10, TPS10 | trehalose phosphate synthase | chr1:22177246-22180073 REVERSE LENGTH=861
LOC103437767	1.10377	9.01311e-05	#N/A	XP_008374490.2	AT3G48080.1	| alpha/beta-Hydrolases superfamily protein | chr3:17753104-17755145 REVERSE LENGTH=629
LOC103437769	1.00882	0.00177199	#N/A	XP_008374492.2	AT1G19010.1	| unknown protein; BEST Arabidopsis thaliana protein match is: unknown protein (TAIR:AT1G74860.1); Has 337 Blast hits to 320 proteins in 97 species: Archae - 0; Bacteria - 14; Metazoa - 153; Fungi - 26; Plants - 76; Viruses - 0; Other Eukaryotes - 68 (source: NCBI BLink). | chr1:6565616-6567354 FORWARD LENGTH=319
LOC103437843	1.07509	1.38474e-11	#N/A	XP_008374569.1	AT5G61380.1	TOC1, APRR1, PRR1, AtTOC1 | CCT motif -containing response regulator protein | chr5:24675540-24678176 FORWARD LENGTH=618
LOC103437867	1.60187	3.09991e-05	#N/A	XP_008374601.1	AT5G61210.1	SNAP33, ATSNAP33, SNP33, ATSNAP33B | soluble N-ethylmaleimide-sensitive factor adaptor protein 33 | chr5:24624027-24625366 FORWARD LENGTH=300
LOC103437868	2.11069	4.59927e-12	#N/A	XP_008374603.1	AT5G07920.1	DGK1, ATDGK1 | diacylglycerol kinase1 | chr5:2525197-2528396 REVERSE LENGTH=728
LOC103437928	1.55299	1.91668e-09	#N/A	XP_008374678.1	AT4G16490.1	| ARM repeat superfamily protein | chr4:9293891-9295530 REVERSE LENGTH=472
LOC103437971	-1.09791	1.90399e-08	#N/A	#N/A	#N/A	#N/A
LOC103437979	2.21053	3.22526e-12	#N/A	XP_008374736.1	AT1G73920.1	| alpha/beta-Hydrolases superfamily protein | chr1:27791194-27794698 FORWARD LENGTH=704
LOC103438019	1.15401	0.000214889	#N/A	XP_017188474.2	AT1G18390.2	| Protein kinase superfamily protein | chr1:6327463-6329935 FORWARD LENGTH=654
LOC103438080	1.7424	8.61337e-12	#N/A	XP_008374843.2	AT1G18210.2	| Calcium-binding EF-hand family protein | chr1:6268273-6268785 REVERSE LENGTH=170
LOC103438147	4.40458	0.000584537	product=protein JINGUBANG-like	XP_008374908.2	AT5G50120.1	| Transducin/WD40 repeat-like superfamily protein | chr5:20382630-20383796 REVERSE LENGTH=388
LOC103438258	3.02928	1.27462e-05	#N/A	XP_008375014.2	AT5G37490.1	| ARM repeat superfamily protein | chr5:14887744-14889051 FORWARD LENGTH=435
LOC103438304	1.44173	1.25682e-13	#N/A	XP_008375071.1	AT1G73390.3	| Endosomal targeting BRO1-like domain-containing protein | chr1:27591079-27594148 REVERSE LENGTH=419
LOC103438317	3.19409	3.81048e-11	product=uncharacterized protein LOC103438317	XP_008375091.2	AT5G05300.1	| unknown protein; FUNCTIONS IN: molecular_function unknown; INVOLVED IN: biological_process unknown; LOCATED IN: endomembrane system; EXPRESSED IN: 10 plant structures; EXPRESSED DURING: 8 growth stages; Has 1807 Blast hits to 1807 proteins in 277 species: Archae - 0; Bacteria - 0; Metazoa - 736; Fungi - 347; Plants - 385; Viruses - 0; Other Eukaryotes - 339 (source: NCBI BLink). | chr5:1570102-…
LOC103438376	1.41426	6.61952e-08	product=zinc finger A20 and AN1 domain-containing stress-associated protein 5-like	XP_008375146.1	AT3G12630.1	| A20/AN1-like zinc finger family protein | chr3:4012707-4013189 FORWARD LENGTH=160
LOC103438384	1.24969	1.31238e-05	product=UDP-glucose flavonoid 3-O-glucosyltransferase 7-like	XP_008375156.2	AT4G34131.1	UGT73B3 | UDP-glucosyl transferase 73B3 | chr4:16343268-16344713 REVERSE LENGTH=481
LOC103438423	3.1278	1.47209e-08	product=rust resistance kinase Lr10-like	XP_017188621.1	AT5G24080.1	| Protein kinase superfamily protein | chr5:8139334-8141014 REVERSE LENGTH=470
LOC103438432	2.17112	1.23088e-06	product=40S ribosomal protein S30	XP_008375203.1	AT5G56670.1	| Ribosomal protein S30 family protein | chr5:22935413-22935981 REVERSE LENGTH=62
LOC103438472	1.44747	1.80979e-13	#N/A	XP_008375235.1	AT3G07690.1	| 6-phosphogluconate dehydrogenase family protein | chr3:2457232-2459378 FORWARD LENGTH=466
LOC103438574	1.26094	0.0044158	product=squalene monooxygenase-like	XP_008375328.2	AT1G58440.1	XF1, SQE1 | FAD/NAD(P)-binding oxidoreductase family protein | chr1:21714094-21717246 REVERSE LENGTH=531
LOC103438583	1.66041	4.45158e-05	product=probable carboxylesterase 15	XP_008375334.2	AT5G16080.1	AtCXE17, CXE17 | carboxyesterase 17 | chr5:5252533-5253567 REVERSE LENGTH=344
LOC103438690	-1.606	0.00186453	product=deSI-like protein At4g17486	XP_008375463.1	AT1G80690.1	| PPPDE putative thiol peptidase family protein | chr1:30329283-30330524 REVERSE LENGTH=227
LOC103438742	1.6367	0.00542213	#N/A	XP_008375507.1	AT3G48240.1	| Octicosapeptide/Phox/Bem1p family protein | chr3:17867381-17868007 FORWARD LENGTH=180
LOC103438804	1.22071	6.673e-07	#N/A	#N/A	#N/A	#N/A
LOC103439003	1.22329	5.15782e-06	product=TMV resistance protein N-like isoform X2	XP_028961857.1	AT5G17680.1	| disease resistance protein (TIR-NBS-LRR class), putative | chr5:5822999-5827153 FORWARD LENGTH=1294
LOC103439093	1.48923	4.02585e-05	product=G-type lectin S-receptor-like serine/threonine-protein kinase At4g27290	XP_028959355.1	AT4G27290.1	| S-locus lectin protein kinase family protein | chr4:13666281-13669202 FORWARD LENGTH=783
LOC103439247	3.76688	2.87981e-06	#N/A	XP_008376010.1	AT2G46150.1	| Late embryogenesis abundant (LEA) hydroxyproline-rich glycoprotein family | chr2:18961424-18962089 FORWARD LENGTH=221
LOC103439291	2.84447	7.71926e-26	#N/A	XP_028961559.1	AT2G46270.1	GBF3 | G-box binding factor 3 | chr2:19000859-19002901 FORWARD LENGTH=382
LOC103439317	1.54609	1.23541e-09	#N/A	XP_008376082.1	AT1G01260.3	| basic helix-loop-helix (bHLH) DNA-binding superfamily protein | chr1:109595-111367 FORWARD LENGTH=590
LOC103439393	2.65363	6.48405e-10	#N/A	XP_028947938.1	AT4G11070.1	WRKY41, AtWRKY41 | WRKY family transcription factor | chr4:6759303-6760763 FORWARD LENGTH=313
LOC103439396	2.60395	9.52971e-16	#N/A	XP_008376186.1	AT2G46680.1	ATHB-7, ATHB7, HB-7 | homeobox 7 | chr2:19165777-19166773 REVERSE LENGTH=258
LOC103439415	2.46388	5.76543e-08	product=NDR1/HIN1-like protein 6	XP_008376206.1	AT5G36970.1	NHL25 | NDR1/HIN1-like 25 | chr5:14604367-14605194 REVERSE LENGTH=248
LOC103439416	1.44072	6.39348e-27	#N/A	#N/A	#N/A	#N/A
LOC103439463	1.18037	1.5965e-05	#N/A	#N/A	#N/A	#N/A
LOC103439549	-1.11262	0.00140594	product=protein NETWORKED 4A-like isoform X3	XP_028954734.1	AT5G05180.2	| unknown protein; BEST Arabidopsis thaliana protein match is: unknown protein (TAIR:AT3G10880.1); Has 50151 Blast hits to 28081 proteins in 1838 species: Archae - 860; Bacteria - 6013; Metazoa - 25867; Fungi - 3836; Plants - 2236; Viruses - 90; Other Eukaryotes - 11249 (source: NCBI BLink). | chr5:1536924-1538318 FORWARD LENGTH=408
LOC103439595	1.5623	0.00260637	#N/A	XP_008376380.1	AT5G61550.1	| U-box domain-containing protein kinase family protein | chr5:24748325-24751558 FORWARD LENGTH=845
LOC103439670	1.38569	0.00012065	product=disease resistance protein RPM1-like	XP_008376467.1	AT3G07040.1	RPM1, RPS3 | NB-ARC domain-containing disease resistance protein | chr3:2226244-2229024 REVERSE LENGTH=926
LOC103439698	1.45645	6.24574e-12	#N/A	XP_008376508.1	AT5G51910.2	| TCP family transcription factor | chr5:21094704-21095585 REVERSE LENGTH=293
LOC103439707	2.68025	9.8426e-11	#N/A	XP_028961976.1	AT5G51990.1	CBF4, DREB1D | C-repeat-binding factor 4 | chr5:21117113-21117787 REVERSE LENGTH=224
LOC103439714	3.74075	2.51671e-05	product=sorbitol dehydrogenase-like	XP_008376522.1	AT5G51970.2	| GroES-like zinc-binding alcohol dehydrogenase family protein | chr5:21111820-21113284 FORWARD LENGTH=364
LOC103439715	2.6695	1.05858e-07	#N/A	#N/A	#N/A	#N/A
LOC103439718	6.63563	2.67666e-13	#N/A	XP_008376528.1	AT4G23030.1	| MATE efflux family protein | chr4:12072857-12074365 FORWARD LENGTH=502
LOC103439750	6.06604	1.07236e-73	#N/A	XP_008376575.1	AT4G25580.1	| CAP160 protein | chr4:13056320-13058657 FORWARD LENGTH=626
LOC103439809	1.25642	0.00474493	#N/A	XP_008376650.1	AT5G52740.1	| Copper transport protein family | chr5:21382530-21383180 FORWARD LENGTH=118
LOC103439829	1.58161	0.00172137	product=WD repeat-containing protein 91 homolog isoform X1	XP_028962026.1	AT3G49660.1	| Transducin/WD40 repeat-like superfamily protein | chr3:18413690-18415223 FORWARD LENGTH=317
LOC103439841	1.07875	8.17531e-06	#N/A	XP_008376685.1	AT5G53300.4	UBC10 | ubiquitin-conjugating enzyme 10 | chr5:21632802-21633989 REVERSE LENGTH=148
LOC103439891	1.11252	0.000461731	#N/A	XP_008376755.1	AT2G46550.1	| unknown protein; BEST Arabidopsis thaliana protein match is: unknown protein (TAIR:AT1G01240.3); Has 72 Blast hits to 68 proteins in 13 species: Archae - 0; Bacteria - 0; Metazoa - 1; Fungi - 0; Plants - 71; Viruses - 0; Other Eukaryotes - 0 (source: NCBI BLink). | chr2:19112264-19113457 REVERSE LENGTH=397
LOC103439894	1.85726	0.00074465	#N/A	XP_008376757.1	AT5G53050.3	| alpha/beta-Hydrolases superfamily protein | chr5:21510534-21513432 REVERSE LENGTH=396
LOC103439911	1.93301	1.1425e-05	product=AAA-ATPase At2g46620-like	XP_008376774.1	AT2G46620.1	| P-loop containing nucleoside triphosphate hydrolases superfamily protein | chr2:19139071-19140546 REVERSE LENGTH=491
LOC103439931	1.17333	0.000170229	#N/A	XP_008376800.1	AT2G46690.1	| SAUR-like auxin-responsive protein family | chr2:19180904-19181269 FORWARD LENGTH=121
LOC103439949	1.05055	0.00267284	#N/A	XP_008376820.2	AT5G20885.1	| RING/U-box superfamily protein | chr5:7084133-7084663 REVERSE LENGTH=176
LOC103440053	4.66847	2.83845e-42	product=sorbitol dehydrogenase-like	XP_008376963.2	AT5G51970.2	| GroES-like zinc-binding alcohol dehydrogenase family protein | chr5:21111820-21113284 FORWARD LENGTH=364
LOC103440229	3.04719	5.63014e-12	product=G-type lectin S-receptor-like serine/threonine-protein kinase At1g67520	XP_028962375.1	AT4G11530.1	CRK34 | cysteine-rich RLK (RECEPTOR-like protein kinase) 34 | chr4:6987093-6989599 FORWARD LENGTH=669
LOC103440238	1.81878	4.84321e-06	#N/A	XP_017189489.1	AT1G60420.1	| DC1 domain-containing protein | chr1:22261978-22264243 FORWARD LENGTH=578
LOC103440249	2.03342	4.73333e-12	#N/A	XP_008377136.2	AT1G30755.1	| Protein of unknown function (DUF668) | chr1:10905991-10908773 REVERSE LENGTH=615
LOC103440265	2.22298	0.000419019	product=auxin-responsive protein SAUR50-like	XP_008377159.2	AT1G75590.1	| SAUR-like auxin-responsive protein family | chr1:28383250-28383714 REVERSE LENGTH=154
LOC103440303	-1.97352	4.6054e-05	#N/A	XP_008377198.2	AT1G27620.1	| HXXXD-type acyl-transferase family protein | chr1:9608444-9610432 FORWARD LENGTH=442
LOC103440377	-1.15476	0.00165393	#N/A	XP_028965398.1	AT4G24570.1	DIC2 | dicarboxylate carrier 2 | chr4:12686546-12687487 FORWARD LENGTH=313
LOC103440452	3.97326	0.000441037	#N/A	XP_028954419.1	AT4G19390.1	| Uncharacterised protein family (UPF0114) | chr4:10574903-10576355 REVERSE LENGTH=273
LOC103440454	1.81365	3.30579e-11	#N/A	XP_008377365.2	AT5G42650.1	AOS, CYP74A, DDE2 | allene oxide synthase | chr5:17097803-17099359 REVERSE LENGTH=518
LOC103440494	-1.10602	5.03231e-05	product=WD repeat-containing protein RUP2-like	XP_008377410.1	AT5G23730.1	RUP2 | Transducin/WD40 repeat-like superfamily protein | chr5:8005286-8006392 FORWARD LENGTH=368
LOC103440595	-1.5478	0.000109124	#N/A	XP_008377517.1	AT2G26040.1	PYL2, RCAR14 | PYR1-like 2 | chr2:11094832-11095404 REVERSE LENGTH=190
LOC103440727	-1.28803	0.00192703	#N/A	XP_008377647.1	AT1G27340.1	| Galactose oxidase/kelch repeat superfamily protein | chr1:9495741-9497857 FORWARD LENGTH=467
LOC103440744	-1.53326	0.000208918	#N/A	#N/A	#N/A	#N/A
LOC103440781	1.73074	2.53114e-10	product=protein ALP1-like	XP_008377704.2	AT5G12010.1	| unknown protein; INVOLVED IN: response to salt stress; LOCATED IN: chloroplast, plasma membrane, membrane; EXPRESSED IN: 23 plant structures; EXPRESSED DURING: 13 growth stages; BEST Arabidopsis thaliana protein match is: unknown protein (TAIR:AT4G29780.1); Has 1807 Blast hits to 1807 proteins in 277 species: Archae - 0; Bacteria - 0; Metazoa - 736; Fungi - 347; Plants - 385; Viruses - 0; Other…
LOC103440808	2.91793	2.75148e-14	#N/A	#N/A	#N/A	#N/A
LOC103440880	-1.16808	0.00134475	#N/A	XP_028948978.1	AT3G47600.1	MYB94, ATMYBCP70, ATMYB94 | myb domain protein 94 | chr3:17539627-17541035 REVERSE LENGTH=333
LOC103440888	4.16906	0.000103453	#N/A	XP_008377809.2	AT5G12030.1	AT-HSP17.6A, HSP17.6, HSP17.6A | heat shock protein 17.6A | chr5:3884214-3884684 REVERSE LENGTH=156
LOC103440982	1.1446	0.000815048	product=zinc finger protein ZAT5-like	NP_001315900.1	AT2G28200.1	| C2H2-type zinc finger family protein | chr2:12024321-12025181 FORWARD LENGTH=286
LOC103441000	1.42311	2.74044e-05	#N/A	XP_008377920.2	AT2G26300.1	GPA1, GP ALPHA 1, ATGPA1 | G protein alpha subunit 1 | chr2:11198087-11200822 FORWARD LENGTH=383
LOC103441002	3.09692	1.14019e-24	#N/A	XP_008377922.2	AT2G26310.1	| Chalcone-flavanone isomerase family protein | chr2:11201770-11203919 FORWARD LENGTH=398
LOC103441004	3.14115	8.21445e-13	#N/A	XP_008377925.2	AT5G21940.1	| unknown protein; BEST Arabidopsis thaliana protein match is: unknown protein (TAIR:AT3G43850.1); Has 30201 Blast hits to 17322 proteins in 780 species: Archae - 12; Bacteria - 1396; Metazoa - 17338; Fungi - 3422; Plants - 5037; Viruses - 0; Other Eukaryotes - 2996 (source: NCBI BLink). | chr5:7249446-7250353 REVERSE LENGTH=264
LOC103441009	2.41954	5.82989e-29	#N/A	XP_008377933.2	AT4G29190.1	| Zinc finger C-x8-C-x5-C-x3-H type family protein | chr4:14392233-14393303 REVERSE LENGTH=356
LOC103441049	2.03497	0.000204307	#N/A	XP_028962764.1	AT5G25930.1	| Protein kinase family protein with leucine-rich repeat domain | chr5:9050880-9053978 FORWARD LENGTH=1005
LOC103441085	-1.44436	8.70623e-05	#N/A	XP_028962687.1	AT1G60060.1	| Serine/threonine-protein kinase WNK (With No Lysine)-related | chr1:22139282-22141585 FORWARD LENGTH=386
LOC103441135	2.81288	2.94333e-07	#N/A	XP_008378059.2	AT4G37260.1	MYB73, ATMYB73 | myb domain protein 73 | chr4:17540602-17541564 FORWARD LENGTH=320
LOC103441167	-1.05487	0.00385465	#N/A	XP_008378090.2	AT1G27600.2	IRX9-L, I9H | Nucleotide-diphospho-sugar transferases superfamily protein | chr1:9604083-9605881 REVERSE LENGTH=394
LOC103441186	-1.14532	0.000265064	#N/A	XP_008378116.2	AT5G25620.2	YUC6 | Flavin-binding monooxygenase family protein | chr5:8935312-8938200 REVERSE LENGTH=426
LOC103441209	2.19143	1.65344e-10	#N/A	XP_008378130.1	AT1G18210.2	| Calcium-binding EF-hand family protein | chr1:6268273-6268785 REVERSE LENGTH=170
LOC103441218	-2.10318	0.000275473	product=auxin-responsive protein SAUR50-like	XP_008378142.2	AT2G24400.1	| SAUR-like auxin-responsive protein family | chr2:10377993-10378529 REVERSE LENGTH=178
LOC103441246	1.20439	0.000130408	product=transcription factor TCP19	XP_017181616.2	AT5G51910.2	| TCP family transcription factor | chr5:21094704-21095585 REVERSE LENGTH=293
LOC103441382	1.25908	2.65333e-05	product=putative disease resistance RPP13-like protein 1	XP_008378279.2	AT3G14470.1	| NB-ARC domain-containing disease resistance protein | chr3:4857940-4861104 FORWARD LENGTH=1054
LOC103441394	1.20844	7.62294e-05	product=MDIS1-interacting receptor like kinase 2-like	XP_028958405.1	AT4G08850.1	| Leucine-rich repeat receptor-like protein kinase family protein | chr4:5636693-5640496 REVERSE LENGTH=1045
LOC103441425	1.38393	1.2873e-06	#N/A	#N/A	#N/A	#N/A
LOC103441475	-1.02688	0.00568096	#N/A	XP_008378385.1	AT5G11160.1	APT5 | adenine phosphoribosyltransferase 5 | chr5:3550774-3551986 FORWARD LENGTH=191
LOC103441485	2.52776	0.00161112	product=uncharacterized endoplasmic reticulum membrane protein YGL010W-like	XP_008378394.2	AT1G18720.1	| Protein of unknown function (DUF962) | chr1:6458020-6459658 REVERSE LENGTH=206
LOC103441525	1.45209	2.09999e-15	#N/A	XP_008378424.2	AT5G47910.1	RBOHD, ATRBOHD | respiratory burst oxidase homologue D | chr5:19397585-19401768 FORWARD LENGTH=921
LOC103441527	-1.00516	0.000415473	#N/A	#N/A	#N/A	#N/A
LOC103441577	1.40214	3.35401e-08	#N/A	XP_008378480.2	AT1G44350.1	ILL6 | IAA-leucine resistant (ILR)-like gene 6 | chr1:16834749-16838201 REVERSE LENGTH=464
LOC103441637	1.08074	6.19876e-05	#N/A	XP_008378545.2	AT1G78080.1	RAP2.4 | related to AP2 4 | chr1:29364790-29365794 FORWARD LENGTH=334
LOC103441663	2.00787	0.000812605	#N/A	XP_008378577.1	AT5G49700.1	| Predicted AT-hook DNA-binding family protein | chr5:20192599-20193429 FORWARD LENGTH=276
LOC103441670	1.19825	1.99387e-11	#N/A	XP_008378587.2	AT1G58200.2	MSL3 | MSCS-like 3 | chr1:21548370-21552488 REVERSE LENGTH=678
LOC103441677	1.35335	7.57042e-05	#N/A	XP_008378598.2	AT5G65520.1	| Tetratricopeptide repeat (TPR)-like superfamily protein | chr5:26189876-26190496 REVERSE LENGTH=206
LOC103441720	4.44548	0.00118226	product=mitogen-activated protein kinase kinase kinase 5-like	XP_008378644.3	AT5G66850.1	MAPKKK5 | mitogen-activated protein kinase kinase kinase 5 | chr5:26695965-26699159 REVERSE LENGTH=716
LOC103441722	2.39403	0.0056794	product=agamous-like MADS-box protein AGL80	XP_008378643.1	AT5G48670.1	FEM111, AGL80 | AGAMOUS-like 80 | chr5:19738825-19739790 REVERSE LENGTH=321
LOC103441729	1.07383	7.7497e-08	product=mitogen-activated protein kinase kinase kinase 5-like	XP_028949809.1	AT5G66850.1	MAPKKK5 | mitogen-activated protein kinase kinase kinase 5 | chr5:26695965-26699159 REVERSE LENGTH=716
LOC103441752	1.23545	1.85178e-11	product=receptor-like protein kinase 7	XP_008378672.2	AT1G09970.1	LRR XI-23, RLK7 | Leucine-rich receptor-like protein kinase family protein | chr1:3252408-3255428 FORWARD LENGTH=976
LOC103441769	1.02838	0.000804998	#N/A	XP_008378697.1	AT5G11000.1	| Plant protein of unknown function (DUF868) | chr5:3479166-3480335 REVERSE LENGTH=389
LOC103441799	-1.2437	0.000187531	#N/A	XP_008378725.1	AT4G31990.2	ASP5, AAT3, ATAAT1 | aspartate aminotransferase 5 | chr4:15471074-15473521 REVERSE LENGTH=453
LOC103442002	3.57779	1.19165e-30	#N/A	XP_017189732.1	AT1G80840.1	WRKY40, ATWRKY40 | WRKY DNA-binding protein 40 | chr1:30383834-30385356 FORWARD LENGTH=302
LOC103442005	2.18254	5.66201e-09	#N/A	XP_008378958.2	AT4G30850.2	HHP2 | heptahelical transmembrane protein2 | chr4:15020540-15022278 REVERSE LENGTH=358
LOC103442008	-1.28428	1.33214e-08	#N/A	XP_028963307.1	AT2G02450.1	ANAC034, ANAC035, LOV1, NAC035 | NAC domain containing protein 35 | chr2:648044-650649 FORWARD LENGTH=379
LOC103442010	2.69807	0.00313704	#N/A	XP_008378972.1	AT1G80840.1	WRKY40, ATWRKY40 | WRKY DNA-binding protein 40 | chr1:30383834-30385356 FORWARD LENGTH=302
LOC103442034	1.73402	0.000233023	product=TMV resistance protein N-like	XP_028945095.1	AT5G36930.1	| Disease resistance protein (TIR-NBS-LRR class) family | chr5:14567771-14571907 REVERSE LENGTH=1188
LOC103442043	1.74817	4.63406e-07	#N/A	XP_008379007.1	AT5G10870.1	ATCM2, CM2 | chorismate mutase 2 | chr5:3430691-3432272 REVERSE LENGTH=265
LOC103442097	-1.50048	3.89683e-05	#N/A	XP_008379068.1	AT4G25040.1	| Uncharacterised protein family (UPF0497) | chr4:12868320-12869319 FORWARD LENGTH=170
LOC103442106	4.04471	4.72925e-15	#N/A	#N/A	#N/A	#N/A
LOC103442109	-1.32997	0.00161203	#N/A	XP_028954204.1	AT3G22960.1	PKP1, PKP-ALPHA | Pyruvate kinase family protein | chr3:8139369-8141771 FORWARD LENGTH=596
LOC103442150	4.86068	0.000218666	product=E3 ubiquitin-protein ligase PUB23-like	XP_028945204.1	AT2G35930.1	PUB23 | plant U-box 23 | chr2:15083101-15084336 REVERSE LENGTH=411
LOC103442154	1.48314	2.14661e-07	#N/A	XP_028963482.1	AT3G27250.1	| unknown protein; BEST Arabidopsis thaliana protein match is: unknown protein (TAIR:AT5G40800.1); Has 104 Blast hits to 104 proteins in 13 species: Archae - 0; Bacteria - 0; Metazoa - 0; Fungi - 0; Plants - 104; Viruses - 0; Other Eukaryotes - 0 (source: NCBI BLink). | chr3:10061633-10062481 FORWARD LENGTH=282
LOC103442157	2.71098	2.9455e-12	#N/A	XP_008379141.1	AT5G40780.1	LHT1 | lysine histidine transporter 1 | chr5:16323823-16327082 FORWARD LENGTH=446
LOC103442277	1.4317	0.00264969	#N/A	XP_008379274.2	AT3G28150.1	TBL22 | TRICHOME BIREFRINGENCE-LIKE 22 | chr3:10471960-10473735 REVERSE LENGTH=414
LOC103442305	-1.20935	0.00403675	#N/A	XP_008379307.2	AT2G37440.1	| DNAse I-like superfamily protein | chr2:15719230-15721885 FORWARD LENGTH=479
LOC103442308	2.03562	2.32828e-11	#N/A	XP_028963617.1	AT1G59650.1	CW14 | Protein of unknown function (DUF1336) | chr1:21920099-21922670 FORWARD LENGTH=492
LOC103442314	2.29424	1.51636e-08	#N/A	XP_008379317.2	AT5G40010.1	AATP1 | AAA-ATPase 1 | chr5:16020218-16021762 REVERSE LENGTH=514
LOC103442342	2.7328	2.43262e-07	#N/A	XP_028963642.1	AT5G15190.2	| unknown protein; FUNCTIONS IN: molecular_function unknown; INVOLVED IN: biological_process unknown; LOCATED IN: chloroplast; EXPRESSED IN: 17 plant structures; EXPRESSED DURING: LP.04 four leaves visible, 4 anthesis, petal differentiation and expansion stage, E expanded cotyledon stage, D bilateral stage; Has 7 Blast hits to 7 proteins in 3 species: Archae - 0; Bacteria - 0; Metazoa - 0; Fungi …
LOC103442349	1.41865	0.00118252	#N/A	XP_008379350.2	AT5G39785.1	| Protein of unknown function (DUF1666) | chr5:15929257-15932215 FORWARD LENGTH=606
LOC103442359	1.71508	2.99037e-10	#N/A	XP_028963647.1	AT5G39660.2	CDF2 | cycling DOF factor 2 | chr5:15878920-15880712 FORWARD LENGTH=457
LOC103442362	3.05104	5.10158e-08	#N/A	XP_008379368.2	AT5G39670.1	| Calcium-binding EF-hand family protein | chr5:15883270-15883884 FORWARD LENGTH=204
LOC103442526	1.65884	0.0033766	#N/A	XP_028963007.1	AT2G14095.1	| unknown protein; FUNCTIONS IN: molecular_function unknown; INVOLVED IN: biological_process unknown; LOCATED IN: mitochondrion; EXPRESSED IN: 7 plant structures; EXPRESSED DURING: 4 anthesis, C globular stage, petal differentiation and expansion stage; Has 106 Blast hits to 103 proteins in 21 species: Archae - 0; Bacteria - 5; Metazoa - 0; Fungi - 4; Plants - 87; Viruses - 0; Other Eukaryotes - …
LOC103442563	-1.66466	0.00129402	#N/A	XP_008379586.2	AT5G08240.1	| unknown protein; BEST Arabidopsis thaliana protein match is: unknown protein (TAIR:AT5G23160.1); Has 69 Blast hits to 69 proteins in 10 species: Archae - 0; Bacteria - 1; Metazoa - 0; Fungi - 0; Plants - 68; Viruses - 0; Other Eukaryotes - 0 (source: NCBI BLink). | chr5:2651382-2652336 REVERSE LENGTH=258
LOC103442576	-1.52192	6.02535e-08	#N/A	XP_028963798.1	AT5G54585.1	| unknown protein; Has 30201 Blast hits to 17322 proteins in 780 species: Archae - 12; Bacteria - 1396; Metazoa - 17338; Fungi - 3422; Plants - 5037; Viruses - 0; Other Eukaryotes - 2996 (source: NCBI BLink). | chr5:22175688-22176509 FORWARD LENGTH=132
LOC103442601	-1.11306	0.000459568	product=septum-promoting GTP-binding protein 1	XP_008379629.1	AT3G21700.3	SGP2 | Ras-related small GTP-binding family protein | chr3:7644581-7646190 FORWARD LENGTH=292
LOC103442655	2.14355	6.51383e-11	#N/A	XP_008379683.1	AT5G20885.1	| RING/U-box superfamily protein | chr5:7084133-7084663 REVERSE LENGTH=176
LOC103442691	2.68501	0.000837485	#N/A	#N/A	#N/A	#N/A
LOC103442715	-1.98955	9.47928e-07	#N/A	XP_008379751.2	AT3G48200.1	| unknown protein; FUNCTIONS IN: molecular_function unknown; INVOLVED IN: biological_process unknown; LOCATED IN: endomembrane system; EXPRESSED IN: 21 plant structures; EXPRESSED DURING: 13 growth stages; Has 210 Blast hits to 148 proteins in 42 species: Archae - 0; Bacteria - 118; Metazoa - 0; Fungi - 0; Plants - 48; Viruses - 0; Other Eukaryotes - 44 (source: NCBI BLink). | chr3:17832949-17837…
LOC103442832	1.25187	7.75058e-05	product=putative disease resistance protein At3g14460	XP_028953284.1	AT3G14470.1	| NB-ARC domain-containing disease resistance protein | chr3:4857940-4861104 FORWARD LENGTH=1054
LOC103442960	-1.57389	0.00084935	product=BAHD acyltransferase DCR isoform X2	XP_028962015.1	AT5G23940.1	EMB3009, PEL3, DCR | HXXXD-type acyl-transferase family protein | chr5:8076616-8079677 REVERSE LENGTH=484
LOC103442973	-1.6757	2.54927e-06	#N/A	XP_008379975.1	AT5G55560.1	| Protein kinase superfamily protein | chr5:22506477-22507757 REVERSE LENGTH=314
LOC103443150	1.55255	4.42356e-19	#N/A	XP_008380158.1	AT2G43020.1	ATPAO2, PAO2 | polyamine oxidase 2 | chr2:17891945-17894440 FORWARD LENGTH=490
LOC103443177	2.24374	0.00015357	#N/A	XP_017190056.2	AT3G59080.1	| Eukaryotic aspartyl protease family protein | chr3:21836812-21838419 FORWARD LENGTH=535
LOC103443180	2.82423	1.39893e-08	product=heavy metal-associated isoprenylated plant protein 39-like	XP_008380205.2	AT1G01490.2	| Heavy metal transport/detoxification superfamily protein | chr1:180401-182066 REVERSE LENGTH=177
LOC103443264	1.69917	1.05574e-07	#N/A	XP_008380303.2	AT5G26340.1	MSS1, STP13, ATSTP13 | Major facilitator superfamily protein | chr5:9243851-9246994 REVERSE LENGTH=526
LOC103443364	-1.21529	0.000586349	#N/A	#N/A	#N/A	#N/A
LOC103443407	1.02961	5.45385e-11	#N/A	#N/A	#N/A	#N/A
LOC103443420	-1.06039	4.78971e-06	product=protein ECERIFERUM 26-like	XP_008380478.2	AT4G13840.1	| HXXXD-type acyl-transferase family protein | chr4:8014088-8016326 REVERSE LENGTH=428
LOC103443431	2.2157	3.36593e-06	product=probable inactive receptor kinase At4g23740	XP_008380496.2	AT4G23740.1	| Leucine-rich repeat protein kinase family protein | chr4:12367063-12369159 FORWARD LENGTH=638
LOC103443452	1.35175	3.89146e-08	#N/A	XP_008380528.2	AT1G15530.1	| Concanavalin A-like lectin protein kinase family protein | chr1:5339961-5341931 REVERSE LENGTH=656
LOC103443482	-1.27557	0.000355962	product=receptor like protein kinase S.2	XP_008380564.1	AT2G32800.1	AP4.3A | protein kinase family protein | chr2:13916478-13919033 FORWARD LENGTH=851
LOC103443491	-1.68152	2.57058e-08	product=transcription factor FAMA isoform X2	XP_028956585.1	AT3G24140.1	FMA | basic helix-loop-helix (bHLH) DNA-binding superfamily protein | chr3:8715525-8717772 REVERSE LENGTH=414
LOC103443518	2.0033	3.59361e-09	product=beta-amyrin 28-monooxygenase	XP_028956569.1	AT5G36110.1	CYP716A1 | cytochrome P450, family 716, subfamily A, polypeptide 1 | chr5:14195377-14197613 FORWARD LENGTH=477
LOC103443605	2.12982	0.00263798	#N/A	XP_028964077.1	AT1G16730.1	UP6 | unknown protein 6 | chr1:5726617-5727312 REVERSE LENGTH=202
LOC103443620	3.18591	6.04895e-10	#N/A	XP_008380724.2	AT1G72310.1	ATL3 | RING/U-box superfamily protein | chr1:27226405-27227379 FORWARD LENGTH=324
LOC103443669	3.83252	9.13439e-07	#N/A	XP_008380785.1	AT1G72450.1	JAZ6, TIFY11B | jasmonate-zim-domain protein 6 | chr1:27274336-27276136 REVERSE LENGTH=269
LOC103443678	-1.13232	1.74757e-13	#N/A	#N/A	#N/A	#N/A
LOC103443700	4.65116	0.00153964	#N/A	XP_008380811.2	AT1G53990.1	GLIP3 | GDSL-motif lipase 3 | chr1:20151016-20152752 FORWARD LENGTH=367
LOC103443791	-1.12791	0.000307728	#N/A	#N/A	#N/A	#N/A
LOC103443792	-1.1258	2.07522e-11	#N/A	XP_008380909.1	AT1G79840.1	GL2 | HD-ZIP IV family of homeobox-leucine zipper protein with lipid-binding START domain | chr1:30037526-30041013 FORWARD LENGTH=747
LOC103443794	-2.05991	4.06326e-07	#N/A	#N/A	#N/A	#N/A
LOC103443860	2.89095	1.3405e-12	product=protein phosphatase 2C 51-like isoform X2	XP_017190209.1	AT5G59220.1	HAI1 | highly ABA-induced PP2C gene 1 | chr5:23894672-23896497 REVERSE LENGTH=413
LOC103443895	1.80048	4.5962e-08	#N/A	#N/A	#N/A	#N/A
LOC103443921	1.12409	9.09917e-05	product=programmed cell death protein 4-like	XP_017190190.2	AT1G22730.1	| MA3 domain-containing protein | chr1:8046511-8048769 FORWARD LENGTH=693
LOC103443926	1.04706	1.24373e-05	#N/A	XP_008381053.1	AT1G80610.1	| unknown protein; BEST Arabidopsis thaliana protein match is: unknown protein (TAIR:AT1G15800.1); Has 73 Blast hits to 69 proteins in 15 species: Archae - 0; Bacteria - 0; Metazoa - 2; Fungi - 2; Plants - 55; Viruses - 0; Other Eukaryotes - 14 (source: NCBI BLink). | chr1:30301204-30303960 REVERSE LENGTH=211
LOC103443942	-1.39327	0.0012845	#N/A	XP_028965268.1	AT5G64890.1	PROPEP2 | elicitor peptide 2 precursor | chr5:25934646-25935345 FORWARD LENGTH=109
LOC103443962	2.15929	8.70362e-16	product=BES1/BZR1 homolog protein 4	XP_008381083.2	AT1G78700.1	BEH4 | BES1/BZR1 homolog 4 | chr1:29599854-29601539 FORWARD LENGTH=325
LOC103444001	-1.5903	6.58784e-07	product=potassium channel KAT1-like	XP_008381130.1	AT5G46240.1	KAT1 | potassium channel in Arabidopsis thaliana 1 | chr5:18743652-18746561 REVERSE LENGTH=677
LOC103444051	1.46649	1.88795e-05	#N/A	XP_008381180.2	AT5G45710.1	AT-HSFA4C, RHA1, HSFA4C | winged-helix DNA-binding transcription factor family protein | chr5:18541576-18542706 FORWARD LENGTH=345
LOC103444078	2.52243	1.29717e-07	product=uncharacterized protein LOC103444078	XP_008381216.1	AT5G53050.3	| alpha/beta-Hydrolases superfamily protein | chr5:21510534-21513432 REVERSE LENGTH=396
LOC103444113	1.1254	0.000404171	#N/A	XP_008381249.1	AT4G28290.1	| unknown protein; FUNCTIONS IN: molecular_function unknown; INVOLVED IN: biological_process unknown; LOCATED IN: chloroplast; EXPRESSED IN: 23 plant structures; EXPRESSED DURING: 15 growth stages; Has 45 Blast hits to 45 proteins in 11 species: Archae - 0; Bacteria - 0; Metazoa - 0; Fungi - 0; Plants - 45; Viruses - 0; Other Eukaryotes - 0 (source: NCBI BLink). | chr4:14012032-14012464 REVERSE L…
LOC103444124	1.1608	5.48587e-07	#N/A	XP_008381261.2	AT2G20880.1	| Integrase-type DNA-binding superfamily protein | chr2:8986053-8987063 FORWARD LENGTH=336
LOC103444128	1.2635	2.20683e-05	partial=true	XP_028964675.1	AT5G16110.1	| unknown protein; FUNCTIONS IN: molecular_function unknown; INVOLVED IN: biological_process unknown; LOCATED IN: chloroplast; EXPRESSED IN: 24 plant structures; EXPRESSED DURING: 15 growth stages; BEST Arabidopsis thaliana protein match is: unknown protein (TAIR:AT3G02555.1); Has 133 Blast hits to 133 proteins in 18 species: Archae - 0; Bacteria - 0; Metazoa - 0; Fungi - 0; Plants - 133; Viruses…
LOC103444133	-1.80407	0.000108112	#N/A	XP_017189664.2	AT1G67050.1	| unknown protein; BEST Arabidopsis thaliana protein match is: unknown protein (TAIR:AT5G38320.1); Has 617 Blast hits to 318 proteins in 80 species: Archae - 0; Bacteria - 16; Metazoa - 141; Fungi - 62; Plants - 128; Viruses - 2; Other Eukaryotes - 268 (source: NCBI BLink). | chr1:25028862-25029656 REVERSE LENGTH=264
LOC103444188	1.25053	7.38713e-06	#N/A	XP_008381330.1	AT1G18210.2	| Calcium-binding EF-hand family protein | chr1:6268273-6268785 REVERSE LENGTH=170
LOC103444209	-1.34389	0.000791107	product=zinc finger protein 4-like	XP_028964432.1	AT1G66140.1	ZFP4 | zinc finger protein 4 | chr1:24620063-24620845 REVERSE LENGTH=260
LOC103444213	4.33789	5.5298e-08	#N/A	XP_008381357.2	AT2G36640.1	ATECP63, ECP63 | embryonic cell protein 63 | chr2:15357019-15358552 REVERSE LENGTH=448
LOC103444245	1.53431	5.57602e-11	#N/A	XP_028964483.1	AT5G17300.1	RVE1 | Homeodomain-like superfamily protein | chr5:5690435-5692435 REVERSE LENGTH=387
LOC103444251	2.11342	7.63882e-08	product=ethylene-responsive transcription factor ERF027-like	XP_008381395.2	AT5G52020.1	| Integrase-type DNA-binding superfamily protein | chr5:21124192-21124890 REVERSE LENGTH=232
LOC103444266	1.5827	1.14695e-08	#N/A	#N/A	#N/A	#N/A
LOC103444453	4.41252	0.000370212	product=transcription factor bHLH162-like	XP_028964294.1	AT4G20970.1	| basic helix-loop-helix (bHLH) DNA-binding superfamily protein | chr4:11215259-11216212 FORWARD LENGTH=190
LOC103444472	2.33629	5.76578e-26	product=uncharacterized WD repeat-containing protein C2A9.03-like isoform X1	XP_028949440.1	AT1G78070.1	| Transducin/WD40 repeat-like superfamily protein | chr1:29355219-29358368 FORWARD LENGTH=449
LOC103444501	1.01054	8.11369e-07	#N/A	XP_008381651.1	AT1G21000.1	| PLATZ transcription factor family protein | chr1:7337919-7339088 FORWARD LENGTH=246
LOC103444510	1.82163	8.52712e-18	#N/A	XP_008381665.1	AT1G71360.1	| Galactose-binding protein | chr1:26892214-26894166 REVERSE LENGTH=596
LOC103444533	1.19827	6.18207e-06	product=TMV resistance protein N-like	XP_028964883.1	AT5G17680.1	| disease resistance protein (TIR-NBS-LRR class), putative | chr5:5822999-5827153 FORWARD LENGTH=1294
LOC103444596	-1.03246	0.0016307	#N/A	XP_008381775.1	AT2G01818.1	| PLATZ transcription factor family protein | chr2:353552-355370 REVERSE LENGTH=222
LOC103444598	1.58619	9.86963e-07	#N/A	XP_028951539.1	AT1G34300.1	| lectin protein kinase family protein | chr1:12503450-12505939 FORWARD LENGTH=829
LOC103444648	1.00372	4.40103e-05	#N/A	XP_008381823.2	AT1G18740.1	| Protein of unknown function (DUF793) | chr1:6464125-6465273 FORWARD LENGTH=382
LOC103444681	1.75473	1.85763e-07	product=leucine-rich repeat receptor protein kinase EMS1-like	XP_008381853.2	AT5G42440.1	| Protein kinase superfamily protein | chr5:16973434-16974513 REVERSE LENGTH=359
LOC103444728	1.35895	2.90506e-05	#N/A	XP_008381903.2	AT1G71697.1	ATCK1, CK, CK1 | choline kinase 1 | chr1:26971537-26973177 FORWARD LENGTH=346
LOC103444755	1.32359	1.0484e-06	product=hydroxymethylglutaryl-CoA synthase	XP_008381926.2	AT4G11820.2	MVA1, FKP1 | hydroxymethylglutaryl-CoA synthase / HMG-CoA synthase / 3-hydroxy-3-methylglutaryl coenzyme A synthase | chr4:7109124-7111901 REVERSE LENGTH=461
LOC103444766	-1.00956	1.62254e-05	product=subtilisin-like protease SBT1.2	XP_008381935.2	AT1G04110.1	SDD1 | Subtilase family protein | chr1:1061457-1063784 REVERSE LENGTH=775
LOC103444844	1.47577	1.47613e-06	#N/A	#N/A	#N/A	#N/A
LOC103444893	1.77515	3.13775e-09	product=cold-responsive protein kinase 1-like	XP_008382072.2	AT1G16670.1	| Protein kinase superfamily protein | chr1:5697846-5699492 FORWARD LENGTH=390
LOC103445056	2.82142	2.5796e-14	#N/A	XP_008382242.2	AT1G58290.1	HEMA1 | Glutamyl-tRNA reductase family protein | chr1:21624028-21626051 REVERSE LENGTH=543
LOC103445100	3.87027	0.00266315	#N/A	NP_001315922.1	AT2G21490.1	LEA | dehydrin LEA | chr2:9206209-9207040 REVERSE LENGTH=185
LOC103445104	-1.1425	8.28463e-08	#N/A	XP_008382301.1	AT5G23530.1	AtCXE18, CXE18 | carboxyesterase 18 | chr5:7933366-7934373 REVERSE LENGTH=335
LOC103445171	3.31943	1.15488e-12	product=receptor-like protein kinase 7	XP_008382378.1	AT1G09970.1	LRR XI-23, RLK7 | Leucine-rich receptor-like protein kinase family protein | chr1:3252408-3255428 FORWARD LENGTH=976
LOC103445243	2.73335	1.8361e-16	product=L-ascorbate oxidase homolog isoform X1	XP_008382461.2	AT1G76160.1	sks5 | SKU5 similar 5 | chr1:28578211-28581020 REVERSE LENGTH=541
LOC103445248	4.14121	2.13162e-18	product=expansin-like A1	XP_008382466.2	AT3G45970.1	ATEXLA1, EXPL1, ATEXPL1, ATHEXP BETA 2.1, EXLA1 | expansin-like A1 | chr3:16896238-16897189 FORWARD LENGTH=265
LOC103445251	2.31517	8.27222e-05	product=NAC domain-containing protein 22-like	XP_008382468.2	AT2G17040.1	anac036, NAC036 | NAC domain containing protein 36 | chr2:7407123-7408120 FORWARD LENGTH=276
LOC103445276	1.73482	1.82999e-18	product=lysine histidine transporter-like 8	XP_008382490.2	AT1G47670.1	| Transmembrane amino acid transporter family protein | chr1:17536834-17539486 REVERSE LENGTH=519
LOC103445372	1.62997	0.00204953	product=cytochrome P450 82G1-like	XP_008382594.1	AT3G25180.1	CYP82G1 | cytochrome P450, family 82, subfamily G, polypeptide 1 | chr3:9167443-9169270 REVERSE LENGTH=515
LOC103445373	1.40607	1.37742e-06	product=late embryogenesis abundant protein At1g64065	XP_008382630.1	AT2G46150.1	| Late embryogenesis abundant (LEA) hydroxyproline-rich glycoprotein family | chr2:18961424-18962089 FORWARD LENGTH=221
LOC103445375	4.04007	0.000375993	product=cytochrome P450 82G1-like	XP_008382597.2	AT3G25180.1	CYP82G1 | cytochrome P450, family 82, subfamily G, polypeptide 1 | chr3:9167443-9169270 REVERSE LENGTH=515
LOC103445470	-2.10098	3.34397e-06	product=subtilisin-like protease SBT1.2	XP_008382710.2	AT1G04110.1	SDD1 | Subtilase family protein | chr1:1061457-1063784 REVERSE LENGTH=775
LOC103445575	-1.97806	7.83726e-05	#N/A	XP_008382807.2	AT5G05810.1	ATL43 | RING/U-box superfamily protein | chr5:1746938-1747999 FORWARD LENGTH=353
LOC103445599	1.16457	0.000483635	#N/A	XP_008382830.2	AT5G44060.1	| unknown protein; BEST Arabidopsis thaliana protein match is: unknown protein (TAIR:AT1G04000.1); Has 1807 Blast hits to 1807 proteins in 277 species: Archae - 0; Bacteria - 0; Metazoa - 736; Fungi - 347; Plants - 385; Viruses - 0; Other Eukaryotes - 339 (source: NCBI BLink). | chr5:17731209-17731661 FORWARD LENGTH=150
LOC103445704	1.10507	1.17073e-05	product=GABA transporter 1-like	XP_008382943.1	AT1G08230.2	| Transmembrane amino acid transporter family protein | chr1:2583715-2586700 REVERSE LENGTH=451
LOC103445723	2.70988	2.11015e-23	#N/A	#N/A	#N/A	#N/A
LOC103445724	5.59471	1.21792e-32	#N/A	XP_008382970.1	AT3G14440.1	NCED3, ATNCED3, STO1, SIS7 | nine-cis-epoxycarotenoid dioxygenase 3 | chr3:4831678-4833477 REVERSE LENGTH=599
LOC103445744	2.2103	0.0020302	product=probable inactive 2-oxoglutarate-dependent dioxygenase AOP2	XP_008382989.1	AT1G52800.1	| 2-oxoglutarate (2OG) and Fe(II)-dependent oxygenase superfamily protein | chr1:19664044-19665362 FORWARD LENGTH=314
LOC103445764	2.76262	3.67677e-08	#N/A	XP_008383026.1	AT1G16670.1	| Protein kinase superfamily protein | chr1:5697846-5699492 FORWARD LENGTH=390
LOC103445769	1.25345	0.00409327	product=uncharacterized protein LOC103445769	XP_008383029.2	AT1G79060.1	| unknown protein; BEST Arabidopsis thaliana protein match is: unknown protein (TAIR:AT1G56020.1); Has 3399 Blast hits to 980 proteins in 195 species: Archae - 0; Bacteria - 839; Metazoa - 390; Fungi - 256; Plants - 154; Viruses - 9; Other Eukaryotes - 1751 (source: NCBI BLink). | chr1:29741873-29743063 FORWARD LENGTH=396
LOC103445808	1.42031	6.38318e-08	product=uncharacterized protein LOC103445808	XP_017190422.1	AT4G32870.1	| Polyketide cyclase/dehydrase and lipid transport superfamily protein | chr4:15862168-15862641 FORWARD LENGTH=157
LOC103445839	2.05576	1.48457e-08	product=NAC domain-containing protein 2-like	XP_017190283.1	AT1G01720.1	ATAF1, ANAC002 | NAC (No Apical Meristem) domain transcriptional regulator superfamily protein | chr1:268471-269514 FORWARD LENGTH=289
LOC103445867	2.02521	3.36302e-17	#N/A	XP_008383141.1	AT1G56170.2	HAP5B, ATHAP5B, NF-YC2 | nuclear factor Y, subunit C2 | chr1:21025118-21025717 FORWARD LENGTH=199
LOC103445917	1.19236	0.000972773	product=MDIS1-interacting receptor like kinase 2-like	XP_008383191.1	AT4G08850.1	| Leucine-rich repeat receptor-like protein kinase family protein | chr4:5636693-5640496 REVERSE LENGTH=1045
LOC103445994	4.75408	3.12918e-05	#N/A	XP_008383278.1	AT4G20000.1	| VQ motif-containing protein | chr4:10838367-10838993 FORWARD LENGTH=208
LOC103446068	1.53154	1.46126e-05	product=patatin-like protein 6	XP_028958834.1	AT2G39220.1	PLP6, PLA IIB | PATATIN-like protein 6 | chr2:16375055-16376663 REVERSE LENGTH=499
LOC103446076	3.71079	1.11314e-05	product=transcription factor bHLH18-like isoform X1	XP_017192897.2	AT4G37850.1	| basic helix-loop-helix (bHLH) DNA-binding superfamily protein | chr4:17796362-17797647 REVERSE LENGTH=328
LOC103446108	-1.5015	2.5955e-07	#N/A	XP_008383396.2	AT1G30570.1	HERK2 | hercules receptor kinase 2 | chr1:10828933-10831482 FORWARD LENGTH=849
LOC103446117	1.82558	1.62036e-07	product=cationic amino acid transporter 1-like	XP_008383406.1	AT4G21120.1	AAT1, CAT1 | amino acid transporter 1 | chr4:11270318-11273775 FORWARD LENGTH=594
LOC103446211	3.43378	8.55146e-08	#N/A	XP_008383508.2	AT4G18170.1	WRKY28, ATWRKY28 | WRKY DNA-binding protein 28 | chr4:10061508-10062691 FORWARD LENGTH=318
LOC103446217	-1.46549	1.49866e-09	#N/A	XP_008383518.3	AT1G29790.2	| S-adenosyl-L-methionine-dependent methyltransferases superfamily protein | chr1:10430025-10431161 FORWARD LENGTH=378
LOC103446246	-1.88275	0.00136655	#N/A	XP_008383556.2	AT5G46220.1	| Protein of unknown function (DUF616) | chr5:18738827-18741964 FORWARD LENGTH=462
LOC103446275	1.41761	3.80106e-09	product=MACPF domain-containing protein CAD1-like	XP_028966116.1	AT1G29690.1	CAD1 | MAC/Perforin domain-containing protein | chr1:10379310-10381861 REVERSE LENGTH=561
LOC103446286	-1.32901	0.000224897	#N/A	XP_008383590.1	AT4G18910.1	NIP1;2, NLM2, ATNLM2 | NOD26-like intrinsic protein 1;2 | chr4:10366211-10368179 FORWARD LENGTH=294
LOC103446289	1.54528	1.73141e-06	#N/A	XP_008383594.2	AT1G78700.1	BEH4 | BES1/BZR1 homolog 4 | chr1:29599854-29601539 FORWARD LENGTH=325
LOC103446295	1.91329	3.79001e-16	#N/A	XP_028966134.1	AT1G06410.1	ATTPS7, TPS7, ATTPSA | trehalose-phosphatase/synthase 7 | chr1:1955413-1958153 FORWARD LENGTH=851
LOC103446338	1.54533	7.47739e-07	product=E3 ubiquitin-protein ligase ATL6-like	XP_008383650.1	AT3G05200.1	ATL6 | RING/U-box superfamily protein | chr3:1477377-1478573 FORWARD LENGTH=398
LOC103446358	-1.54925	0.00233378	#N/A	XP_008383670.1	AT5G54010.1	| UDP-Glycosyltransferase superfamily protein | chr5:21919819-21921180 REVERSE LENGTH=453
LOC103446366	3.24587	1.79372e-13	product=glutaredoxin-C9-like	XP_008383678.1	AT1G28480.1	GRX480, roxy19 | Thioredoxin superfamily protein | chr1:10013634-10014047 REVERSE LENGTH=137
LOC103446384	1.62136	2.48668e-20	#N/A	XP_008383702.1	AT1G28330.1	DRM1, DYL1 | dormancy-associated protein-like 1 | chr1:9934252-9935216 REVERSE LENGTH=122
LOC103446400	1.30634	0.00148183	product=MLO-like protein 1	XP_008383732.1	AT4G02600.2	MLO1, ATMLO1 | Seven transmembrane MLO family protein | chr4:1144141-1147156 FORWARD LENGTH=526
LOC103446434	1.62401	2.21616e-12	product=stem-specific protein TSJT1-like	XP_008383771.2	AT4G27450.1	| Aluminium induced protein with YGL and LRDR motifs | chr4:13727665-13728683 REVERSE LENGTH=250
LOC103446471	3.73678	9.93114e-14	#N/A	XP_008383815.2	AT1G61260.1	| Protein of unknown function (DUF761) | chr1:22593756-22594986 REVERSE LENGTH=344
LOC103446475	5.17041	1.48087e-26	product=F-box protein SKIP27-like	XP_008383822.1	AT4G21510.1	| F-box family protein | chr4:11446193-11447025 REVERSE LENGTH=225
LOC103446477	1.51719	3.89493e-05	#N/A	XP_008383824.1	AT4G05020.1	NDB2 | NAD(P)H dehydrogenase B2 | chr4:2572752-2576222 FORWARD LENGTH=582
LOC103446487	1.70037	0.00281818	#N/A	XP_028960953.1	AT3G26618.1	ERF1-3 | eukaryotic release factor 1-3 | chr3:9788854-9790161 FORWARD LENGTH=435
LOC103446496	1.33824	1.21494e-09	#N/A	XP_008383857.2	AT5G65160.1	TPR14 | tetratricopeptide repeat (TPR)-containing protein | chr5:26031457-26033668 REVERSE LENGTH=593
LOC103446588	2.00522	5.20264e-06	product=2-alkenal reductase (NADP(+)-dependent)-like	XP_008383944.2	AT3G03080.1	| Zinc-binding dehydrogenase family protein | chr3:698530-700278 REVERSE LENGTH=350
LOC103446596	2.69659	1.14861e-07	#N/A	XP_008383953.2	AT1G61680.2	TPS14 | terpene synthase 14 | chr1:22772455-22774687 REVERSE LENGTH=562
LOC103446670	1.55659	0.000884463	product=cysteine-rich receptor-like protein kinase 10 isoform X2	XP_028966292.1	AT4G05200.1	CRK25 | cysteine-rich RLK (RECEPTOR-like protein kinase) 25 | chr4:2679793-2682309 REVERSE LENGTH=675
LOC103446672	1.32439	1.59261e-13	product=integrin-linked protein kinase 1-like	XP_008384025.1	AT2G43850.1	| Integrin-linked protein kinase family | chr2:18159517-18161984 REVERSE LENGTH=479
LOC103446797	1.53962	1.01107e-06	#N/A	XP_008384159.2	AT5G47530.1	| Auxin-responsive family protein | chr5:19281471-19282870 FORWARD LENGTH=395
LOC103446809	1.10332	2.05567e-07	#N/A	XP_008384171.2	AT4G16380.1	| Heavy metal transport/detoxification superfamily protein | chr4:9254638-9255955 FORWARD LENGTH=254
LOC103446972	-1.34344	5.85531e-07	#N/A	#N/A	#N/A	#N/A
LOC103446991	3.29005	2.45913e-05	product=protein DMR6-LIKE OXYGENASE 2-like	XP_008384386.2	AT2G36690.1	| 2-oxoglutarate (2OG) and Fe(II)-dependent oxygenase superfamily protein | chr2:15379930-15381987 FORWARD LENGTH=366
LOC103447005	1.63192	1.8391e-19	product=F-box/kelch-repeat protein At2g44130-like	XP_008384400.2	AT2G44130.1	| Galactose oxidase/kelch repeat superfamily protein | chr2:18253731-18254960 FORWARD LENGTH=409
LOC103447006	1.63269	8.42867e-05	product=probable polyamine transporter At3g13620	XP_008384401.2	AT3G13620.1	| Amino acid permease family protein | chr3:4450904-4452556 REVERSE LENGTH=478
LOC103447056	2.33327	4.67915e-09	product=probable WRKY transcription factor 7	XP_008384448.2	AT4G24240.1	WRKY7, ATWRKY7 | WRKY DNA-binding protein 7 | chr4:12571930-12573446 FORWARD LENGTH=353
LOC103447090	1.88227	3.78323e-06	#N/A	XP_028943727.1	AT5G60900.1	RLK1 | receptor-like protein kinase 1 | chr5:24498467-24501494 REVERSE LENGTH=748
LOC103447177	1.81964	2.40251e-23	product=WEB family protein At5g55860	XP_008384579.3	AT5G55860.1	| Plant protein of unknown function (DUF827) | chr5:22610146-22612166 FORWARD LENGTH=649
LOC103447190	2.59155	1.47751e-17	product=calmodulin-binding protein 60 E-like	XP_028964393.1	AT2G24300.2	| Calmodulin-binding protein | chr2:10340913-10343457 FORWARD LENGTH=599
LOC103447277	-1.148	0.00412317	#N/A	XP_008384677.2	AT1G06920.1	ATOFP4, OFP4 | ovate family protein 4 | chr1:2124854-2125801 REVERSE LENGTH=315
LOC103447297	2.61227	1.23241e-11	product=probable WRKY transcription factor 26	XP_008384716.2	AT2G38470.1	WRKY33, ATWRKY33 | WRKY DNA-binding protein 33 | chr2:16108476-16110539 FORWARD LENGTH=519
LOC103447332	-1.07169	0.00115774	product=protein LIGHT-DEPENDENT SHORT HYPOCOTYLS 5-like	XP_008384749.2	AT1G07090.1	LSH6 | Protein of unknown function (DUF640) | chr1:2174202-2174792 REVERSE LENGTH=196
LOC103447361	-1.19468	9.466e-08	#N/A	XP_008384773.2	AT1G07120.1	| FUNCTIONS IN: molecular_function unknown; INVOLVED IN: biological_process unknown; LOCATED IN: chloroplast envelope; EXPRESSED IN: inflorescence meristem, petal, leaf whorl, flower; EXPRESSED DURING: 4 anthesis, petal differentiation and expansion stage; BEST Arabidopsis thaliana protein match is: Tetratricopeptide repeat (TPR)-like superfamily protein (TAIR:AT4G18570.1); Has 288 Blast hits to …
LOC103447423	1.66792	0.00167946	product=rust resistance kinase Lr10-like	XP_028961221.1	AT1G66920.1	| Protein kinase superfamily protein | chr1:24965410-24967432 REVERSE LENGTH=609
LOC103447482	-1.1711	2.58851e-12	product=UDP-glycosyltransferase 76E2-like	XP_008384898.2	AT5G59590.1	UGT76E2 | UDP-glucosyl transferase 76E2 | chr5:24009152-24010585 REVERSE LENGTH=449
LOC103447496	1.23402	0.00122233	product=probable inactive 2-oxoglutarate-dependent dioxygenase AOP2	XP_008384915.1	AT1G52800.1	| 2-oxoglutarate (2OG) and Fe(II)-dependent oxygenase superfamily protein | chr1:19664044-19665362 FORWARD LENGTH=314
LOC103447497	3.36107	1.1895e-06	product=probable protein phosphatase 2C 24	XP_008384916.2	AT2G29380.1	HAI3 | highly ABA-induced PP2C gene 3 | chr2:12608855-12610124 FORWARD LENGTH=362
LOC103447521	2.06914	2.58418e-06	#N/A	XP_028944190.1	AT5G59450.1	| GRAS family transcription factor | chr5:23974808-23976640 FORWARD LENGTH=610
LOC103447524	1.42685	6.5176e-07	#N/A	XP_028945141.1	AT1G07530.1	SCL14, ATGRAS2, GRAS2 | SCARECROW-like 14 | chr1:2313828-2316137 REVERSE LENGTH=769
LOC103447690	1.18677	0.000388083	product=LRR receptor-like serine/threonine-protein kinase EFR	XP_028945144.1	AT5G20480.1	EFR | EF-TU receptor | chr5:6922497-6925679 FORWARD LENGTH=1031
LOC103447739	4.16875	8.98019e-12	#N/A	#N/A	#N/A	#N/A
LOC103447744	1.11248	7.4978e-09	product=ras-related protein RABE1c-like	XP_008385158.1	AT5G59840.1	| Ras-related small GTP-binding family protein | chr5:24107450-24109049 REVERSE LENGTH=216
LOC103447746	1.98748	6.20062e-07	product=zinc finger protein ZAT12	XP_008385163.2	AT2G28710.1	| C2H2-type zinc finger family protein | chr2:12322974-12323444 FORWARD LENGTH=156
LOC103447762	2.37125	3.35581e-08	product=exocyst complex component EXO70H1-like	XP_008385184.2	AT5G59730.2	ATEXO70H7, EXO70H7 | exocyst subunit exo70 family protein H7 | chr5:24064096-24066004 REVERSE LENGTH=632
LOC103447766	1.408	1.31616e-09	#N/A	#N/A	#N/A	#N/A
LOC103447831	1.25077	1.30842e-09	#N/A	XP_008385254.2	AT2G28550.3	RAP2.7 | related to AP2.7 | chr2:12226168-12228251 REVERSE LENGTH=464
LOC103447870	1.05269	0.00366515	product=beta-galactosidase 8-like	XP_008385297.2	AT2G28470.1	BGAL8 | beta-galactosidase 8 | chr2:12169047-12173164 REVERSE LENGTH=852
LOC103447878	1.13378	2.56805e-07	product=probable E3 ubiquitin-protein ligase LUL2	XP_028944354.1	AT3G09770.1	| RING/U-box superfamily protein | chr3:2996402-2997835 REVERSE LENGTH=388
LOC103447944	2.60581	1.91802e-13	#N/A	XP_028944345.1	AT1G61560.1	MLO6, ATMLO6 | Seven transmembrane MLO family protein | chr1:22708875-22712032 REVERSE LENGTH=583
LOC103447975	4.55343	2.66597e-07	product=umecyanin-like	XP_008385428.2	AT5G20230.1	ATBCB, BCB, SAG14 | blue-copper-binding protein | chr5:6826626-6827408 FORWARD LENGTH=196
LOC103447984	1.46778	0.00103084	product=blue copper protein-like	XP_008385439.2	AT5G20230.1	ATBCB, BCB, SAG14 | blue-copper-binding protein | chr5:6826626-6827408 FORWARD LENGTH=196
LOC103447985	-2.70841	3.72003e-05	#N/A	XP_028944462.1	AT2G27770.1	| Plant protein of unknown function (DUF868) | chr2:11833089-11834051 REVERSE LENGTH=320
LOC103448074	-1.28221	4.79077e-05	#N/A	#N/A	#N/A	#N/A
LOC103448182	-1.96891	0.00163697	#N/A	#N/A	#N/A	#N/A
LOC103448249	1.8614	2.84077e-09	#N/A	XP_008385722.2	AT5G13210.1	| Uncharacterised conserved protein UCP015417, vWA | chr5:4214567-4216588 FORWARD LENGTH=673
LOC103448253	1.50704	4.27414e-07	product=probable ethanolamine kinase	XP_008385729.2	AT2G26830.1	emb1187 | Protein kinase superfamily protein | chr2:11443599-11446958 FORWARD LENGTH=374
LOC103448350	-1.46137	0.00028846	product=protein kinase PINOID 2-like	XP_008385824.2	AT2G26700.1	PID2 | AGC (cAMP-dependent, cGMP-dependent and protein kinase C) kinase family protein | chr2:11368613-11370951 FORWARD LENGTH=525
LOC103448379	-1.16039	2.32845e-09	product=uncharacterized protein LOC103448379 isoform X2	XP_008385872.2	AT4G32440.1	| Plant Tudor-like RNA-binding protein | chr4:15657295-15658692 FORWARD LENGTH=377
LOC103448390	2.12958	0.000875656	#N/A	XP_028944734.1	AT1G55530.1	| RING/U-box superfamily protein | chr1:20729472-20730527 REVERSE LENGTH=351
LOC103448391	1.50472	9.82639e-14	#N/A	#N/A	#N/A	#N/A
LOC103448427	-1.74086	0.000327381	product=probable LRR receptor-like serine/threonine-protein kinase At3g47570	XP_008385914.1	AT3G47570.1	| Leucine-rich repeat protein kinase family protein | chr3:17527611-17530748 FORWARD LENGTH=1010
LOC103448509	2.21157	3.32738e-15	product=classical arabinogalactan protein 1-like	XP_008385991.2	AT5G64310.1	AGP1, ATAGP1 | arabinogalactan protein 1 | chr5:25722018-25722413 FORWARD LENGTH=131
LOC103448554	-1.11563	0.00469204	product=ABC transporter G family member 32 isoform X1	XP_008386037.2	AT2G26910.1	PDR4, ATPDR4 | pleiotropic drug resistance 4 | chr2:11481623-11487874 FORWARD LENGTH=1420
LOC103448568	1.3086	0.00111564	product=monooxygenase 2-like	XP_008386051.2	AT5G05320.1	| FAD/NAD(P)-binding oxidoreductase family protein | chr5:1575093-1576679 REVERSE LENGTH=406
LOC103448572	1.17005	0.00028839	product=G-type lectin S-receptor-like serine/threonine-protein kinase At4g27290	XP_008386061.1	AT4G27290.1	| S-locus lectin protein kinase family protein | chr4:13666281-13669202 FORWARD LENGTH=783
LOC103448573	2.30577	2.56642e-25	product=classical arabinogalactan protein 1-like	XP_008386063.2	AT5G64310.1	AGP1, ATAGP1 | arabinogalactan protein 1 | chr5:25722018-25722413 FORWARD LENGTH=131
LOC103448586	-1.79884	0.000436242	#N/A	#N/A	#N/A	#N/A
LOC103448641	-1.09648	0.000377132	#N/A	XP_008386127.1	AT5G54400.1	| S-adenosyl-L-methionine-dependent methyltransferases superfamily protein | chr5:22090680-22091998 FORWARD LENGTH=292
LOC103448671	1.43031	4.10405e-08	product=E3 ubiquitin-protein ligase RMA1H1-like	XP_008386163.2	AT4G03510.2	RMA1, ATRMA1 | RING membrane-anchor 1 | chr4:1557905-1558654 REVERSE LENGTH=249
LOC103448695	1.20084	7.56029e-07	#N/A	XP_028944857.1	AT5G53870.1	ENODL1, AtENODL1 | early nodulin-like protein 1 | chr5:21870033-21871228 REVERSE LENGTH=370
LOC103448717	-1.37902	3.40067e-10	product=L-type lectin-domain containing receptor kinase IX.1-like	XP_008386207.2	AT5G10530.1	| Concanavalin A-like lectin protein kinase family protein | chr5:3324978-3326933 REVERSE LENGTH=651
LOC103448741	1.37108	8.73136e-11	product=sodium/calcium exchanger NCL-like	XP_008386231.1	AT1G53210.1	| sodium/calcium exchanger family protein / calcium-binding EF hand family protein | chr1:19844790-19847533 FORWARD LENGTH=585
LOC103448743	1.31887	1.64879e-18	#N/A	XP_008386233.1	AT3G15030.3	TCP4 | TCP family transcription factor 4 | chr3:5062308-5063570 FORWARD LENGTH=420
LOC103448796	1.40257	3.84481e-19	product=probable LRR receptor-like serine/threonine-protein kinase At1g53430	XP_008386284.2	AT1G53440.1	| Leucine-rich repeat transmembrane protein kinase | chr1:19945959-19951562 FORWARD LENGTH=1035
LOC103448830	-1.38363	0.00049438	product=receptor-like protein 3	XP_028945271.1	AT1G17250.1	AtRLP3, RLP3 | receptor like protein 3 | chr1:5901169-5903439 REVERSE LENGTH=756
LOC103448914	1.86777	5.97757e-14	#N/A	XP_008386395.2	AT1G53590.1	NTMC2TYPE6.1, NTMC2T6.1 | Calcium-dependent lipid-binding (CaLB domain) family protein | chr1:19996556-20000127 FORWARD LENGTH=751
LOC103448997	1.15972	0.000273094	product=kinesin-like protein KIN-13B	XP_008386494.2	AT3G16060.1	| ATP binding microtubule motor family protein | chr3:5447503-5451196 FORWARD LENGTH=684
LOC103449145	1.69431	7.45215e-11	product=stress-related protein-like	XP_008386654.1	AT2G47780.1	| Rubber elongation factor protein (REF) | chr2:19570076-19570864 FORWARD LENGTH=235
LOC103449224	2.23035	1.78208e-21	#N/A	XP_008386733.2	AT1G02660.1	| alpha/beta-Hydrolases superfamily protein | chr1:572187-574746 REVERSE LENGTH=713
LOC103449226	-1.92121	1.61359e-09	#N/A	XP_028945115.1	AT2G47460.1	MYB12, ATMYB12, PFG1 | myb domain protein 12 | chr2:19476438-19479242 FORWARD LENGTH=371
LOC103449241	3.05013	1.09846e-07	#N/A	XP_008386748.1	AT3G62990.1	| unknown protein; FUNCTIONS IN: molecular_function unknown; INVOLVED IN: biological_process unknown; LOCATED IN: endomembrane system; BEST Arabidopsis thaliana protein match is: unknown protein (TAIR:AT2G47950.1); Has 22 Blast hits to 22 proteins in 5 species: Archae - 0; Bacteria - 0; Metazoa - 0; Fungi - 0; Plants - 22; Viruses - 0; Other Eukaryotes - 0 (source: NCBI BLink). | chr3:23282803-23…
LOC103449249	3.43375	0.000119257	product=uncharacterized protein LOC103449249	XP_008386760.1	AT4G13395.1	DVL10, RTFL12 | ROTUNDIFOLIA like 12 | chr4:7785883-7786050 REVERSE LENGTH=55
LOC103449269	1.41984	1.16125e-06	#N/A	XP_028945100.1	AT3G62830.2	UXS2, ATUXS2 | NAD(P)-binding Rossmann-fold superfamily protein | chr3:23232539-23235353 FORWARD LENGTH=445
LOC103449294	1.35839	1.01883e-27	#N/A	XP_008386801.2	AT1G08570.1	ACHT4 | atypical CYS HIS rich thioredoxin 4 | chr1:2713059-2714312 FORWARD LENGTH=275
LOC103449300	3.86183	4.13139e-86	#N/A	XP_008386810.2	AT1G64760.2	| O-Glycosyl hydrolases family 17 protein | chr1:24054220-24056194 REVERSE LENGTH=481
LOC103449313	4.80327	2.48928e-53	#N/A	XP_008386830.2	AT1G56660.1	| unknown protein; Has 665200 Blast hits to 205811 proteins in 4684 species: Archae - 3320; Bacteria - 107592; Metazoa - 249086; Fungi - 76753; Plants - 38542; Viruses - 3008; Other Eukaryotes - 186899 (source: NCBI BLink). | chr1:21238809-21240377 FORWARD LENGTH=522
LOC103449360	3.29509	3.41857e-06	#N/A	XP_008386891.1	AT1G69560.1	MYB105, LOF2, ATMYB105 | myb domain protein 105 | chr1:26157755-26158906 FORWARD LENGTH=330
LOC103449406	3.94979	4.26081e-29	#N/A	#N/A	#N/A	#N/A
LOC103449421	2.62277	1.08941e-06	#N/A	XP_008386961.2	AT5G45890.1	SAG12 | senescence-associated gene 12 | chr5:18613300-18614759 FORWARD LENGTH=346
LOC103449449	-1.72456	0.00108148	#N/A	XP_008386989.2	AT2G27770.1	| Plant protein of unknown function (DUF868) | chr2:11833089-11834051 REVERSE LENGTH=320
LOC103449457	1.43188	2.22845e-08	#N/A	XP_008387001.2	AT3G10120.1	| unknown protein; BEST Arabidopsis thaliana protein match is: unknown protein (TAIR:AT5G03890.1); Has 57 Blast hits to 57 proteins in 10 species: Archae - 0; Bacteria - 0; Metazoa - 0; Fungi - 0; Plants - 57; Viruses - 0; Other Eukaryotes - 0 (source: NCBI BLink). | chr3:3130155-3130676 FORWARD LENGTH=173
LOC103449458	1.00947	3.96755e-07	#N/A	XP_017192022.1	AT3G52710.1	| unknown protein; FUNCTIONS IN: molecular_function unknown; INVOLVED IN: biological_process unknown; LOCATED IN: plasma membrane; EXPRESSED IN: 19 plant structures; EXPRESSED DURING: 9 growth stages; BEST Arabidopsis thaliana protein match is: unknown protein (TAIR:AT2G36220.1); Has 64 Blast hits to 64 proteins in 10 species: Archae - 0; Bacteria - 0; Metazoa - 0; Fungi - 0; Plants - 64; Viruses…
LOC103449487	2.05115	0.000787468	product=NAC domain-containing protein 90-like	XP_008387035.2	AT5G22380.1	anac090, NAC090 | NAC domain containing protein 90 | chr5:7408924-7410038 REVERSE LENGTH=235
LOC103449509	-1.27721	6.90807e-09	#N/A	XP_008387053.2	AT5G04820.1	ATOFP13, OFP13 | ovate family protein 13 | chr5:1399685-1400467 FORWARD LENGTH=260
LOC103449549	1.9748	3.98184e-07	product=G-type lectin S-receptor-like serine/threonine-protein kinase At2g19130	XP_028946345.1	AT2G19130.1	| S-locus lectin protein kinase family protein | chr2:8293789-8296275 FORWARD LENGTH=828
LOC103449568	1.4623	1.6113e-06	#N/A	XP_008387116.2	AT3G11820.1	SYP121, AT-SYR1, ATSYP121, SYR1, ATSYR1, PEN1 | syntaxin of plants 121 | chr3:3729540-3730868 REVERSE LENGTH=346
LOC103449586	3.13714	1.32254e-09	product=calcium-dependent protein kinase 26-like	XP_008387135.2	AT3G10660.1	CPK2, ATCPK2 | calmodulin-domain protein kinase cdpk isoform 2 | chr3:3331599-3334268 REVERSE LENGTH=646
LOC103449671	1.08055	0.00425966	product=homeobox-leucine zipper protein HOX11-like	XP_008387219.1	AT5G06710.1	HAT14 | homeobox from Arabidopsis thaliana | chr5:2068305-2070284 REVERSE LENGTH=336
LOC103449704	2.19365	4.47069e-09	#N/A	XP_008387256.2	AT5G06760.1	LEA4-5 | Late Embryogenesis Abundant 4-5 | chr5:2089754-2090313 REVERSE LENGTH=158
LOC103449718	2.41412	9.99636e-11	product=uncharacterized protein LOC103449718	XP_008387272.2	AT2G19880.2	| Nucleotide-diphospho-sugar transferases superfamily protein | chr2:8581578-8585118 FORWARD LENGTH=520
LOC103449741	2.26634	2.63868e-11	#N/A	#N/A	#N/A	#N/A
LOC103449791	1.30594	4.18417e-05	#N/A	#N/A	#N/A	#N/A
LOC103449806	3.08078	4.79841e-09	product=probable pectinesterase 53	XP_008387348.2	AT5G19730.1	| Pectin lyase-like superfamily protein | chr5:6670562-6673202 FORWARD LENGTH=383
LOC103449825	1.61693	7.12054e-32	product=putative polyol transporter 1	XP_008387370.1	AT3G18830.1	ATPLT5, PMT5, ATPMT5 | polyol/monosaccharide transporter 5 | chr3:6489000-6491209 REVERSE LENGTH=539
LOC103449827	3.60846	1.94791e-31	product=putative polyol transporter 1	XP_008387373.2	AT3G18830.1	ATPLT5, PMT5, ATPMT5 | polyol/monosaccharide transporter 5 | chr3:6489000-6491209 REVERSE LENGTH=539
LOC103450012	1.66012	0.000178519	product=heavy metal-associated isoprenylated plant protein 6-like	XP_008387551.1	AT5G03380.1	| Heavy metal transport/detoxification superfamily protein | chr5:832400-834301 REVERSE LENGTH=392
LOC103450013	2.15419	3.36392e-05	#N/A	XP_008387552.1	AT3G09870.1	| SAUR-like auxin-responsive protein family | chr3:3027555-3027896 REVERSE LENGTH=113
LOC103450120	2.63075	4.80053e-22	#N/A	XP_008387660.2	AT5G03230.1	| Protein of unknown function, DUF584 | chr5:769636-770136 FORWARD LENGTH=166
LOC103450143	1.88436	5.77535e-26	#N/A	#N/A	#N/A	#N/A
LOC103450188	2.44301	2.46537e-05	product=exocyst complex component EXO70H1-like	XP_008387721.2	AT3G09520.1	ATEXO70H4, EXO70H4 | exocyst subunit exo70 family protein H4 | chr3:2923743-2925629 FORWARD LENGTH=628
LOC103450195	1.39971	0.00119826	#N/A	XP_008387727.2	AT2G37440.1	| DNAse I-like superfamily protein | chr2:15719230-15721885 FORWARD LENGTH=479
LOC103450231	1.12081	0.000324867	product=expansin-A4-like	XP_008387765.2	AT2G39700.1	ATEXPA4, ATEXP4, ATHEXP ALPHA 1.6, EXPA4 | expansin A4 | chr2:16544246-16545434 REVERSE LENGTH=257
LOC103450265	4.79015	1.01601e-07	product=tropinone reductase homolog At2g29340-like	XP_008387806.2	AT2G29360.1	| NAD(P)-binding Rossmann-fold superfamily protein | chr2:12603849-12605121 FORWARD LENGTH=271
LOC103450322	2.78779	8.5751e-16	#N/A	XP_008387876.1	AT1G20510.1	OPCL1 | OPC-8:0 CoA ligase1 | chr1:7103645-7105856 REVERSE LENGTH=546
LOC103450328	1.07443	0.000335058	#N/A	#N/A	#N/A	#N/A
LOC103450345	1.92221	1.22237e-05	#N/A	XP_008387901.1	AT1G76070.1	| unknown protein; FUNCTIONS IN: molecular_function unknown; INVOLVED IN: biological_process unknown; LOCATED IN: plasma membrane; EXPRESSED IN: 8 plant structures; EXPRESSED DURING: LP.04 four leaves visible, 4 anthesis, petal differentiation and expansion stage; BEST Arabidopsis thaliana protein match is: unknown protein (TAIR:AT1G20310.1); Has 66 Blast hits to 66 proteins in 15 species: Archae…
LOC103450351	1.0733	1.64391e-11	#N/A	XP_008387909.1	AT1G60420.1	| DC1 domain-containing protein | chr1:22261978-22264243 FORWARD LENGTH=578
LOC103450369	1.62137	0.00257551	#N/A	XP_008387926.1	AT4G02040.1	| unknown protein; FUNCTIONS IN: molecular_function unknown; INVOLVED IN: biological_process unknown; LOCATED IN: chloroplast; Has 30 Blast hits to 30 proteins in 6 species: Archae - 0; Bacteria - 0; Metazoa - 0; Fungi - 0; Plants - 30; Viruses - 0; Other Eukaryotes - 0 (source: NCBI BLink). | chr4:897563-898021 FORWARD LENGTH=152
LOC103450394	3.10935	8.47026e-07	product=auxin-responsive protein SAUR50-like	XP_008387955.1	AT1G75590.1	| SAUR-like auxin-responsive protein family | chr1:28383250-28383714 REVERSE LENGTH=154
LOC103450409	2.13762	7.89692e-06	#N/A	#N/A	#N/A	#N/A
LOC103450410	2.0065	3.56081e-10	#N/A	XP_008387973.2	AT4G24160.1	| alpha/beta-Hydrolases superfamily protein | chr4:12539871-12542210 FORWARD LENGTH=418
LOC103450521	1.27942	9.42169e-05	product=IQ domain-containing protein IQM1-like	XP_008388108.2	AT4G33050.3	EDA39 | calmodulin-binding family protein | chr4:15944604-15946736 REVERSE LENGTH=488
LOC103450522	2.81041	3.98819e-13	#N/A	XP_008388105.2	AT3G54100.1	| O-fucosyltransferase family protein | chr3:20034451-20037874 REVERSE LENGTH=638
LOC103450530	1.11646	1.63073e-05	product=uncharacterized protein LOC103450530 isoform X2	XP_008388128.2	AT5G57000.1	| unknown protein; FUNCTIONS IN: molecular_function unknown; INVOLVED IN: biological_process unknown; LOCATED IN: cellular_component unknown; EXPRESSED IN: 24 plant structures; EXPRESSED DURING: 15 growth stages; BEST Arabidopsis thaliana protein match is: unknown protein (TAIR:AT1G72690.1); Has 153 Blast hits to 116 proteins in 29 species: Archae - 0; Bacteria - 6; Metazoa - 33; Fungi - 7; Plant…
LOC103450600	2.22683	1.52339e-07	#N/A	XP_008388189.2	AT5G01210.1	| HXXXD-type acyl-transferase family protein | chr5:84554-85981 FORWARD LENGTH=475
LOC103450624	-1.02534	0.000113759	product=probable LRR receptor-like serine/threonine-protein kinase At3g47570	XP_008388213.3	AT3G47570.1	| Leucine-rich repeat protein kinase family protein | chr3:17527611-17530748 FORWARD LENGTH=1010
LOC103450651	1.10208	1.00588e-06	#N/A	XP_017191963.1	AT1G44790.1	| ChaC-like family protein | chr1:16912403-16913582 REVERSE LENGTH=199
LOC103450653	1.41541	0.00012071	#N/A	XP_017191647.2	AT5G56550.1	OXS3, ATOXS3 | oxidative stress 3 | chr5:22895847-22896502 REVERSE LENGTH=172
LOC103450666	2.37695	1.79186e-08	product=beta-amyrin 28-monooxygenase-like	XP_008388261.2	AT5G36110.1	CYP716A1 | cytochrome P450, family 716, subfamily A, polypeptide 1 | chr5:14195377-14197613 FORWARD LENGTH=477
LOC103450670	1.87204	1.72691e-06	product=protein ALP1-like	XP_008388268.2	AT4G29780.1	| unknown protein; BEST Arabidopsis thaliana protein match is: unknown protein (TAIR:AT5G12010.1); Has 945 Blast hits to 944 proteins in 87 species: Archae - 0; Bacteria - 0; Metazoa - 519; Fungi - 43; Plants - 365; Viruses - 0; Other Eukaryotes - 18 (source: NCBI BLink). | chr4:14579859-14581481 FORWARD LENGTH=540
LOC103450680	1.86411	1.04274e-05	product=ammonium transporter 2-like	XP_008388275.2	AT2G38290.1	ATAMT2, AMT2;1, AMT2 | ammonium transporter 2 | chr2:16039672-16042291 REVERSE LENGTH=475
LOC103450719	1.76318	1.37124e-12	#N/A	XP_008388315.1	AT5G01750.2	| Protein of unknown function (DUF567) | chr5:290034-291109 FORWARD LENGTH=217
LOC103450735	1.23078	0.000137914	#N/A	NP_001315941.1	AT2G30360.1	CIPK11, PKS5, SIP4, SNRK3.22 | SOS3-interacting protein 4 | chr2:12937265-12938572 REVERSE LENGTH=435
LOC103450752	1.64974	1.79146e-14	product=B3 domain-containing transcription repressor VAL2-like isoform X2	XP_017191953.2	AT4G32010.1	HSL1, HSI2-L1, VAL2 | HSI2-like 1 | chr4:15481231-15484897 FORWARD LENGTH=780
LOC103450763	1.55191	2.178e-14	product=putative F-box protein At3g16210	XP_008388363.2	AT3G16210.1	| F-box family protein | chr3:5494533-5495615 REVERSE LENGTH=360
LOC103450776	-1.06277	0.000148809	product=probable inactive receptor kinase At5g58300	XP_028958358.1	AT5G58300.2	| Leucine-rich repeat protein kinase family protein | chr5:23572821-23574871 FORWARD LENGTH=654
LOC103450777	1.52256	3.66964e-10	product=threonine synthase%2C chloroplastic-like	XP_008388380.2	AT4G29840.1	MTO2, TS | Pyridoxal-5'-phosphate-dependent enzyme family protein | chr4:14599434-14601014 REVERSE LENGTH=526
LOC103450808	1.16651	9.00166e-11	#N/A	XP_028945610.1	AT3G05880.1	RCI2A | Low temperature and salt responsive protein family | chr3:1756195-1756494 REVERSE LENGTH=54
LOC103450847	1.60698	2.18189e-06	product=ankyrin repeat-containing protein BDA1-like	XP_008388473.2	AT5G51160.1	| Ankyrin repeat family protein | chr5:20792280-20793681 FORWARD LENGTH=442
LOC103450891	1.13088	2.94736e-13	product=serine/threonine-protein phosphatase PP1 isoform X2	XP_008388518.1	AT3G05580.1	| Calcineurin-like metallo-phosphoesterase superfamily protein | chr3:1618216-1619850 REVERSE LENGTH=318
LOC103450949	2.04073	6.46599e-10	product=mevalonate kinase-like	XP_008388579.2	AT5G27450.3	MK | mevalonate kinase | chr5:9691051-9692975 FORWARD LENGTH=378
LOC103450994	1.08484	2.04407e-07	product=serine/threonine-protein kinase EDR1-like	XP_008388636.3	AT1G08720.1	EDR1, ATEDR1 | Protein kinase superfamily protein | chr1:2774089-2779077 FORWARD LENGTH=933
LOC103451040	1.3251	4.33909e-11	product=E3 ubiquitin protein ligase DRIP2-like isoform X1	XP_008388686.2	AT2G30580.1	DRIP2 | DREB2A-interacting protein 2 | chr2:13026444-13030363 FORWARD LENGTH=420
LOC103451048	2.3106	1.71462e-09	#N/A	XP_008388700.1	AT5G57150.1	| basic helix-loop-helix (bHLH) DNA-binding superfamily protein | chr5:23152361-23154872 FORWARD LENGTH=247
LOC103451062	1.28788	1.01272e-10	#N/A	XP_008388711.2	AT3G04530.1	PPCK2, PEPCK2, ATPPCK2 | phosphoenolpyruvate carboxylase kinase 2 | chr3:1221546-1222456 FORWARD LENGTH=278
LOC103451072	1.23259	0.000340642	product=probable LRR receptor-like serine/threonine-protein kinase At3g47570	XP_028944231.1	AT3G47090.1	| Leucine-rich repeat protein kinase family protein | chr3:17341512-17344645 REVERSE LENGTH=1009
LOC103451082	1.22168	0.000602298	#N/A	XP_008388738.1	AT3G04350.1	| Plant protein of unknown function (DUF946) | chr3:1153972-1156469 REVERSE LENGTH=567
LOC103451132	1.47943	1.59287e-06	#N/A	XP_017192009.2	AT5G16520.1	| unknown protein; Has 25 Blast hits to 25 proteins in 9 species: Archae - 0; Bacteria - 0; Metazoa - 0; Fungi - 0; Plants - 25; Viruses - 0; Other Eukaryotes - 0 (source: NCBI BLink). | chr5:5394740-5397371 REVERSE LENGTH=608
LOC103451133	2.90576	0.00150329	#N/A	XP_028946045.1	AT3G44370.1	| Membrane insertion protein, OxaA/YidC with tetratricopeptide repeat domain | chr3:16030515-16035147 REVERSE LENGTH=566
LOC103451163	3.06636	0.000164542	product=flavonoid 3'-monooxygenase-like	XP_008388825.2	AT5G07990.1	TT7, CYP75B1, D501 | Cytochrome P450 superfamily protein | chr5:2560437-2562859 FORWARD LENGTH=513
LOC103451320	1.92744	7.96837e-07	product=protein TIFY 10A	XP_008388962.2	AT1G19180.1	JAZ1, TIFY10A | jasmonate-zim-domain protein 1 | chr1:6622312-6623271 FORWARD LENGTH=253
LOC103451469	3.58197	2.08368e-19	#N/A	XP_008389090.2	AT1G68040.1	| S-adenosyl-L-methionine-dependent methyltransferases superfamily protein | chr1:25502876-25505224 FORWARD LENGTH=363
LOC103451481	3.24849	1.09502e-25	#N/A	XP_008389102.2	AT3G11920.1	| glutaredoxin-related | chr3:3772311-3774887 FORWARD LENGTH=630
LOC103451632	1.97603	0.000105604	#N/A	XP_008389268.2	AT1G68360.1	| C2H2 and C2HC zinc fingers superfamily protein | chr1:25621678-25622412 REVERSE LENGTH=244
LOC103451648	1.80717	2.11034e-06	#N/A	XP_008389288.2	AT1G25422.1	| unknown protein; FUNCTIONS IN: molecular_function unknown; INVOLVED IN: biological_process unknown; LOCATED IN: cellular_component unknown; BEST Arabidopsis thaliana protein match is: unknown protein (TAIR:AT1G68500.1); Has 16 Blast hits to 16 proteins in 6 species: Archae - 0; Bacteria - 0; Metazoa - 0; Fungi - 0; Plants - 16; Viruses - 0; Other Eukaryotes - 0 (source: NCBI BLink). | chr1:8919…
LOC103451661	-1.15946	3.11567e-06	#N/A	XP_028947181.1	AT1G68570.1	| Major facilitator superfamily protein | chr1:25746811-25750110 FORWARD LENGTH=596
LOC103451672	1.6929	6.3336e-13	#N/A	XP_008389309.2	AT1G13280.1	AOC4 | allene oxide cyclase 4 | chr1:4547624-4548552 FORWARD LENGTH=254
LOC103451675	-1.84065	1.50938e-06	product=cytochrome P450 86B1-like	XP_008389311.2	AT5G23190.1	CYP86B1 | cytochrome P450, family 86, subfamily B, polypeptide 1 | chr5:7803478-7805659 REVERSE LENGTH=559
LOC103451698	-1.16721	8.75806e-06	#N/A	XP_017192156.2	AT1G68750.1	ATPPC4, PPC4 | phosphoenolpyruvate carboxylase 4 | chr1:25822942-25828104 REVERSE LENGTH=1032
LOC103451759	1.58439	2.49741e-12	product=putative G3BP-like protein	XP_028947437.1	AT5G60980.2	| Nuclear transport factor 2 (NTF2) family protein with RNA binding (RRM-RBD-RNP motifs) domain | chr5:24543988-24546027 FORWARD LENGTH=460
LOC103451762	2.33924	2.11604e-05	#N/A	XP_008389409.2	AT1G26360.1	ATMES13, MES13 | methyl esterase 13 | chr1:9119021-9121203 REVERSE LENGTH=444
LOC103451777	1.11453	1.15436e-05	#N/A	XP_008389427.2	AT1G69490.1	NAP, ANAC029, ATNAP | NAC-like, activated by AP3/PI | chr1:26122233-26123222 FORWARD LENGTH=268
LOC103451817	1.86326	5.29017e-12	#N/A	XP_028947296.1	AT3G47550.6	| RING/FYVE/PHD zinc finger superfamily protein | chr3:17523841-17525278 FORWARD LENGTH=288
LOC103451851	-1.33773	0.00214733	#N/A	XP_008389512.1	AT1G14390.1	| Leucine-rich repeat protein kinase family protein | chr1:4924277-4926794 FORWARD LENGTH=747
LOC103451866	1.33184	5.02245e-09	#N/A	XP_028947462.1	AT1G69840.7	| SPFH/Band 7/PHB domain-containing membrane-associated protein family | chr1:26293932-26295150 REVERSE LENGTH=286
LOC103451902	1.08748	7.44649e-07	#N/A	XP_008389564.1	AT1G27200.1	| Domain of unknown function (DUF23) | chr1:9449812-9451539 REVERSE LENGTH=575
LOC103451917	3.42994	1.61534e-06	#N/A	XP_008389584.2	AT1G51760.1	IAR3, JR3 | peptidase M20/M25/M40 family protein | chr1:19199562-19201424 FORWARD LENGTH=440
LOC103451919	1.33337	0.00163898	#N/A	XP_008389586.1	AT1G24110.1	| Peroxidase superfamily protein | chr1:8527838-8528818 FORWARD LENGTH=326
LOC103451924	1.97751	0.000272174	product=metalloendoproteinase 2-MMP-like	XP_008389591.2	AT1G70170.1	MMP | matrix metalloproteinase | chr1:26424005-26425141 FORWARD LENGTH=378
LOC103451948	1.73991	4.12886e-24	#N/A	#N/A	#N/A	#N/A
LOC103451957	5.28139	7.06251e-20	#N/A	XP_008389629.3	AT1G10560.1	PUB18, ATPUB18 | plant U-box 18 | chr1:3484613-3486706 FORWARD LENGTH=697
LOC103452014	2.38865	7.0676e-21	#N/A	XP_008389708.1	AT1G10740.4	| alpha/beta-Hydrolases superfamily protein | chr1:3568343-3570466 REVERSE LENGTH=473
LOC103452080	3.97587	6.18589e-13	product=vinorine synthase-like	XP_008389785.2	AT1G24430.1	| HXXXD-type acyl-transferase family protein | chr1:8658190-8659497 REVERSE LENGTH=435
LOC103452081	-1.11837	0.000163322	#N/A	XP_017192541.2	AT3G13080.1	ATMRP3, MRP3, ABCC3 | multidrug resistance-associated protein 3 | chr3:4196019-4201250 REVERSE LENGTH=1514
LOC103452110	1.20018	1.78139e-08	#N/A	XP_008389819.2	AT2G45550.1	CYP76C4 | cytochrome P450, family 76, subfamily C, polypeptide 4 | chr2:18773541-18775654 REVERSE LENGTH=511
LOC103452153	1.2873	2.22291e-07	#N/A	XP_008389874.1	AT1G67330.1	| Protein of unknown function (DUF579) | chr1:25214118-25214993 FORWARD LENGTH=291
LOC103452192	1.36539	2.14647e-07	#N/A	XP_008389929.1	AT2G33490.1	| hydroxyproline-rich glycoprotein family protein | chr2:14183552-14187666 FORWARD LENGTH=623
LOC103452352	3.47717	3.11136e-06	#N/A	XP_008390070.2	AT1G70140.1	ATFH8, FH8 | formin 8 | chr1:26412688-26415048 REVERSE LENGTH=760
LOC103452361	2.55044	1.0622e-26	#N/A	XP_008390078.2	AT1G70420.1	| Protein of unknown function (DUF1645) | chr1:26539840-26540658 REVERSE LENGTH=272
LOC103452418	3.66863	2.39902e-05	#N/A	XP_008390127.2	AT2G45550.1	CYP76C4 | cytochrome P450, family 76, subfamily C, polypeptide 4 | chr2:18773541-18775654 REVERSE LENGTH=511
LOC103452437	2.221	1.12152e-27	product=E3 ubiquitin-protein ligase SINAT2	XP_008390147.2	AT3G58040.1	SINAT2 | seven in absentia of Arabidopsis 2 | chr3:21489612-21491085 FORWARD LENGTH=308
LOC103452439	2.16984	6.33683e-06	product=late embryogenesis abundant protein 2-like	XP_008390149.2	AT1G52690.2	| Late embryogenesis abundant protein (LEA) family protein | chr1:19619842-19620589 FORWARD LENGTH=169
LOC103452440	2.59146	9.74254e-12	#N/A	XP_008390150.2	AT1G68710.1	| ATPase E1-E2 type family protein / haloacid dehalogenase-like hydrolase family protein | chr1:25793498-25797975 REVERSE LENGTH=1200
LOC103452444	1.93797	4.48533e-15	product=uncharacterized protein LOC103452444	XP_008390155.2	AT5G19875.1	| unknown protein; FUNCTIONS IN: molecular_function unknown; INVOLVED IN: response to oxidative stress; LOCATED IN: endomembrane system; EXPRESSED IN: 21 plant structures; EXPRESSED DURING: 13 growth stages; BEST Arabidopsis thaliana protein match is: unknown protein (TAIR:AT2G31940.1); Has 30201 Blast hits to 17322 proteins in 780 species: Archae - 12; Bacteria - 1396; Metazoa - 17338; Fungi - 3…
LOC103452445	1.22261	9.12883e-07	product=dirigent protein 22-like	XP_008390156.1	AT1G55210.2	| Disease resistance-responsive (dirigent-like protein) family protein | chr1:20598057-20598620 REVERSE LENGTH=187
LOC103452506	1.38349	1.62767e-05	product=U-box domain-containing protein 43-like	XP_008390227.2	AT1G76390.2	| ARM repeat superfamily protein | chr1:28655914-28658531 FORWARD LENGTH=811
LOC103452577	1.31273	0.000473161	product=uncharacterized protein LOC103452577	XP_028953177.1	AT1G11300.1	| protein serine/threonine kinases;protein kinases;ATP binding;sugar binding;kinases;carbohydrate binding | chr1:3794389-3800719 FORWARD LENGTH=1650
LOC103452658	3.06674	2.58906e-06	product=alkaline/neutral invertase A%2C mitochondrial-like	XP_028946988.1	AT3G06500.1	| Plant neutral invertase family protein | chr3:2012309-2015471 FORWARD LENGTH=664
LOC103452671	1.44382	0.000178957	#N/A	XP_008390429.2	AT5G49480.1	ATCP1, CP1 | Ca2+-binding protein 1 | chr5:20070812-20071294 FORWARD LENGTH=160
LOC103452838	2.57487	0.000110793	#N/A	XP_008390595.2	AT1G24020.2	MLP423 | MLP-like protein 423 | chr1:8500653-8501458 REVERSE LENGTH=155
LOC103452844	3.5164	7.61508e-09	#N/A	XP_008390601.2	AT1G24020.2	MLP423 | MLP-like protein 423 | chr1:8500653-8501458 REVERSE LENGTH=155
LOC103452863	1.67726	0.000194959	#N/A	XP_008390621.2	AT3G16720.1	ATL2, TL2 | TOXICOS EN LEVADURA 2 | chr3:5692880-5693794 FORWARD LENGTH=304
LOC103452866	1.05483	0.00161816	#N/A	XP_028947446.1	AT3G16720.1	ATL2, TL2 | TOXICOS EN LEVADURA 2 | chr3:5692880-5693794 FORWARD LENGTH=304
LOC103452992	1.28882	8.78236e-20	#N/A	XP_008390741.2	AT5G18670.1	BMY3, BAM9 | beta-amylase 3 | chr5:6226138-6227999 FORWARD LENGTH=536
LOC103453170	1.52077	9.14194e-06	product=probable protein phosphatase 2C 63	XP_008390948.1	AT4G33920.1	| Protein phosphatase 2C family protein | chr4:16260876-16262703 FORWARD LENGTH=380
LOC103453192	1.09847	2.53714e-06	product=protein FANTASTIC FOUR 1-like	XP_008390964.1	AT5G19260.1	| Protein of unknown function (DUF3049) | chr5:6479494-6480360 REVERSE LENGTH=288
LOC103453292	4.47313	8.31493e-07	#N/A	XP_028947789.1	AT5G43650.1	BHLH92 | basic helix-loop-helix (bHLH) DNA-binding superfamily protein | chr5:17533310-17534758 REVERSE LENGTH=247
LOC103453317	1.12487	0.000191724	#N/A	XP_008391078.1	AT1G78130.1	UNE2 | Major facilitator superfamily protein | chr1:29400171-29401814 FORWARD LENGTH=490
LOC103453327	-1.31405	0.00376306	#N/A	XP_008391089.1	AT1G78170.1	| unknown protein; BEST Arabidopsis thaliana protein match is: unknown protein (TAIR:AT1G22250.1); Has 66 Blast hits to 66 proteins in 11 species: Archae - 0; Bacteria - 0; Metazoa - 0; Fungi - 0; Plants - 66; Viruses - 0; Other Eukaryotes - 0 (source: NCBI BLink). | chr1:29414160-29414941 FORWARD LENGTH=221
LOC103453373	1.8878	1.23879e-07	#N/A	#N/A	#N/A	#N/A
LOC103453426	3.23734	2.90669e-08	product=ethylene-responsive transcription factor 1B-like	NP_001315956.1	AT3G23240.1	ERF1, ATERF1 | ethylene response factor 1 | chr3:8295705-8296361 FORWARD LENGTH=218
LOC103453523	1.17453	4.86732e-07	#N/A	#N/A	#N/A	#N/A
LOC103453530	-1.46819	0.00142196	#N/A	#N/A	#N/A	#N/A
LOC103453536	1.82302	1.30487e-10	#N/A	XP_028952765.1	AT1G51760.1	IAR3, JR3 | peptidase M20/M25/M40 family protein | chr1:19199562-19201424 FORWARD LENGTH=440
LOC103453583	1.72695	3.71318e-09	#N/A	XP_008391351.1	AT1G17500.1	| ATPase E1-E2 type family protein / haloacid dehalogenase-like hydrolase family protein | chr1:6018757-6023201 FORWARD LENGTH=1216
LOC103453589	1.08565	3.48652e-10	#N/A	#N/A	#N/A	#N/A
LOC103453605	-1.13003	4.81213e-09	product=transcription factor WER-like	XP_008391385.1	AT5G14750.1	WER, ATMYB66, WER1, MYB66 | myb domain protein 66 | chr5:4763656-4764738 REVERSE LENGTH=203
LOC103453627	3.05925	3.75885e-12	product=linoleate 13S-lipoxygenase 3-1%2C chloroplastic-like	NP_001280985.1	AT1G17420.1	LOX3 | lipoxygenase 3 | chr1:5977512-5981384 FORWARD LENGTH=919
LOC103453652	3.91361	2.92349e-19	#N/A	XP_008391432.2	AT5G64210.1	AOX2 | alternative oxidase 2 | chr5:25683965-25685664 REVERSE LENGTH=353
LOC103453830	1.64229	1.77425e-10	#N/A	XP_028947441.1	AT1G34300.1	| lectin protein kinase family protein | chr1:12503450-12505939 FORWARD LENGTH=829
LOC103453915	-1.17976	0.000163694	#N/A	XP_008391728.2	AT1G08810.1	MYB60, AtMYB60 | myb domain protein 60 | chr1:2819279-2820329 REVERSE LENGTH=280
LOC103453928	1.39354	2.18852e-06	#N/A	XP_008391744.2	AT1G64980.1	| Nucleotide-diphospho-sugar transferases superfamily protein | chr1:24137840-24138619 REVERSE LENGTH=259
LOC103453933	1.22664	5.4964e-05	#N/A	XP_028948181.1	AT5G03720.1	AT-HSFA3, HSFA3 | heat shock transcription factor A3 | chr5:971913-973683 REVERSE LENGTH=412
LOC103453949	3.44282	0.000140298	product=cytochrome P450 94C1-like	XP_008391766.2	AT2G27690.1	CYP94C1 | cytochrome P450, family 94, subfamily C, polypeptide 1 | chr2:11809373-11810860 FORWARD LENGTH=495
LOC103454007	1.72601	1.75235e-05	#N/A	XP_028948888.1	AT3G52710.1	| unknown protein; FUNCTIONS IN: molecular_function unknown; INVOLVED IN: biological_process unknown; LOCATED IN: plasma membrane; EXPRESSED IN: 19 plant structures; EXPRESSED DURING: 9 growth stages; BEST Arabidopsis thaliana protein match is: unknown protein (TAIR:AT2G36220.1); Has 64 Blast hits to 64 proteins in 10 species: Archae - 0; Bacteria - 0; Metazoa - 0; Fungi - 0; Plants - 64; Viruses…
LOC103454142	-3.88675	1.02219e-05	#N/A	XP_008391954.2	AT5G04820.1	ATOFP13, OFP13 | ovate family protein 13 | chr5:1399685-1400467 FORWARD LENGTH=260
LOC103454167	2.58936	4.71954e-08	#N/A	XP_008391979.2	AT3G11840.1	PUB24 | plant U-box 24 | chr3:3736578-3738250 REVERSE LENGTH=470
LOC103454171	2.0966	4.14226e-07	product=syntaxin-121-like	XP_008391982.2	AT3G11820.1	SYP121, AT-SYR1, ATSYP121, SYR1, ATSYR1, PEN1 | syntaxin of plants 121 | chr3:3729540-3730868 REVERSE LENGTH=346
LOC103454185	3.17288	4.36828e-08	product=calcium-dependent protein kinase 26-like	XP_008391998.3	AT3G10660.1	CPK2, ATCPK2 | calmodulin-domain protein kinase cdpk isoform 2 | chr3:3331599-3334268 REVERSE LENGTH=646
LOC103454337	2.28192	0.00428427	#N/A	#N/A	#N/A	#N/A
LOC103454409	1.60371	3.80697e-11	#N/A	XP_008392225.2	AT3G57520.1	AtSIP2, SIP2 | seed imbibition 2 | chr3:21288982-21292694 REVERSE LENGTH=773
LOC103454463	1.06163	2.14115e-10	product=serine/threonine-protein kinase tricorner isoform X2	XP_008392277.1	AT4G14350.2	| AGC (cAMP-dependent, cGMP-dependent and protein kinase C) kinase family protein | chr4:8256449-8259934 REVERSE LENGTH=551
LOC103454516	3.25576	0.000153014	product=G-type lectin S-receptor-like serine/threonine-protein kinase At1g11410 isoform X2	XP_028958840.1	AT1G11410.1	| S-locus lectin protein kinase family protein | chr1:3841286-3844284 FORWARD LENGTH=845
LOC103454521	3.40142	3.52111e-06	product=BAHD acyltransferase At5g47980-like	XP_008392330.3	AT3G26040.1	| HXXXD-type acyl-transferase family protein | chr3:9519741-9521069 FORWARD LENGTH=442
LOC103454551	1.68422	9.32451e-15	#N/A	XP_028948426.1	AT2G41430.5	ERD15 | dehydration-induced protein (ERD15) | chr2:17269736-17270314 FORWARD LENGTH=163
LOC103454572	2.29254	0.00102338	product=putative methyltransferase DDB_G0268948	XP_008392394.1	AT2G41380.1	| S-adenosyl-L-methionine-dependent methyltransferases superfamily protein | chr2:17251981-17252886 FORWARD LENGTH=269
LOC103454640	-1.09889	4.92878e-05	#N/A	XP_028948531.1	AT4G23740.1	| Leucine-rich repeat protein kinase family protein | chr4:12367063-12369159 FORWARD LENGTH=638
LOC103454647	2.04158	7.76797e-06	#N/A	XP_008392469.1	AT1G80840.1	WRKY40, ATWRKY40 | WRKY DNA-binding protein 40 | chr1:30383834-30385356 FORWARD LENGTH=302
LOC103454651	2.41613	3.87273e-09	product=NAC domain-containing protein 22-like	XP_008392474.1	AT2G17040.1	anac036, NAC036 | NAC domain containing protein 36 | chr2:7407123-7408120 FORWARD LENGTH=276
LOC103454850	-3.59697	6.34132e-06	#N/A	XP_008392663.1	AT5G25840.1	| Protein of unknown function (DUF1677) | chr5:9010909-9011430 REVERSE LENGTH=173
LOC103454851	-1.21408	4.06943e-05	#N/A	#N/A	#N/A	#N/A
LOC103454863	-1.40495	2.68527e-10	#N/A	XP_008392679.2	AT1G33260.2	| Protein kinase superfamily protein | chr1:12064796-12066114 FORWARD LENGTH=348
LOC103454882	1.42465	7.72403e-05	#N/A	XP_008392695.2	AT5G07300.1	BON2 | Calcium-dependent phospholipid-binding Copine family protein | chr5:2299996-2303040 FORWARD LENGTH=586
LOC103454963	1.60316	3.03185e-12	#N/A	XP_008392776.2	AT3G48530.1	KING1 | SNF1-related protein kinase regulatory subunit gamma 1 | chr3:17987559-17989592 FORWARD LENGTH=424
LOC103454980	1.52756	0.000377488	#N/A	XP_017192879.2	AT3G26040.1	| HXXXD-type acyl-transferase family protein | chr3:9519741-9521069 FORWARD LENGTH=442
LOC103455003	1.0084	4.20795e-05	product=berberine bridge enzyme-like 15	XP_017192678.2	AT2G34790.1	MEE23, EDA28 | FAD-binding Berberine family protein | chr2:14673998-14677237 REVERSE LENGTH=532
LOC103455054	1.60688	1.53519e-19	product=programmed cell death protein 4-like	XP_008392872.2	AT5G63190.2	| MA3 domain-containing protein | chr5:25346145-25348563 FORWARD LENGTH=702
LOC103455081	1.23349	0.000699939	#N/A	XP_028959781.1	AT3G48240.1	| Octicosapeptide/Phox/Bem1p family protein | chr3:17867381-17868007 FORWARD LENGTH=180
LOC103455100	-1.19559	0.00041676	#N/A	#N/A	#N/A	#N/A
LOC103455115	2.83623	1.08203e-12	#N/A	#N/A	#N/A	#N/A
LOC103455116	3.0973	4.60742e-18	product=nematode resistance protein-like HSPRO2	XP_008392934.2	AT2G40000.1	HSPRO2, ATHSPRO2 | ortholog of sugar beet HS1 PRO-1 2 | chr2:16700649-16701956 REVERSE LENGTH=435
LOC103455159	-1.55006	1.71935e-07	#N/A	XP_008392977.2	AT3G48270.1	CYP71A26 | cytochrome P450, family 71, subfamily A, polypeptide 26 | chr3:17876571-17878173 FORWARD LENGTH=489
LOC103455178	1.30267	2.16956e-14	product=probable LRR receptor-like serine/threonine-protein kinase At3g47570	XP_008392991.2	AT3G47570.1	| Leucine-rich repeat protein kinase family protein | chr3:17527611-17530748 FORWARD LENGTH=1010
LOC103455230	5.4121	4.02e-61	#N/A	XP_008393041.2	AT1G60190.1	| ARM repeat superfamily protein | chr1:22198403-22200463 FORWARD LENGTH=686
LOC103455235	1.28682	6.00606e-09	#N/A	XP_008393046.2	AT1G23870.1	ATTPS9, TPS9 | trehalose-phosphatase/synthase 9 | chr1:8432695-8435506 FORWARD LENGTH=867
LOC103455261	1.88823	0.00151313	#N/A	XP_008393077.2	AT3G48180.1	| unknown protein; BEST Arabidopsis thaliana protein match is: unknown protein (TAIR:AT1G19020.1); Has 84 Blast hits to 84 proteins in 15 species: Archae - 0; Bacteria - 0; Metazoa - 0; Fungi - 0; Plants - 84; Viruses - 0; Other Eukaryotes - 0 (source: NCBI BLink). | chr3:17790571-17790804 REVERSE LENGTH=77
LOC103455312	5.75192	7.97684e-12	product=transcription factor bHLH162-like	XP_008393119.2	AT4G20970.1	| basic helix-loop-helix (bHLH) DNA-binding superfamily protein | chr4:11215259-11216212 FORWARD LENGTH=190
LOC103455413	-1.60775	4.11755e-06	#N/A	XP_008393217.2	AT5G07990.1	TT7, CYP75B1, D501 | Cytochrome P450 superfamily protein | chr5:2560437-2562859 FORWARD LENGTH=513
LOC103455437	-1.28453	1.42764e-05	#N/A	XP_028947991.1	AT5G60940.1	| Transducin/WD40 repeat-like superfamily protein | chr5:24523092-24525655 FORWARD LENGTH=429
LOC103455450	1.18257	2.23686e-05	#N/A	XP_008393258.2	AT5G15740.1	| O-fucosyltransferase family protein | chr5:5134788-5136956 REVERSE LENGTH=508
LOC103455477	-1.31649	7.29336e-11	#N/A	XP_008393284.2	AT1G49010.1	| Duplicated homeodomain-like superfamily protein | chr1:18132714-18133778 FORWARD LENGTH=314
LOC103455565	-1.07822	0.00388383	#N/A	#N/A	#N/A	#N/A
LOC103455584	-1.01034	0.00126251	#N/A	XP_028948816.1	AT1G73960.1	TAF2 | TBP-associated factor 2 | chr1:27805173-27814433 REVERSE LENGTH=1390
LOC103455623	1.15397	1.12495e-10	#N/A	XP_008393421.2	AT1G18210.2	| Calcium-binding EF-hand family protein | chr1:6268273-6268785 REVERSE LENGTH=170
LOC103455642	-1.25893	0.000181484	#N/A	XP_008393442.1	AT2G39350.1	| ABC-2 type transporter family protein | chr2:16430174-16432396 REVERSE LENGTH=740
LOC103455647	2.15542	0.000835798	product=probable serine/threonine-protein kinase PIX13	XP_008393454.2	AT2G17220.1	| Protein kinase superfamily protein | chr2:7487866-7489768 REVERSE LENGTH=414
LOC103455654	-1.33204	0.000952317	#N/A	XP_028948951.1	AT3G17790.1	ATACP5, ATPAP17, PAP17 | purple acid phosphatase 17 | chr3:6089779-6090988 FORWARD LENGTH=338
LOC103455685	2.19107	3.11774e-09	#N/A	XP_008393486.2	AT1G18330.1	EPR1, RVE7 | Homeodomain-like superfamily protein | chr1:6306196-6307640 REVERSE LENGTH=346
LOC103455695	-1.20993	0.00559394	#N/A	XP_028948371.1	AT1G48405.1	| Kinase interacting (KIP1-like) family protein | chr1:17884645-17885614 REVERSE LENGTH=297
LOC103455761	-1.06021	1.96089e-09	#N/A	XP_008393570.1	AT2G26270.1	| FUNCTIONS IN: molecular_function unknown; INVOLVED IN: biological_process unknown; LOCATED IN: endomembrane system; BEST Arabidopsis thaliana protein match is: BRCT domain-containing DNA repair protein (TAIR:AT3G43930.1); Has 29 Blast hits to 29 proteins in 9 species: Archae - 0; Bacteria - 0; Metazoa - 0; Fungi - 0; Plants - 29; Viruses - 0; Other Eukaryotes - 0 (source: NCBI BLink). | chr2:11…
LOC103455766	-1.37243	0.00232888	#N/A	XP_028950205.1	AT4G33180.1	| alpha/beta-Hydrolases superfamily protein | chr4:16000282-16002055 FORWARD LENGTH=307
LOC103455769	2.65346	1.24077e-16	#N/A	XP_008393580.1	AT5G21940.1	| unknown protein; BEST Arabidopsis thaliana protein match is: unknown protein (TAIR:AT3G43850.1); Has 30201 Blast hits to 17322 proteins in 780 species: Archae - 12; Bacteria - 1396; Metazoa - 17338; Fungi - 3422; Plants - 5037; Viruses - 0; Other Eukaryotes - 2996 (source: NCBI BLink). | chr5:7249446-7250353 REVERSE LENGTH=264
LOC103455773	1.35439	1.66594e-06	#N/A	XP_008393585.1	AT2G26310.1	| Chalcone-flavanone isomerase family protein | chr2:11201770-11203919 FORWARD LENGTH=398
LOC103455789	2.55178	7.2065e-11	product=lysine histidine transporter-like 8	XP_008393604.1	AT1G47670.1	| Transmembrane amino acid transporter family protein | chr1:17536834-17539486 REVERSE LENGTH=519
LOC103455802	2.72422	1.29905e-14	product=protein ANTAGONIST OF LIKE HETEROCHROMATIN PROTEIN 1	XP_008393610.2	AT5G12010.1	| unknown protein; INVOLVED IN: response to salt stress; LOCATED IN: chloroplast, plasma membrane, membrane; EXPRESSED IN: 23 plant structures; EXPRESSED DURING: 13 growth stages; BEST Arabidopsis thaliana protein match is: unknown protein (TAIR:AT4G29780.1); Has 1807 Blast hits to 1807 proteins in 277 species: Archae - 0; Bacteria - 0; Metazoa - 736; Fungi - 347; Plants - 385; Viruses - 0; Other…
LOC103455816	-1.06445	4.61505e-05	#N/A	XP_008393630.1	AT2G26150.1	ATHSFA2, HSFA2 | heat shock transcription factor A2 | chr2:11135856-11137217 FORWARD LENGTH=345
LOC103455859	1.30701	0.00129784	#N/A	XP_008393687.2	AT3G30390.2	| Transmembrane amino acid transporter family protein | chr3:11977112-11978827 REVERSE LENGTH=460
LOC103455861	1.93894	1.29664e-09	#N/A	XP_008393691.2	AT4G07960.1	ATCSLC12, CSLC12 | Cellulose-synthase-like C12 | chr4:4802628-4805114 REVERSE LENGTH=699
LOC103455871	1.79838	1.09295e-05	product=phytosulfokines-like	XP_008393704.2	AT3G49780.1	ATPSK4, ATPSK3 (FORMER SYMBOL), PSK4 | phytosulfokine 4 precursor | chr3:18465750-18466254 FORWARD LENGTH=79
LOC103455896	1.65607	3.868e-11	product=U-box domain-containing protein 4-like	XP_008393732.2	AT3G01400.1	| ARM repeat superfamily protein | chr3:151920-152987 FORWARD LENGTH=355
LOC103455904	1.66112	4.60105e-09	product=zinc finger protein ZAT10-like	XP_008393741.2	AT1G27730.1	STZ, ZAT10 | salt tolerance zinc finger | chr1:9648302-9648985 REVERSE LENGTH=227
LOC103455928	-1.1089	1.06997e-09	#N/A	XP_008393761.2	AT4G37370.1	CYP81D8 | cytochrome P450, family 81, subfamily D, polypeptide 8 | chr4:17569971-17571678 REVERSE LENGTH=497
LOC103455946	1.04688	0.00202608	#N/A	XP_008393781.2	AT4G06536.1	| SPla/RYanodine receptor (SPRY) domain-containing protein | chr4:3360746-3361255 FORWARD LENGTH=169
LOC103456011	2.96381	0.000718684	product=late embryogenesis abundant protein At1g64065-like	XP_008393855.1	AT2G46150.1	| Late embryogenesis abundant (LEA) hydroxyproline-rich glycoprotein family | chr2:18961424-18962089 FORWARD LENGTH=221
LOC103456071	-1.02242	0.00325697	#N/A	XP_008393923.2	AT2G21080.1	| unknown protein; FUNCTIONS IN: molecular_function unknown; INVOLVED IN: biological_process unknown; LOCATED IN: vacuole; EXPRESSED IN: 15 plant structures; EXPRESSED DURING: 9 growth stages; CONTAINS InterPro DOMAIN/s: Protein of unknown function DUF3537 (InterPro:IPR021924); BEST Arabidopsis thaliana protein match is: Protein of unknown function (DUF3537) (TAIR:AT3G20300.1); Has 141 Blast hits…
LOC103456091	1.26584	9.12738e-05	#N/A	XP_008393944.1	AT5G10695.1	| unknown protein; BEST Arabidopsis thaliana protein match is: unknown protein (TAIR:AT5G57123.1); Has 30201 Blast hits to 17322 proteins in 780 species: Archae - 12; Bacteria - 1396; Metazoa - 17338; Fungi - 3422; Plants - 5037; Viruses - 0; Other Eukaryotes - 2996 (source: NCBI BLink). | chr5:3377817-3378020 FORWARD LENGTH=67
LOC103456136	1.22678	2.65517e-10	#N/A	#N/A	#N/A	#N/A
LOC103456155	1.52777	0.00395315	#N/A	XP_008394026.1	AT2G25625.2	| unknown protein; FUNCTIONS IN: molecular_function unknown; INVOLVED IN: biological_process unknown; LOCATED IN: chloroplast; EXPRESSED IN: 10 plant structures; EXPRESSED DURING: LP.06 six leaves visible, LP.04 four leaves visible, 4 anthesis, petal differentiation and expansion stage; Has 24 Blast hits to 24 proteins in 9 species: Archae - 0; Bacteria - 0; Metazoa - 0; Fungi - 0; Plants - 24; V…
LOC103456205	-2.45748	0.00519737	#N/A	XP_008394092.1	AT5G25390.2	SHN2 | Integrase-type DNA-binding superfamily protein | chr5:8820637-8821741 FORWARD LENGTH=189
LOC103456209	1.68736	0.000858908	#N/A	XP_008394096.1	AT3G11760.1	| unknown protein; FUNCTIONS IN: molecular_function unknown; INVOLVED IN: biological_process unknown; LOCATED IN: cellular_component unknown; EXPRESSED IN: 23 plant structures; EXPRESSED DURING: 14 growth stages; BEST Arabidopsis thaliana protein match is: unknown protein (TAIR:AT5G04860.1); Has 84 Blast hits to 73 proteins in 13 species: Archae - 0; Bacteria - 0; Metazoa - 0; Fungi - 0; Plants -…
LOC103456211	1.60004	2.09738e-16	#N/A	#N/A	#N/A	#N/A
LOC103456277	1.12749	0.000998455	#N/A	XP_028950641.1	AT3G52430.1	PAD4, ATPAD4 | alpha/beta-Hydrolases superfamily protein | chr3:19431566-19434292 FORWARD LENGTH=541
LOC103456281	2.30085	1.02239e-11	#N/A	XP_008394193.2	AT1G01720.1	ATAF1, ANAC002 | NAC (No Apical Meristem) domain transcriptional regulator superfamily protein | chr1:268471-269514 FORWARD LENGTH=289
LOC103456327	1.11481	5.18966e-06	#N/A	XP_008394254.2	AT2G43970.1	| RNA-binding protein | chr2:18205535-18208031 REVERSE LENGTH=545
LOC103456338	1.83029	2.73069e-13	product=integrin-linked protein kinase 1-like isoform X1	XP_008394265.1	AT2G43850.1	| Integrin-linked protein kinase family | chr2:18159517-18161984 REVERSE LENGTH=479
LOC108169467	2.24318	1.01689e-12	partial=true	XP_028953504.1	AT5G60200.1	TMO6 | TARGET OF MONOPTEROS 6 | chr5:24241078-24241951 FORWARD LENGTH=257
LOC108169525	1.33835	1.35388e-05	#N/A	XP_017178509.2	AT1G32690.1	| unknown protein; FUNCTIONS IN: molecular_function unknown; INVOLVED IN: biological_process unknown; LOCATED IN: plasma membrane; EXPRESSED IN: 21 plant structures; EXPRESSED DURING: 11 growth stages; BEST Arabidopsis thaliana protein match is: unknown protein (TAIR:AT2G35200.1); Has 45 Blast hits to 45 proteins in 8 species: Archae - 0; Bacteria - 0; Metazoa - 0; Fungi - 0; Plants - 45; Viruses…
LOC108169835	2.05968	0.00109166	product=beta-amyrin 28-monooxygenase-like	XP_028947426.1	AT5G36110.1	CYP716A1 | cytochrome P450, family 716, subfamily A, polypeptide 1 | chr5:14195377-14197613 FORWARD LENGTH=477
LOC108169933	-1.10331	0.000890521	product=TMV resistance protein N-like isoform X2	XP_028965627.1	AT4G12010.1	| Disease resistance protein (TIR-NBS-LRR class) family | chr4:7197325-7201393 REVERSE LENGTH=1219
LOC108169966	-1.77589	2.21966e-07	#N/A	#N/A	#N/A	#N/A
LOC108170170	1.95462	0.00356927	product=rust resistance kinase Lr10-like	XP_028950216.1	AT1G70250.1	| receptor serine/threonine kinase, putative | chr1:26452975-26456088 FORWARD LENGTH=799
LOC108170411	1.5751	1.48647e-07	#N/A	XP_028949455.1	AT1G17600.1	| Disease resistance protein (TIR-NBS-LRR class) family | chr1:6053026-6056572 REVERSE LENGTH=1049
LOC108170823	1.88235	1.45358e-06	#N/A	#N/A	#N/A	#N/A
LOC108170940	3.80051	1.38809e-07	product=uncharacterized protein LOC108170940	XP_028952805.1	AT4G12735.1	| unknown protein; FUNCTIONS IN: molecular_function unknown; INVOLVED IN: biological_process unknown; LOCATED IN: plasma membrane; EXPRESSED IN: rosette leaf, cultured cell; BEST Arabidopsis thaliana protein match is: unknown protein (TAIR:AT4G12731.1); Has 35333 Blast hits to 34131 proteins in 2444 species: Archae - 798; Bacteria - 22429; Metazoa - 974; Fungi - 991; Plants - 531; Viruses - 0; Ot…
LOC108171166	-1.40555	3.0206e-07	product=soyasaponin III rhamnosyltransferase-like isoform X3	XP_028955152.1	AT5G49690.1	| UDP-Glycosyltransferase superfamily protein | chr5:20189968-20191350 REVERSE LENGTH=460
LOC108171277	1.45802	0.00501627	#N/A	#N/A	#N/A	#N/A
LOC108171438	-1.1476	2.20039e-08	#N/A	#N/A	#N/A	#N/A
LOC108171676	2.57733	1.3002e-09	#N/A	#N/A	#N/A	#N/A
LOC108171727	-2.02674	0.000136944	#N/A	#N/A	#N/A	#N/A
LOC108172041	1.37371	1.48087e-05	#N/A	XP_028945598.1	AT5G26731.1	| unknown protein; Has 30201 Blast hits to 17322 proteins in 780 species: Archae - 12; Bacteria - 1396; Metazoa - 17338; Fungi - 3422; Plants - 5037; Viruses - 0; Other Eukaryotes - 2996 (source: NCBI BLink). | chr5:9295676-9295975 FORWARD LENGTH=99
LOC108172146	-1.21073	4.32228e-05	#N/A	#N/A	#N/A	#N/A
LOC108172534	2.59231	0.00448581	#N/A	XP_017185702.2	AT4G19390.1	| Uncharacterised protein family (UPF0114) | chr4:10574903-10576355 REVERSE LENGTH=273
LOC108172682	4.56811	0.000567486	product=TMV resistance protein N-like	XP_028963402.1	AT5G36930.1	| Disease resistance protein (TIR-NBS-LRR class) family | chr5:14567771-14571907 REVERSE LENGTH=1188
LOC108172714	-1.36898	4.37895e-05	#N/A	#N/A	#N/A	#N/A
LOC108173900	-1.81598	4.79034e-05	product=MDIS1-interacting receptor like kinase 2-like	XP_028962969.1	AT4G08850.1	| Leucine-rich repeat receptor-like protein kinase family protein | chr4:5636693-5640496 REVERSE LENGTH=1045
LOC108174281	2.41654	1.29186e-08	product=glucan endo-1%2C3-beta-glucosidase-like	XP_028961721.1	AT3G55430.1	| O-Glycosyl hydrolases family 17 protein | chr3:20549806-20552004 REVERSE LENGTH=449
LOC108174318	1.94451	1.10068e-05	product=G-type lectin S-receptor-like serine/threonine-protein kinase At1g11410 isoform X2	XP_028966256.1	AT4G27290.1	| S-locus lectin protein kinase family protein | chr4:13666281-13669202 FORWARD LENGTH=783
LOC108174586	1.52034	5.89989e-09	#N/A	XP_017191210.1	AT3G63088.1	RTFL14, DVL14 | ROTUNDIFOLIA like 14 | chr3:23313053-23313199 FORWARD LENGTH=48
LOC108174767	1.36968	2.03281e-05	product=uncharacterized protein LOC108174767	XP_028956497.1	AT2G24320.1	| alpha/beta-Hydrolases superfamily protein | chr2:10345659-10346829 REVERSE LENGTH=286
LOC114819100	6.23049	2.32287e-08	product=(-)-alpha-pinene synthase-like	XP_028944800.1	AT5G23960.2	TPS21 | terpene synthase 21 | chr5:8092969-8095128 FORWARD LENGTH=545
LOC114819107	1.38797	3.60053e-08	#N/A	XP_028963969.1	AT3G21780.1	UGT71B6 | UDP-glucosyl transferase 71B6 | chr3:7675051-7676490 REVERSE LENGTH=479
LOC114819148	-1.62458	8.31994e-07	#N/A	XP_028949694.1	AT1G27461.1	| unknown protein; Has 30201 Blast hits to 17322 proteins in 780 species: Archae - 12; Bacteria - 1396; Metazoa - 17338; Fungi - 3422; Plants - 5037; Viruses - 0; Other Eukaryotes - 2996 (source: NCBI BLink). | chr1:9537948-9539012 REVERSE LENGTH=354
LOC114819156	-1.33035	6.04157e-07	product=scarecrow-like protein 3	XP_028952127.1	AT1G50420.1	SCL3, SCL-3 | scarecrow-like 3 | chr1:18678177-18679625 REVERSE LENGTH=482
LOC114819165	2.57344	3.79159e-22	#N/A	XP_028950080.1	AT1G45249.1	ABF2, AREB1, ATAREB1 | abscisic acid responsive elements-binding factor 2 | chr1:17165420-17167415 REVERSE LENGTH=416
LOC114819185	2.05394	0.000226884	product=F-box protein PP2-B10-like	XP_028957380.1	AT2G02240.1	MEE66 | F-box family protein | chr2:592359-593602 REVERSE LENGTH=320
LOC114819265	1.11249	3.14298e-12	#N/A	XP_028963013.1	AT1G12680.1	PEPKR2 | phosphoenolpyruvate carboxylase-related kinase 2 | chr1:4320123-4322269 REVERSE LENGTH=470
LOC114819291	-1.2018	8.26247e-05	product=cyclic nucleotide-gated ion channel 1-like	XP_028962051.1	AT5G53130.1	CNGC1, ATCNGC1 | cyclic nucleotide gated channel 1 | chr5:21537830-21540490 REVERSE LENGTH=716
LOC114819303	1.62148	0.00412293	#N/A	#N/A	#N/A	#N/A
LOC114819431	1.36787	7.07163e-19	product=zinc finger CCCH domain-containing protein 20-like	XP_028943738.1	AT4G29190.1	| Zinc finger C-x8-C-x5-C-x3-H type family protein | chr4:14392233-14393303 REVERSE LENGTH=356
LOC114819442	3.2721	1.45354e-14	product=heavy metal-associated isoprenylated plant protein 47-like	XP_028943824.1	AT3G07600.1	| Heavy metal transport/detoxification superfamily protein | chr3:2424300-2424954 REVERSE LENGTH=157
LOC114819451	1.16968	7.23792e-06	product=pathogenesis-related genes transcriptional activator PTI6-like	XP_028943945.1	AT4G27950.1	CRF4 | cytokinin response factor 4 | chr4:13909732-13910739 REVERSE LENGTH=335
LOC114819488	1.02298	0.00242754	product=putative receptor-like protein kinase At3g47110 isoform X2	XP_028944201.1	AT5G20480.1	EFR | EF-TU receptor | chr5:6922497-6925679 FORWARD LENGTH=1031
LOC114819496	1.12961	0.000383385	#N/A	#N/A	#N/A	#N/A
LOC114819501	1.70817	4.02672e-09	#N/A	XP_028944240.1	AT5G24318.1	| O-Glycosyl hydrolases family 17 protein | chr5:8282285-8283956 REVERSE LENGTH=458
LOC114819516	-2.1431	0.000162304	product=3-ketoacyl-CoA synthase 12-like	XP_028944278.1	AT2G28630.1	KCS12 | 3-ketoacyl-CoA synthase 12 | chr2:12275719-12277149 REVERSE LENGTH=476
LOC114819521	1.94147	7.31079e-11	#N/A	XP_028944319.1	AT4G30960.1	CIPK6, SIP3, SNRK3.14, ATCIPK6 | SOS3-interacting protein 3 | chr4:15067400-15068725 FORWARD LENGTH=441
LOC114819605	1.29717	8.56861e-06	#N/A	XP_028944672.1	AT3G13110.1	ATSERAT2;2, SAT-1, SAT-A, SAT3, SAT-M, SERAT2;2 | serine acetyltransferase 2;2 | chr3:4214939-4216114 REVERSE LENGTH=391
LOC114819653	6.71786	2.42302e-06	#N/A	#N/A	#N/A	#N/A
LOC114819793	1.82125	2.28383e-07	#N/A	XP_028945268.1	AT4G21700.1	| Protein of unknown function (DUF2921) | chr4:11529956-11532844 FORWARD LENGTH=962
LOC114819813	-1.07822	0.00129661	#N/A	XP_028945299.1	AT4G20430.2	| Subtilase family protein | chr4:11017656-11021105 REVERSE LENGTH=832
LOC114819948	-1.19475	1.67099e-06	product=protein trichome birefringence-like 35	XP_028945531.1	AT5G01620.2	| TRICHOME BIREFRINGENCE-LIKE 35 | chr5:232882-234821 FORWARD LENGTH=449
LOC114819959	2.08667	3.57093e-05	product=protein LURP-one-related 10-like	XP_028945543.1	AT5G01750.2	| Protein of unknown function (DUF567) | chr5:290034-291109 FORWARD LENGTH=217
LOC114820062	-1.33657	1.27611e-05	product=dirigent protein 19-like	XP_028945902.1	AT1G58170.1	| Disease resistance-responsive (dirigent-like protein) family protein | chr1:21536188-21536745 FORWARD LENGTH=185
LOC114820071	1.83447	3.76711e-06	product=light-inducible protein CPRF2-like	XP_028945974.1	AT5G28770.2	BZO2H3 | bZIP transcription factor family protein | chr5:10796648-10798147 REVERSE LENGTH=314
LOC114820110	1.20728	0.00194155	#N/A	XP_028946218.1	AT1G19490.1	| Basic-leucine zipper (bZIP) transcription factor family protein | chr1:6751953-6753959 REVERSE LENGTH=471
LOC114820115	1.79165	3.35628e-11	#N/A	XP_028946255.1	AT3G04070.1	anac047, NAC047 | NAC domain containing protein 47 | chr3:1061573-1062976 REVERSE LENGTH=359
LOC114820195	-2.10592	1.98996e-07	product=transcription repressor OFP6-like	XP_028946514.1	AT3G52525.1	ATOFP6, OFP6 | ovate family protein 6 | chr3:19475159-19475638 FORWARD LENGTH=159
LOC114820376	4.67197	0.000123425	#N/A	XP_028946816.1	AT2G35980.1	YLS9, NHL10, ATNHL10 | Late embryogenesis abundant (LEA) hydroxyproline-rich glycoprotein family | chr2:15110635-15111318 FORWARD LENGTH=227
LOC114820461	2.48031	0.000653421	product=BON1-associated protein 2-like	XP_028946962.1	AT2G45760.1	BAP2, BAL | BON association protein 2 | chr2:18847125-18847748 REVERSE LENGTH=207
LOC114820469	1.27163	1.35564e-12	product=calmodulin-binding transcription activator 3-like isoform X1	XP_028946965.1	AT5G64220.2	| Calmodulin-binding transcription activator protein with CG-1 and Ankyrin domains | chr5:25686434-25691903 FORWARD LENGTH=1050
LOC114820516	2.1568	2.12308e-22	product=membrane protein PM19L-like	XP_028947206.1	AT1G04560.1	| AWPM-19-like family protein | chr1:1245070-1245888 FORWARD LENGTH=186
LOC114820584	1.50628	1.42741e-14	#N/A	XP_028947396.1	AT5G57800.1	FLP1, YRE, CER3, WAX2 | Fatty acid hydroxylase superfamily | chr5:23420589-23423832 FORWARD LENGTH=632
LOC114820587	-1.32119	3.14407e-27	#N/A	XP_028947399.1	AT1G05370.1	| Sec14p-like phosphatidylinositol transfer family protein | chr1:1569418-1572280 REVERSE LENGTH=417
LOC114820592	4.15658	2.55367e-05	#N/A	XP_028947407.1	AT2G47485.1	| unknown protein; BEST Arabidopsis thaliana protein match is: unknown protein (TAIR:AT3G62650.1); Has 35333 Blast hits to 34131 proteins in 2444 species: Archae - 798; Bacteria - 22429; Metazoa - 974; Fungi - 991; Plants - 531; Viruses - 0; Other Eukaryotes - 9610 (source: NCBI BLink). | chr2:19486004-19486429 FORWARD LENGTH=141
LOC114820656	-1.30957	8.13183e-06	#N/A	XP_028947600.1	AT1G14700.1	PAP3, ATPAP3 | purple acid phosphatase 3 | chr1:5058680-5060988 FORWARD LENGTH=366
LOC114820683	-2.03549	0.000337716	#N/A	XP_028947668.1	AT4G30400.1	| RING/U-box superfamily protein | chr4:14867068-14868486 FORWARD LENGTH=472
LOC114820687	1.34337	4.63958e-05	product=uncharacterized protein LOC114820687	XP_028947687.1	AT5G66820.1	| unknown protein; Has 35333 Blast hits to 34131 proteins in 2444 species: Archae - 798; Bacteria - 22429; Metazoa - 974; Fungi - 991; Plants - 531; Viruses - 0; Other Eukaryotes - 9610 (source: NCBI BLink). | chr5:26689097-26691110 FORWARD LENGTH=519
LOC114820702	1.27145	0.00182915	#N/A	#N/A	#N/A	#N/A
LOC114820840	-1.85544	0.00378767	product=probable LRR receptor-like serine/threonine-protein kinase At4g37250	XP_028947921.1	AT4G37250.1	| Leucine-rich repeat protein kinase family protein | chr4:17527789-17530191 REVERSE LENGTH=768
LOC114820862	2.81475	0.000117321	#N/A	XP_028948008.1	AT3G59140.1	ATMRP14, MRP14, ABCC10 | multidrug resistance-associated protein 14 | chr3:21863519-21868701 REVERSE LENGTH=1453
LOC114820875	1.18472	3.26747e-11	product=uncharacterized protein LOC114820875 isoform X2	XP_028948026.1	AT4G34280.1	| transducin family protein / WD-40 repeat family protein | chr4:16407084-16410644 FORWARD LENGTH=783
LOC114820878	1.44303	1.56259e-08	product=U-box domain-containing protein 4-like	XP_028948034.1	AT2G23140.2	| RING/U-box superfamily protein with ARM repeat domain | chr2:9845696-9848762 REVERSE LENGTH=826
LOC114820932	-1.7547	4.23229e-05	#N/A	XP_028948112.1	AT5G14410.1	| unknown protein; Has 23 Blast hits to 23 proteins in 9 species: Archae - 0; Bacteria - 0; Metazoa - 0; Fungi - 0; Plants - 23; Viruses - 0; Other Eukaryotes - 0 (source: NCBI BLink). | chr5:4646897-4647398 REVERSE LENGTH=133
LOC114820959	1.74914	6.34343e-06	#N/A	XP_028948165.1	AT5G62680.1	| Major facilitator superfamily protein | chr5:25165430-25167822 REVERSE LENGTH=616
LOC114820987	1.30409	9.61345e-10	#N/A	XP_028948314.1	AT5G62570.2	| Calmodulin binding protein-like | chr5:25114934-25116967 FORWARD LENGTH=494
LOC114820988	2.01435	3.87834e-06	#N/A	XP_028948316.1	AT5G41330.1	| BTB/POZ domain with WD40/YVTN repeat-like protein | chr5:16536452-16537828 REVERSE LENGTH=458
LOC114821010	1.00464	7.69483e-06	#N/A	XP_028948427.1	AT3G57550.2	AGK2, GK-2 | guanylate kinase | chr3:21307269-21309193 FORWARD LENGTH=390
LOC114821014	1.05908	0.00108115	#N/A	XP_028948459.1	AT5G41610.1	ATCHX18, CHX18 | cation/H+ exchanger 18 | chr5:16638554-16641146 REVERSE LENGTH=810
LOC114821057	-2.36853	0.000150728	#N/A	XP_028948675.1	AT5G41040.1	| HXXXD-type acyl-transferase family protein | chr5:16431448-16433086 FORWARD LENGTH=457
LOC114821077	2.08718	1.00521e-11	#N/A	XP_028948728.1	AT1G18330.1	EPR1, RVE7 | Homeodomain-like superfamily protein | chr1:6306196-6307640 REVERSE LENGTH=346
LOC114821175	-1.27531	1.11092e-05	#N/A	XP_028948944.1	AT4G01370.1	ATMPK4, MPK4 | MAP kinase 4 | chr4:567219-568889 FORWARD LENGTH=376
LOC114821178	-1.17341	1.06924e-08	#N/A	XP_028948953.1	AT2G41940.1	ZFP8 | zinc finger protein 8 | chr2:17507556-17508329 FORWARD LENGTH=257
LOC114821186	-1.03234	0.000409686	product=dirigent protein 22-like	XP_028948969.1	AT1G65870.1	| Disease resistance-responsive (dirigent-like protein) family protein | chr1:24503624-24504193 FORWARD LENGTH=189
LOC114821206	-1.46366	2.71247e-05	#N/A	#N/A	#N/A	#N/A
LOC114821237	-1.29595	1.60364e-06	product=putative glucose-6-phosphate 1-epimerase	XP_028949077.1	AT4G23730.1	| Galactose mutarotase-like superfamily protein | chr4:12362955-12364792 FORWARD LENGTH=306
LOC114821300	2.58523	1.28234e-06	product=PRA1 family protein F4-like	XP_028949173.1	AT3G13710.1	PRA1.F4 | prenylated RAB acceptor 1.F4 | chr3:4492992-4493558 REVERSE LENGTH=188
LOC114821310	-1.28022	0.00238246	#N/A	XP_028949195.1	AT2G41930.1	| Protein kinase superfamily protein | chr2:17501629-17502684 FORWARD LENGTH=351
LOC114821390	1.24948	6.16778e-05	#N/A	XP_028949304.1	AT1G44130.1	| Eukaryotic aspartyl protease family protein | chr1:16787508-16789318 REVERSE LENGTH=405
LOC114821582	1.61441	2.64763e-09	#N/A	XP_028950201.1	AT2G42810.1	PAPP5, PP5 | protein phosphatase 5.2 | chr2:17812336-17815896 REVERSE LENGTH=484
LOC114821654	-1.31376	0.00139828	#N/A	XP_028950464.1	AT4G33740.3	| unknown protein; FUNCTIONS IN: molecular_function unknown; INVOLVED IN: biological_process unknown; LOCATED IN: cellular_component unknown; BEST Arabidopsis thaliana protein match is: unknown protein (TAIR:AT4G37820.1); Has 138092 Blast hits to 73110 proteins in 2951 species: Archae - 732; Bacteria - 17903; Metazoa - 48520; Fungi - 16808; Plants - 7078; Viruses - 1044; Other Eukaryotes - 46007 …
LOC114821696	1.19697	1.37162e-06	#N/A	XP_028950638.1	AT1G70950.1	| TPX2 (targeting protein for Xklp2) protein family | chr1:26752779-26755242 FORWARD LENGTH=478
LOC114821727	1.39207	0.00561584	#N/A	XP_028950756.1	AT3G05200.1	ATL6 | RING/U-box superfamily protein | chr3:1477377-1478573 FORWARD LENGTH=398
LOC114821735	1.83419	1.60075e-09	#N/A	XP_028950778.1	AT4G08950.1	EXO | Phosphate-responsive 1 family protein | chr4:5740378-5741322 FORWARD LENGTH=314
LOC114821764	1.60841	0.000871532	#N/A	XP_028950910.1	AT2G20010.2	| Protein of unknown function (DUF810) | chr2:8637977-8641184 REVERSE LENGTH=952
LOC114821766	2.27969	0.000426692	#N/A	XP_028950915.1	AT5G56980.1	| unknown protein; FUNCTIONS IN: molecular_function unknown; INVOLVED IN: biological_process unknown; LOCATED IN: endomembrane system; EXPRESSED IN: 18 plant structures; EXPRESSED DURING: 12 growth stages; BEST Arabidopsis thaliana protein match is: unknown protein (TAIR:AT4G26130.1); Has 30201 Blast hits to 17322 proteins in 780 species: Archae - 12; Bacteria - 1396; Metazoa - 17338; Fungi - 342…
LOC114821833	1.77753	4.69213e-07	#N/A	XP_028951124.1	AT2G24240.1	| BTB/POZ domain with WD40/YVTN repeat-like protein | chr2:10310838-10312163 FORWARD LENGTH=441
LOC114821934	1.58144	8.24873e-20	#N/A	XP_028951269.1	AT5G13200.1	| GRAM domain family protein | chr5:4207081-4208079 FORWARD LENGTH=272
LOC114821942	-1.61917	1.15725e-09	product=leucine-rich repeat protein 1-like	XP_028951300.1	AT5G21090.1	| Leucine-rich repeat (LRR) family protein | chr5:7164758-7166904 FORWARD LENGTH=218
LOC114821948	-2.08867	0.00128154	#N/A	#N/A	#N/A	#N/A
LOC114821955	1.48671	0.000661727	product=protein PLANT CADMIUM RESISTANCE 2-like	XP_028951381.1	AT1G14870.1	PCR2 | PLANT CADMIUM RESISTANCE 2 | chr1:5128591-5129458 REVERSE LENGTH=152
LOC114821960	-2.09213	2.99447e-05	#N/A	XP_028951416.1	AT1G14390.1	| Leucine-rich repeat protein kinase family protein | chr1:4924277-4926794 FORWARD LENGTH=747
LOC114822035	-1.02044	3.73252e-15	product=VAN3-binding protein-like	XP_028951768.1	AT3G22810.1	| Plant protein of unknown function (DUF828) with plant pleckstrin homology-like region | chr3:8068595-8071559 FORWARD LENGTH=472
LOC114822042	1.14347	0.000131278	#N/A	#N/A	#N/A	#N/A
LOC114822070	-1.51525	0.00444158	#N/A	#N/A	#N/A	#N/A
LOC114822073	4.17568	2.24043e-08	#N/A	XP_028951903.1	AT5G13220.1	JAZ10, TIFY9, JAS1 | jasmonate-zim-domain protein 10 | chr5:4219001-4220502 FORWARD LENGTH=197
LOC114822078	1.22741	6.85247e-05	#N/A	XP_028951915.1	AT5G49480.1	ATCP1, CP1 | Ca2+-binding protein 1 | chr5:20070812-20071294 FORWARD LENGTH=160
LOC114822084	1.17193	1.35235e-07	#N/A	XP_028951936.1	AT4G31550.1	WRKY11, ATWRKY11 | WRKY DNA-binding protein 11 | chr4:15290065-15291458 REVERSE LENGTH=325
LOC114822162	-1.30662	0.000255832	#N/A	XP_028952179.1	AT2G03480.1	QUL2 | QUASIMODO2 LIKE 2 | chr2:1051509-1054090 FORWARD LENGTH=606
LOC114822219	2.01219	3.65838e-08	#N/A	XP_028952350.1	AT5G35320.1	| unknown protein; Has 1807 Blast hits to 1807 proteins in 277 species: Archae - 0; Bacteria - 0; Metazoa - 736; Fungi - 347; Plants - 385; Viruses - 0; Other Eukaryotes - 339 (source: NCBI BLink). | chr5:13521893-13523144 FORWARD LENGTH=225
LOC114822221	-1.34869	4.87876e-07	#N/A	#N/A	#N/A	#N/A
LOC114822250	1.44261	2.15295e-05	product=protein RALF-like 33	XP_028952404.1	AT4G15800.1	RALFL33 | ralf-like 33 | chr4:8984915-8985265 FORWARD LENGTH=116
LOC114822505	1.13546	2.72561e-07	product=cold and drought-regulated protein CORA-like	XP_028952718.1	#N/A	#N/A
LOC114822530	3.24764	9.70772e-07	#N/A	#N/A	#N/A	#N/A
LOC114822600	6.04494	1.3625e-05	product=protein TIFY 5A-like	XP_028953138.1	AT1G30135.1	JAZ8, TIFY5A | jasmonate-zim-domain protein 8 | chr1:10596516-10597095 FORWARD LENGTH=131
LOC114822699	6.72613	2.23924e-06	#N/A	XP_028953502.1	AT2G32350.1	| Ubiquitin-like superfamily protein | chr2:13734979-13735788 FORWARD LENGTH=242
LOC114822715	1.57035	5.19591e-08	product=TMV resistance protein N-like	XP_028953571.1	AT4G08450.1	| Disease resistance protein (TIR-NBS-LRR class) family | chr4:5365610-5371101 FORWARD LENGTH=1234
LOC114822727	1.23688	8.45038e-16	#N/A	#N/A	#N/A	#N/A
LOC114822740	-2.46615	0.000155247	#N/A	#N/A	#N/A	#N/A
LOC114823108	1.31262	1.63638e-05	product=glutathione transferase GST 23-like	XP_028954293.1	AT2G29420.1	ATGSTU7, GST25, GSTU7 | glutathione S-transferase tau 7 | chr2:12618111-12618871 REVERSE LENGTH=227
LOC114823146	2.72496	0.000836992	product=methylenetetrahydrofolate reductase 2-like	XP_028954341.1	AT2G44160.1	MTHFR2 | methylenetetrahydrofolate reductase 2 | chr2:18262301-18265185 FORWARD LENGTH=594
LOC114823651	2.25265	2.57798e-08	#N/A	XP_028954895.1	AT1G68390.1	| Core-2/I-branching beta-1,6-N-acetylglucosaminyltransferase family protein | chr1:25642838-25645484 FORWARD LENGTH=408
LOC114823711	1.00665	0.00167592	product=uncharacterized protein LOC114823711	XP_028954961.1	AT2G46495.1	| RING/U-box superfamily protein | chr2:19084134-19085704 REVERSE LENGTH=372
LOC114823846	-1.58531	3.39833e-05	product=FT-interacting protein 3-like	XP_028955156.1	AT3G57880.1	| Calcium-dependent lipid-binding (CaLB domain) plant phosphoribosyltransferase family protein | chr3:21431198-21433519 REVERSE LENGTH=773
LOC114823863	4.50515	0.000598128	#N/A	#N/A	#N/A	#N/A
LOC114823914	-1.13145	0.00110685	#N/A	#N/A	#N/A	#N/A
LOC114823943	-1.76996	0.000135486	#N/A	#N/A	#N/A	#N/A
LOC114824036	1.13538	2.08152e-05	product=protein DETOXIFICATION 19-like	XP_028956075.1	AT3G23560.1	ALF5 | MATE efflux family protein | chr3:8454361-8456588 REVERSE LENGTH=477
LOC114824218	-1.48538	6.32147e-09	product=receptor-like protein 2	XP_028956486.1	AT1G17240.1	AtRLP2, RLP2 | receptor like protein 2 | chr1:5896528-5898717 REVERSE LENGTH=729
LOC114824225	1.75128	5.99953e-12	product=receptor-like protein 2	XP_028956495.1	AT1G72300.1	| Leucine-rich receptor-like protein kinase family protein | chr1:27217679-27220966 REVERSE LENGTH=1095
LOC114824326	1.13005	0.000108414	product=disease resistance-like protein DSC1	XP_028956716.1	AT5G17680.1	| disease resistance protein (TIR-NBS-LRR class), putative | chr5:5822999-5827153 FORWARD LENGTH=1294
LOC114824389	-1.55469	3.01888e-08	#N/A	#N/A	#N/A	#N/A
LOC114824415	-1.06389	0.00479915	product=uncharacterized protein LOC114824415	XP_028957142.1	AT3G55420.1	| unknown protein; Has 21 Blast hits to 21 proteins in 8 species: Archae - 0; Bacteria - 0; Metazoa - 0; Fungi - 0; Plants - 21; Viruses - 0; Other Eukaryotes - 0 (source: NCBI BLink). | chr3:20547920-20548570 FORWARD LENGTH=216
LOC114824419	2.13334	2.94549e-07	product=calcium-binding protein CML42-like	XP_028957185.1	AT4G20780.1	CML42 | calmodulin like 42 | chr4:11133309-11133884 REVERSE LENGTH=191
LOC114824454	1.66771	6.64508e-08	#N/A	#N/A	#N/A	#N/A
LOC114824738	1.19593	2.35745e-05	product=GDP-mannose transporter GONST1-like isoform X1	XP_028957680.1	AT2G13650.3	GONST1 | golgi nucleotide sugar transporter 1 | chr2:5687584-5690303 REVERSE LENGTH=333
LOC114824775	3.71588	1.58925e-11	product=GATA transcription factor 5-like	XP_028957839.1	AT5G66320.2	GATA5 | GATA transcription factor 5 | chr5:26496208-26497309 REVERSE LENGTH=339
LOC114824807	1.43475	0.000524933	product=uncharacterized protein LOC114824807	XP_028957913.1	AT2G15760.1	| Protein of unknown function (DUF1645) | chr2:6865807-6866754 REVERSE LENGTH=315
LOC114824813	1.09038	3.50913e-06	product=uncharacterized protein LOC114824813	XP_028957928.1	AT2G15560.1	| Putative endonuclease or glycosyl hydrolase | chr2:6788319-6789788 REVERSE LENGTH=489
LOC114824821	4.21152	5.574e-10	product=uncharacterized protein LOC114824821	XP_028957955.1	AT3G19615.1	| unknown protein; FUNCTIONS IN: molecular_function unknown; INVOLVED IN: biological_process unknown; LOCATED IN: cellular_component unknown; Has 10 Blast hits to 10 proteins in 5 species: Archae - 0; Bacteria - 0; Metazoa - 0; Fungi - 0; Plants - 10; Viruses - 0; Other Eukaryotes - 0 (source: NCBI BLink). | chr3:6815073-6815354 REVERSE LENGTH=93
LOC114824838	1.573	0.000261864	product=uncharacterized protein LOC114824838	XP_028958013.1	AT4G38690.1	| PLC-like phosphodiesterases superfamily protein | chr4:18074743-18075699 REVERSE LENGTH=318
LOC114824852	1.86171	0.00205765	product=disease resistance-like protein DSC1	XP_028958063.1	AT5G17680.1	| disease resistance protein (TIR-NBS-LRR class), putative | chr5:5822999-5827153 FORWARD LENGTH=1294
LOC114824892	-2.16395	2.50589e-08	product=uncharacterized protein LOC114824892 isoform X1	XP_028958313.1	AT1G76930.1	ATEXT4, ORG5, ATEXT1, EXT1, EXT4 | extensin 4 | chr1:28895449-28896853 REVERSE LENGTH=293
LOC114824904	3.14614	5.7061e-05	product=ethylene-responsive transcription factor 1B-like	XP_028958444.1	AT3G23240.1	ERF1, ATERF1 | ethylene response factor 1 | chr3:8295705-8296361 FORWARD LENGTH=218
LOC114825039	5.09963	0.000574393	product=putative F-box protein At1g50870	XP_028959105.1	AT1G50870.1	| F-box and associated interaction domains-containing protein | chr1:18855147-18856337 FORWARD LENGTH=396
LOC114825052	1.60603	1.80447e-08	#N/A	XP_028959215.1	AT5G47810.1	PFK2 | phosphofructokinase 2 | chr5:19356569-19357989 REVERSE LENGTH=444
LOC114825322	1.34605	8.72554e-16	#N/A	XP_028959535.1	AT1G64380.1	| Integrase-type DNA-binding superfamily protein | chr1:23890981-23891988 REVERSE LENGTH=335
LOC114825407	1.7549	9.54169e-06	#N/A	XP_028959842.1	AT1G18890.1	ATCDPK1, CPK10, CDPK1, AtCPK10 | calcium-dependent protein kinase 1 | chr1:6523468-6525736 REVERSE LENGTH=545
LOC114825453	2.80576	4.02523e-05	#N/A	XP_028960012.1	AT4G23430.3	| NAD(P)-binding Rossmann-fold superfamily protein | chr4:12229171-12231493 FORWARD LENGTH=310
LOC114825555	-1.38843	2.0806e-12	#N/A	XP_028960122.1	AT3G47510.1	| unknown protein; FUNCTIONS IN: molecular_function unknown; INVOLVED IN: biological_process unknown; LOCATED IN: endomembrane system; EXPRESSED IN: 19 plant structures; EXPRESSED DURING: 11 growth stages; Has 15 Blast hits to 15 proteins in 7 species: Archae - 0; Bacteria - 0; Metazoa - 0; Fungi - 0; Plants - 15; Viruses - 0; Other Eukaryotes - 0 (source: NCBI BLink). | chr3:17511173-17511615 FO…
LOC114825590	-1.08706	0.00490114	#N/A	XP_028960199.1	AT1G17200.1	| Uncharacterised protein family (UPF0497) | chr1:5878493-5879871 FORWARD LENGTH=204
LOC114825626	1.26943	2.11998e-06	product=uncharacterized protein LOC114825626	XP_028960433.1	AT5G48050.1	| CONTAINS InterPro DOMAIN/s: Retrotransposon gag protein (InterPro:IPR005162); BEST Arabidopsis thaliana protein match is: unknown protein (TAIR:AT1G34070.1); Has 1807 Blast hits to 1807 proteins in 277 species: Archae - 0; Bacteria - 0; Metazoa - 736; Fungi - 347; Plants - 385; Viruses - 0; Other Eukaryotes - 339 (source: NCBI BLink). | chr5:19472661-19473770 REVERSE LENGTH=369
LOC114825646	-1.09407	1.00791e-10	#N/A	XP_028960499.1	AT2G45900.1	| Phosphatidylinositol N-acetyglucosaminlytransferase subunit P-related | chr2:18886069-18888674 REVERSE LENGTH=720
LOC114825662	-1.31075	9.50256e-05	#N/A	#N/A	#N/A	#N/A
LOC114825672	-1.59256	0.000685031	#N/A	#N/A	#N/A	#N/A
LOC114825859	2.46117	0.000768378	product=BON1-associated protein 2-like	XP_028960722.1	AT2G45760.1	BAP2, BAL | BON association protein 2 | chr2:18847125-18847748 REVERSE LENGTH=207
LOC114825896	2.89753	0.000122142	product=probable protein phosphatase 2C 25	XP_028960776.1	AT2G30020.1	| Protein phosphatase 2C family protein | chr2:12814437-12815904 FORWARD LENGTH=396
LOC114825967	2.53682	4.89006e-15	#N/A	#N/A	#N/A	#N/A
LOC114825973	2.21893	0.00206626	#N/A	XP_028961220.1	AT5G38260.1	| Protein kinase superfamily protein | chr5:15283692-15285837 REVERSE LENGTH=638
LOC114825982	1.20195	1.05954e-06	product=probable pectinesterase/pectinesterase inhibitor 51	XP_028961267.1	AT5G09760.1	| Plant invertase/pectin methylesterase inhibitor superfamily | chr5:3032446-3034364 FORWARD LENGTH=551
LOC114825983	3.60098	1.90477e-27	product=probable pectinesterase/pectinesterase inhibitor 51	XP_028961268.1	AT5G09760.1	| Plant invertase/pectin methylesterase inhibitor superfamily | chr5:3032446-3034364 FORWARD LENGTH=551
LOC114826056	1.25743	0.000413646	product=E3 ubiquitin-protein ligase RHA1B-like	XP_028961512.1	AT3G61460.1	BRH1 | brassinosteroid-responsive RING-H2 | chr3:22741701-22742213 REVERSE LENGTH=170
LOC114826111	1.85299	9.38518e-11	#N/A	XP_028961732.1	AT3G11410.1	ATPP2CA, AHG3, PP2CA | protein phosphatase 2CA | chr3:3584181-3585649 REVERSE LENGTH=399
LOC114826132	1.34695	0.00509419	#N/A	#N/A	#N/A	#N/A
LOC114826167	3.87413	0.00094456	product=cytokinin hydroxylase-like	XP_028961997.1	AT5G52400.1	CYP715A1 | cytochrome P450, family 715, subfamily A, polypeptide 1 | chr5:21272949-21275509 FORWARD LENGTH=519
LOC114826410	-1.01462	5.65675e-05	product=BTB/POZ domain-containing protein DOT3-like isoform X2	XP_028962428.1	AT5G10250.1	DOT3 | Phototropic-responsive NPH3 family protein | chr5:3217028-3219368 REVERSE LENGTH=607
LOC114826430	2.30532	3.79271e-12	#N/A	XP_028962455.1	AT1G27680.1	APL2 | ADPGLC-PPase large subunit | chr1:9631630-9634450 FORWARD LENGTH=518
LOC114826459	-1.64114	0.00189663	product=protein NRT1/ PTR FAMILY 4.5-like	XP_028962514.1	AT1G27040.1	| Major facilitator superfamily protein | chr1:9386893-9390018 REVERSE LENGTH=567
LOC114826460	1.16781	6.8987e-27	#N/A	XP_028962518.1	AT4G33300.2	ADR1-L1 | ADR1-like 1 | chr4:16051162-16054005 REVERSE LENGTH=816
LOC114826510	1.28382	0.000261031	#N/A	XP_028962746.1	AT2G26530.2	AR781 | Protein of unknown function (DUF1645) | chr2:11283036-11283989 REVERSE LENGTH=290
LOC114826557	1.7853	9.49847e-06	#N/A	#N/A	#N/A	#N/A
LOC114826595	2.24467	9.61713e-08	#N/A	XP_028963017.1	AT4G24380.1	| INVOLVED IN: 10-formyltetrahydrofolate biosynthetic process, folic acid and derivative biosynthetic process; EXPRESSED IN: 24 plant structures; EXPRESSED DURING: 15 growth stages; CONTAINS InterPro DOMAIN/s: Serine hydrolase (InterPro:IPR005645); BEST Arabidopsis thaliana protein match is: alpha/beta-Hydrolases superfamily protein (TAIR:AT5G65400.1); Has 30201 Blast hits to 17322 proteins in 78…
LOC114826620	-4.30725	0.00205003	#N/A	#N/A	#N/A	#N/A
LOC114826623	-1.21128	1.25357e-10	#N/A	XP_028963110.1	AT1G10020.1	| Protein of unknown function (DUF1005) | chr1:3269939-3271732 REVERSE LENGTH=461
LOC114826627	4.64635	6.32093e-08	#N/A	XP_028963124.1	AT1G22810.1	| Integrase-type DNA-binding superfamily protein | chr1:8074535-8074969 REVERSE LENGTH=144
LOC114826779	1.42741	0.00366976	product=senescence-associated carboxylesterase 101-like	XP_028963371.1	AT5G14930.3	SAG101 | senescence-associated gene 101 | chr5:4828754-4830165 FORWARD LENGTH=239
LOC114826903	4.09446	3.67168e-06	#N/A	XP_028963619.1	AT5G40510.1	| Sucrase/ferredoxin-like family protein | chr5:16229277-16230798 FORWARD LENGTH=333
LOC114826904	2.2028	0.00049455	product=TMV resistance protein N-like	XP_028963622.1	AT5G36930.2	| Disease resistance protein (TIR-NBS-LRR class) family | chr5:14567771-14571916 REVERSE LENGTH=1191
LOC114826982	2.67717	8.36817e-15	#N/A	XP_028964037.1	AT3G21150.1	BBX32 | B-box 32 | chr3:7412713-7413390 REVERSE LENGTH=225
LOC114826991	-1.49826	0.00159703	#N/A	#N/A	#N/A	#N/A
LOC114827011	1.58524	1.9465e-07	#N/A	XP_028964157.1	AT5G56550.1	OXS3, ATOXS3 | oxidative stress 3 | chr5:22895847-22896502 REVERSE LENGTH=172
LOC114827057	-2.41092	3.04824e-09	#N/A	#N/A	#N/A	#N/A
LOC114827283	3.45429	0.000214259	product=phytosulfokines-like	XP_028964763.1	AT3G49780.1	ATPSK4, ATPSK3 (FORMER SYMBOL), PSK4 | phytosulfokine 4 precursor | chr3:18465750-18466254 FORWARD LENGTH=79
LOC114827341	-1.40585	0.0045111	#N/A	#N/A	#N/A	#N/A
LOC114827395	1.0752	7.05637e-17	product=glucan endo-1%2C3-beta-glucosidase 14-like	XP_028965018.1	AT2G26600.1	| Glycosyl hydrolase superfamily protein | chr2:11316727-11318215 FORWARD LENGTH=388
LOC114827407	1.11737	1.89342e-09	product=TMV resistance protein N-like isoform X2	XP_028965024.1	AT5G17680.1	| disease resistance protein (TIR-NBS-LRR class), putative | chr5:5822999-5827153 FORWARD LENGTH=1294
LOC114827454	1.12541	1.36203e-05	product=MDIS1-interacting receptor like kinase 2-like	XP_028965102.1	AT4G08850.1	| Leucine-rich repeat receptor-like protein kinase family protein | chr4:5636693-5640496 REVERSE LENGTH=1045
LOC114827578	1.42937	5.58485e-06	#N/A	XP_028965470.1	AT3G19200.1	| unknown protein; BEST Arabidopsis thaliana protein match is: unknown protein (TAIR:AT4G34419.1); Has 51 Blast hits to 51 proteins in 10 species: Archae - 0; Bacteria - 0; Metazoa - 0; Fungi - 0; Plants - 51; Viruses - 0; Other Eukaryotes - 0 (source: NCBI BLink). | chr3:6649478-6650006 REVERSE LENGTH=143
LOC114827600	-2.76443	0.00333573	#N/A	XP_028965525.1	AT1G23770.1	| F-box family protein | chr1:8405214-8406266 REVERSE LENGTH=350
LOC114827637	2.39662	0.000254202	#N/A	XP_028965579.1	AT4G38580.1	ATFP6, HIPP26, FP6 | farnesylated protein 6 | chr4:18034596-18035693 FORWARD LENGTH=153
LOC114827665	-1.2083	0.000821175	#N/A	XP_028965706.1	AT5G48500.1	| unknown protein; BEST Arabidopsis thaliana protein match is: unknown protein (TAIR:AT2G10930.1); Has 30201 Blast hits to 17322 proteins in 780 species: Archae - 12; Bacteria - 1396; Metazoa - 17338; Fungi - 3422; Plants - 5037; Viruses - 0; Other Eukaryotes - 2996 (source: NCBI BLink). | chr5:19653235-19654017 FORWARD LENGTH=167
LOC114827684	1.26122	8.32993e-09	#N/A	XP_028965768.1	AT5G09470.1	DIC3 | dicarboxylate carrier 3 | chr5:2949241-2950513 REVERSE LENGTH=337
LOC114827700	1.25167	0.00335541	product=probable glutathione S-transferase	XP_028965842.1	AT1G78380.1	ATGSTU19, GST8, GSTU19 | glutathione S-transferase TAU 19 | chr1:29486659-29487819 REVERSE LENGTH=219
LOC114827708	2.1591	2.6483e-10	product=MDIS1-interacting receptor like kinase 2-like	XP_028965907.1	AT4G08850.1	| Leucine-rich repeat receptor-like protein kinase family protein | chr4:5636693-5640496 REVERSE LENGTH=1045
LOC114827744	-1.10983	8.57636e-05	product=protein G1-like1	XP_028966023.1	AT1G07090.1	LSH6 | Protein of unknown function (DUF640) | chr1:2174202-2174792 REVERSE LENGTH=196
MIR7126	2.53567	6.94966e-05	#N/A	#N/A	#N/A	#N/A
MYB25	2.75833	3.35064e-08	#N/A	#N/A	#N/A	#N/A
MYB30	2.22169	2.45875e-12	#N/A	NP_001280966.1	AT3G28910.1	ATMYB30, MYB30 | myb domain protein 30 | chr3:10911443-10912856 FORWARD LENGTH=323
MYB36	1.55885	1.31611e-06	product=protein ODORANT1-like	NP_001281023.1	AT4G21440.1	ATMYB102, ATM4, MYB102 | MYB-like 102 | chr4:11418425-11419652 REVERSE LENGTH=350
MYB7	2.19613	8.7236e-08	#N/A	#N/A	#N/A	#N/A
MYBR18	1.68188	2.49206e-10	#N/A	#N/A	#N/A	#N/A
MYBR20	1.17121	0.000287383	product=telomere repeat-binding protein 5-like isoform X1	XP_008384952.1	AT1G07540.1	TRFL2 | TRF-like 2 | chr1:2318433-2321048 REVERSE LENGTH=630
NAC23	2.67016	1.95861e-19	#N/A	#N/A	#N/A	#N/A
PIN/CAM	6.37059	1.43959e-05	#N/A	#N/A	#N/A	#N/A
PPO	2.06697	0.000204227	#N/A	NP_001306190.1	AT2G36325.1	| GDSL-like Lipase/Acylhydrolase superfamily protein | chr2:15231409-15233224 FORWARD LENGTH=356
SPS	1.87152	8.30889e-23	#N/A	#N/A	#N/A	#N/A
WRKY11	1.857	1.63052e-13	#N/A	#N/A	#N/A	#N/A
WRKY12	1.20471	0.000232734	product=probable WRKY transcription factor 46 isoform X1	XP_028959831.1	AT4G23810.1	WRKY53, ATWRKY53 | WRKY family transcription factor | chr4:12392666-12393739 REVERSE LENGTH=324
WRKY6	2.47783	9.83304e-10	#N/A	#N/A	#N/A	#N/A
WRKY9	3.03146	5.00935e-05	product=probable WRKY transcription factor 33	NP_001281056.1	AT2G38470.1	WRKY33, ATWRKY33 | WRKY DNA-binding protein 33 | chr2:16108476-16110539 FORWARD LENGTH=519
XET01	1.95962	3.25297e-14	#N/A	XP_008369587.1	AT5G13870.1	EXGT-A4, XTH5 | xyloglucan endotransglucosylase/hydrolase 5 | chr5:4475089-4476217 REVERSE LENGTH=293
XET02	2.14584	2.27388e-18	#N/A	NP_001281042.1	AT4G25810.1	XTR6, XTH23 | xyloglucan endotransglycosylase 6 | chr4:13128694-13129715 FORWARD LENGTH=286
