# Supplementary material for: The apple DNA-binding one zinc-finger protein MdDof54 promotes drought resistance
Source: Hortic Res. 2020 Dec 1;7:195. doi: 10.1038/s41438-020-00419-5 (PMC7704620; doi:10.1038/s41438-020-00419-5)
Supplement: Supplementary file 4 — Data set 2 [file 41438_2020_419_MOESM4_ESM.xlsx]

## Sheet: Sheet1
Suppementary data 2. Differentially expressed genes (DEGs) in MdDof54 RNAi vs. GL-3 plants from RNA-seq analysis under control condition.
Gene ID	log2 Fold Change	p value	Annotation	Transcipt ID	Homolog to tair	Tair annotation
LOC103402173	9.91772	2.49705e-16	product=dof zinc finger protein DOF3.5	XP_008339132.1	AT1G21340.1	| Dof-type zinc finger DNA-binding family protein | chr1:7476087-7476869 FORWARD LENGTH=260
LOC103446448	7.93862	8.16212e-09	product=serine carboxypeptidase-like 31	XP_008383787.1	AT1G11080.2	scpl31 | serine carboxypeptidase-like 31 | chr1:3694809-3697759 REVERSE LENGTH=495
LOC103441667	7.41619	3.51894e-11	#N/A	XP_028963040.1	AT2G22540.1	SVP, AGL22 | K-box region and MADS-box transcription factor family protein | chr2:9580417-9583603 FORWARD LENGTH=240
LOC103410912	7.23445	1.20572e-07	#N/A	#N/A	#N/A	#N/A
LOC103432014	5.85843	6.32925e-94	#N/A	XP_028948857.1	AT4G30100.1	| P-loop containing nucleoside triphosphate hydrolases superfamily protein | chr4:14714191-14719335 FORWARD LENGTH=1311
LOC103450431	5.4081	3.53127e-06	#N/A	XP_008387997.1	AT1G75450.1	CKX5, ATCKX5, ATCKX6 | cytokinin oxidase 5 | chr1:28315248-28318064 REVERSE LENGTH=540
LOC114819363	5.29085	0.000281825	#N/A	#N/A	#N/A	#N/A
LOC103440762	5.07929	1.23297e-08	#N/A	XP_028962343.1	AT1G52950.1	| Nucleic acid-binding, OB-fold-like protein | chr1:19725483-19728007 FORWARD LENGTH=566
LOC103447326	4.99267	1.23102e-71	product=EG45-like domain containing protein	XP_008384747.1	AT4G30380.1	| Barwin-related endoglucanase | chr4:14860486-14860994 FORWARD LENGTH=123
LOC103421599	4.7785	1.00954e-06	product=ethylene-responsive transcription factor ERF098-like	XP_008357870.1	AT3G23230.1	| Integrase-type DNA-binding superfamily protein | chr3:8289647-8290066 REVERSE LENGTH=139
LOC103446651	4.40774	0.000924854	product=G-type lectin S-receptor-like serine/threonine-protein kinase At1g11410	XP_008384004.3	AT1G11410.1	| S-locus lectin protein kinase family protein | chr1:3841286-3844284 FORWARD LENGTH=845
LOC103420961	4.24539	1.06686e-06	#N/A	XP_028962506.1	AT1G47510.1	AT5PTASE11, 5PTASE11 | inositol polyphosphate 5-phosphatase 11 | chr1:17435991-17438296 REVERSE LENGTH=334
LOC103429384	4.15459	7.17473e-18	#N/A	#N/A	#N/A	#N/A
LOC108169731	3.9923	4.00096e-06	#N/A	#N/A	#N/A	#N/A
LOC103404883	3.94487	7.73043e-20	#N/A	XP_028963748.1	AT5G38690.1	| Zinc-finger domain of monoamine-oxidase A repressor R1 protein | chr5:15479424-15482992 REVERSE LENGTH=572
LOC103431537	3.91787	1.0443e-06	#N/A	#N/A	#N/A	#N/A
LOC114827025	3.84434	5.27169e-08	#N/A	#N/A	#N/A	#N/A
LOC103405603	3.60977	1.94338e-39	#N/A	XP_008342835.2	AT5G64810.1	WRKY51, ATWRKY51 | WRKY DNA-binding protein 51 | chr5:25908415-25909687 FORWARD LENGTH=194
LOC114825931	3.58724	4.31728e-05	#N/A	XP_028960831.1	AT3G45140.1	LOX2, ATLOX2 | lipoxygenase 2 | chr3:16525437-16529233 FORWARD LENGTH=896
LOC103423272	3.58239	0.000211416	#N/A	XP_008359562.2	AT2G41640.1	| Glycosyltransferase family 61 protein | chr2:17360654-17362391 FORWARD LENGTH=500
LOC103419411	3.53767	6.59764e-21	product=WRKY DNA-binding transcription factor 70-like	XP_008355738.2	AT3G56400.1	WRKY70, ATWRKY70 | WRKY DNA-binding protein 70 | chr3:20909082-20910409 REVERSE LENGTH=294
LOC103414731	3.47493	2.99568e-22	product=rust resistance kinase Lr10-like isoform X1	XP_028950176.1	AT1G66920.2	| Protein kinase superfamily protein | chr1:24965410-24967432 REVERSE LENGTH=617
LOC103416309	3.42519	0.000222094	product=G-type lectin S-receptor-like serine/threonine-protein kinase LECRK3	XP_008352793.2	AT5G60900.1	RLK1 | receptor-like protein kinase 1 | chr5:24498467-24501494 REVERSE LENGTH=748
LOC103408866	3.38271	7.47493e-16	product=cyclic nucleotide-gated ion channel 1-like	XP_008345906.3	AT5G53130.1	CNGC1, ATCNGC1 | cyclic nucleotide gated channel 1 | chr5:21537830-21540490 REVERSE LENGTH=716
LOC114826367	3.35862	0.000555974	#N/A	#N/A	#N/A	#N/A
LOC103439952	3.2718	1.6323e-30	#N/A	#N/A	#N/A	#N/A
LOC103402621	3.22986	0.00100824	#N/A	#N/A	#N/A	#N/A
LOC114823917	3.21449	0.00199235	#N/A	#N/A	#N/A	#N/A
LOC103414724	3.09156	0.000191623	product=transcription factor MYB30-like	XP_008351312.2	AT3G23250.1	MYB15, ATY19, ATMYB15 | myb domain protein 15 | chr3:8309492-8310624 FORWARD LENGTH=285
LOC114824976	3.07736	1.23266e-05	#N/A	#N/A	#N/A	#N/A
LOC103435609	3.04606	0.00125628	product=cationic amino acid transporter 1-like	XP_008372218.2	AT4G21120.1	AAT1, CAT1 | amino acid transporter 1 | chr4:11270318-11273775 FORWARD LENGTH=594
LOC103437680	2.95715	3.66779e-05	#N/A	XP_008374390.2	AT3G48280.1	CYP71A25 | cytochrome P450, family 71, subfamily A, polypeptide 25 | chr3:17879594-17881164 FORWARD LENGTH=490
LOC103448177	2.93007	7.52627e-06	product=sphinganine C4-monooxygenase 1-like	XP_008385659.2	AT1G14290.1	SBH2 | sphingoid base hydroxylase 2 | chr1:4880307-4881784 REVERSE LENGTH=259
LOC103442020	2.89231	0.00111181	product=cytochrome P450 CYP82D47-like	XP_028963213.1	AT4G31940.1	CYP82C4 | cytochrome P450, family 82, subfamily C, polypeptide 4 | chr4:15452040-15453966 FORWARD LENGTH=524
LOC108171733	2.89033	0.00064616	#N/A	#N/A	#N/A	#N/A
LOC103443776	2.84255	1.22292e-05	#N/A	XP_028964171.1	AT1G59870.1	PEN3, PDR8, ATPDR8, ABCG36, ATABCG36 | ABC-2 and Plant PDR ABC-type transporter family protein | chr1:22034661-22039844 FORWARD LENGTH=1469
LOC103428276	2.8337	3.1901e-05	#N/A	XP_008364594.2	AT3G48280.1	CYP71A25 | cytochrome P450, family 71, subfamily A, polypeptide 25 | chr3:17879594-17881164 FORWARD LENGTH=490
LOC114821144	2.81777	9.66731e-07	#N/A	#N/A	#N/A	#N/A
LOC103448015	2.81564	9.16718e-05	#N/A	XP_028944447.1	AT1G11820.2	| O-Glycosyl hydrolases family 17 protein | chr1:3991144-3993327 REVERSE LENGTH=511
LOC114825453	2.78495	5.67515e-06	#N/A	XP_028960012.1	AT4G23430.3	| NAD(P)-binding Rossmann-fold superfamily protein | chr4:12229171-12231493 FORWARD LENGTH=310
LOC103434367	2.78228	0.00203068	product=putative wall-associated receptor kinase-like 16	XP_008370923.3	AT1G16150.1	WAKL4 | wall associated kinase-like 4 | chr1:5532415-5534877 FORWARD LENGTH=779
LOC103422644	2.74294	2.93812e-85	product=non-specific lipid-transfer protein 1-like	XP_008358923.2	AT2G38540.1	LP1, LTP1, ATLTP1 | lipid transfer protein 1 | chr2:16130418-16130893 FORWARD LENGTH=118
LOC103440398	2.73332	3.10133e-14	product=nardilysin-like	XP_028965404.1	AT1G06900.1	| Insulinase (Peptidase family M16) family protein | chr1:2115155-2120635 REVERSE LENGTH=1024
LOC103428150	2.71994	3.31931e-10	#N/A	XP_028960176.1	AT1G76430.1	PHT1;9 | phosphate transporter 1;9 | chr1:28679115-28681874 REVERSE LENGTH=532
LOC103410631	2.71971	1.54594e-07	#N/A	XP_028962628.1	AT5G26170.1	WRKY50, ATWRKY50 | WRKY DNA-binding protein 50 | chr5:9147176-9148128 REVERSE LENGTH=173
MIR391	2.6796	0.000194992	#N/A	#N/A	#N/A	#N/A
LOC103404127	2.6586	2.90253e-05	#N/A	XP_008341207.1	AT3G26690.2	ATNUDT13, ATNUDX13, NUDX13 | nudix hydrolase homolog 13 | chr3:9804418-9805398 REVERSE LENGTH=202
LOC103415121	2.60292	5.40893e-07	#N/A	XP_008351695.2	AT1G65810.2	| P-loop containing nucleoside triphosphate hydrolases superfamily protein | chr1:24477043-24480728 REVERSE LENGTH=1016
LOC103449966	2.57312	9.00597e-05	product=receptor-like protein 6	XP_028961426.1	AT1G45616.1	AtRLP6, RLP6 | receptor like protein 6 | chr1:17183550-17186534 REVERSE LENGTH=994
LOC103407342	2.5655	0.000135762	product=rust resistance kinase Lr10-like	XP_028954812.1	AT1G66920.2	| Protein kinase superfamily protein | chr1:24965410-24967432 REVERSE LENGTH=617
LOC103434045	2.5466	2.38158e-20	product=pathogenesis-related protein 1-like	XP_008370577.3	AT2G14580.1	ATPRB1, PRB1 | basic pathogenesis-related protein 1 | chr2:6225703-6226188 REVERSE LENGTH=161
LOC103414856	2.53704	2.8817e-07	#N/A	#N/A	#N/A	#N/A
LOC103437129	2.53178	1.49712e-16	#N/A	XP_008373804.1	AT5G53110.1	| RING/U-box superfamily protein | chr5:21529022-21533008 FORWARD LENGTH=382
LOC103401024	2.52979	1.04125e-14	#N/A	NP_001280823.1	AT3G12500.1	ATHCHIB, PR3, PR-3, CHI-B, B-CHI, HCHIB | basic chitinase | chr3:3962501-3963984 REVERSE LENGTH=335
LOC114827555	2.48381	0.000344595	#N/A	#N/A	#N/A	#N/A
LOC103423965	2.47822	4.42806e-09	#N/A	XP_008360260.2	AT1G24020.2	MLP423 | MLP-like protein 423 | chr1:8500653-8501458 REVERSE LENGTH=155
LOC103419333	2.46824	6.66026e-14	product=uncharacterized protein LOC103419333	XP_028957036.1	AT2G37730.1	| Protein of unknown function (DUF604) | chr2:15822186-15824538 REVERSE LENGTH=532
LOC103454337	2.46656	5.19164e-05	#N/A	#N/A	#N/A	#N/A
LOC103446788	2.44718	0.000305041	product=disease resistance RPP13-like protein 4	XP_008384150.1	AT3G50950.1	ZAR1 | HOPZ-ACTIVATED RESISTANCE 1 | chr3:18936127-18938685 FORWARD LENGTH=852
LOC103439968	2.4406	4.64166e-08	#N/A	XP_028962078.1	AT5G54130.2	| Calcium-binding endonuclease/exonuclease/phosphatase family | chr5:21962900-21965279 FORWARD LENGTH=436
LOC103455513	2.42859	4.68464e-20	#N/A	XP_008393326.2	AT1G68390.1	| Core-2/I-branching beta-1,6-N-acetylglucosaminyltransferase family protein | chr1:25642838-25645484 FORWARD LENGTH=408
LOC114827523	2.41632	2.3905e-05	product=laccase-15-like	XP_028965266.1	AT5G48100.1	TT10, LAC15, ATLAC15 | Laccase/Diphenol oxidase family protein | chr5:19489530-19492582 REVERSE LENGTH=565
LOC114824375	2.4141	0.000578688	product=uncharacterized protein LOC114824375	XP_028956934.1	AT4G15880.1	ESD4, ATESD4 | Cysteine proteinases superfamily protein | chr4:9012769-9015797 FORWARD LENGTH=489
LOC103411681	2.40722	6.17139e-06	product=L-ascorbate oxidase-like	XP_028958650.1	AT4G39830.1	| Cupredoxin superfamily protein | chr4:18479103-18481184 FORWARD LENGTH=582
LOC103411543	2.38236	0.000206213	product=23 kDa jasmonate-induced protein-like	XP_008348391.1	AT5G63520.1	| CONTAINS InterPro DOMAIN/s: F-box domain, Skp2-like (InterPro:IPR022364), FIST C domain (InterPro:IPR019494), FIST domain, N-terminal (InterPro:IPR013702); Has 137 Blast hits to 137 proteins in 56 species: Archae - 0; Bacteria - 88; Metazoa - 6; Fungi - 0; Plants - 32; Viruses - 0; Other Eukaryotes - 11 (source: NCBI BLink). | chr5:25426300-25429093 REVERSE LENGTH=519
LOC103443059	2.38055	4.77606e-11	#N/A	XP_008380068.2	AT3G13130.1	| unknown protein; FUNCTIONS IN: molecular_function unknown; INVOLVED IN: biological_process unknown; LOCATED IN: endomembrane system; EXPRESSED IN: male gametophyte; Has 140 Blast hits to 132 proteins in 41 species: Archae - 2; Bacteria - 4; Metazoa - 29; Fungi - 20; Plants - 51; Viruses - 0; Other Eukaryotes - 34 (source: NCBI BLink). | chr3:4223008-4223613 FORWARD LENGTH=201
LOC103452331	2.37368	8.85142e-06	product=ankyrin repeat-containing protein ITN1-like	XP_028954672.1	AT5G04700.1	| Ankyrin repeat family protein | chr5:1354240-1356754 REVERSE LENGTH=669
LOC103404480	2.37041	0.00198949	#N/A	XP_028953279.1	AT1G13940.1	| Plant protein of unknown function (DUF863) | chr1:4762703-4765923 REVERSE LENGTH=1005
LOC103411129	2.36834	8.36951e-15	product=ankyrin repeat-containing protein At5g02620-like	XP_028955745.1	AT3G18670.1	| Ankyrin repeat family protein | chr3:6424135-6426471 REVERSE LENGTH=598
LOC114821122	2.34848	7.49828e-23	#N/A	#N/A	#N/A	#N/A
LOC103410699	2.33137	9.87372e-14	product=cysteine-rich repeat secretory protein 38-like	XP_008347598.2	AT3G22060.1	| Receptor-like protein kinase-related family protein | chr3:7771065-7772137 FORWARD LENGTH=252
LOC103420881	2.32184	1.23122e-10	#N/A	XP_028965584.1	AT1G22620.1	ATSAC1 | Phosphoinositide phosphatase family protein | chr1:7997889-8002787 REVERSE LENGTH=912
LOC103412897	2.3078	5.75903e-05	product=cytochrome P450 716B1-like	XP_028945315.1	AT2G42850.1	CYP718 | cytochrome P450, family 718 | chr2:17831662-17833309 FORWARD LENGTH=485
LOC103435610	2.30471	2.28756e-21	product=cationic amino acid transporter 1-like	XP_008372219.1	AT4G21120.1	AAT1, CAT1 | amino acid transporter 1 | chr4:11270318-11273775 FORWARD LENGTH=594
LOC103431360	2.28622	5.11353e-09	#N/A	XP_008367734.1	AT2G46150.1	| Late embryogenesis abundant (LEA) hydroxyproline-rich glycoprotein family | chr2:18961424-18962089 FORWARD LENGTH=221
LOC114821055	2.28615	6.52933e-09	#N/A	XP_028948673.1	AT3G18440.1	AtALMT9, ALMT9 | aluminum-activated malate transporter 9 | chr3:6328181-6330652 FORWARD LENGTH=598
LOC103435683	2.28371	1.75124e-07	product=phospholipase A1-Igamma1%2C chloroplastic-like	XP_008372307.2	AT1G06800.1	PLA-I{gamma}1 | alpha/beta-Hydrolases superfamily protein | chr1:2089538-2091443 REVERSE LENGTH=515
LOC103429227	2.2689	0.00173761	product=receptor-like protein 7	XP_028963888.1	AT1G47890.1	AtRLP7, RLP7 | receptor like protein 7 | chr1:17643976-17647035 FORWARD LENGTH=1019
LOC103437308	2.26557	0.000267848	product=umecyanin-like	XP_008374007.2	AT5G20230.1	ATBCB, BCB, SAG14 | blue-copper-binding protein | chr5:6826626-6827408 FORWARD LENGTH=196
LOC103449233	2.2648	0.000167962	#N/A	XP_008386742.2	AT5G10770.1	| Eukaryotic aspartyl protease family protein | chr5:3403331-3405331 REVERSE LENGTH=474
LOC103416673	2.26333	1.11901e-05	#N/A	#N/A	#N/A	#N/A
LOC103416217	2.26301	8.89301e-05	product=pathogen-associated molecular patterns-induced protein A70-like	XP_028944446.1	AT5G56980.1	| unknown protein; FUNCTIONS IN: molecular_function unknown; INVOLVED IN: biological_process unknown; LOCATED IN: endomembrane system; EXPRESSED IN: 18 plant structures; EXPRESSED DURING: 12 growth stages; BEST Arabidopsis thaliana protein match is: unknown protein (TAIR:AT4G26130.1); Has 30201 Blast hits to 17322 proteins in 780 species: Archae - 12; Bacteria - 1396; Metazoa - 17338; Fungi - 342…
LOC103418504	2.26139	1.51975e-11	#N/A	#N/A	#N/A	#N/A
LOC103418508	2.25756	0.000280413	product=rust resistance kinase Lr10-like	XP_017183127.2	AT1G66920.2	| Protein kinase superfamily protein | chr1:24965410-24967432 REVERSE LENGTH=617
LOC103438157	2.22502	0.000208702	#N/A	XP_017188323.2	AT2G32440.2	KAO2 | ent-kaurenoic acid hydroxylase 2 | chr2:13775668-13777783 FORWARD LENGTH=489
LOC103444729	2.22495	3.50492e-15	#N/A	XP_008381905.2	AT1G34060.1	| Pyridoxal phosphate (PLP)-dependent transferases superfamily protein | chr1:12396561-12398299 REVERSE LENGTH=463
LOC103447993	2.22075	0.0002022	product=blue copper protein-like	XP_008385451.2	AT2G25060.1	ENODL14, AtENODL14 | early nodulin-like protein 14 | chr2:10662308-10662930 FORWARD LENGTH=182
LOC103452013	2.21861	6.26144e-07	#N/A	#N/A	#N/A	#N/A
LOC114820949	2.20414	5.03855e-19	#N/A	XP_028948146.1	AT1G68390.1	| Core-2/I-branching beta-1,6-N-acetylglucosaminyltransferase family protein | chr1:25642838-25645484 FORWARD LENGTH=408
LOC103451757	2.19971	0.00202584	#N/A	XP_008389401.2	AT1G13710.1	CYP78A5, KLU | cytochrome P450, family 78, subfamily A, polypeptide 5 | chr1:4702932-4704592 REVERSE LENGTH=517
LOC103449538	2.19297	2.67988e-09	product=heat shock cognate 70 kDa protein-like	XP_028945457.1	AT5G02500.1	HSC70-1, HSP70-1, AT-HSC70-1, HSC70 | heat shock cognate protein 70-1 | chr5:554055-556334 REVERSE LENGTH=651
LOC103439595	2.17537	6.66066e-06	#N/A	XP_008376380.1	AT5G61550.1	| U-box domain-containing protein kinase family protein | chr5:24748325-24751558 FORWARD LENGTH=845
LOC103432961	2.16112	4.01237e-05	product=probable LRR receptor-like serine/threonine-protein kinase At1g56140	XP_028954618.1	AT1G56130.1	| Leucine-rich repeat transmembrane protein kinase | chr1:20994931-21000887 REVERSE LENGTH=1032
LOC103405072	2.15586	2.46551e-08	#N/A	XP_008342265.2	AT3G07600.1	| Heavy metal transport/detoxification superfamily protein | chr3:2424300-2424954 REVERSE LENGTH=157
LOC103409064	2.14953	1.45844e-09	product=VQ motif-containing protein 22-like	XP_008346105.2	AT4G20000.1	| VQ motif-containing protein | chr4:10838367-10838993 FORWARD LENGTH=208
LOC103426498	2.1295	8.87215e-27	product=protein DOWNY MILDEW RESISTANCE 6-like	XP_008362804.2	AT5G24530.1	DMR6 | 2-oxoglutarate (2OG) and Fe(II)-dependent oxygenase superfamily protein | chr5:8378964-8383154 FORWARD LENGTH=341
LOC103434283	2.12726	5.85017e-20	product=calreticulin-3-like isoform X2	XP_028957346.1	AT1G08450.1	CRT3, PSL1, EBS2, AtCRT3 | calreticulin 3 | chr1:2668008-2671800 REVERSE LENGTH=424
LOC114821139	2.11628	6.62767e-05	#N/A	#N/A	#N/A	#N/A
LOC103432930	2.10892	1.23259e-23	#N/A	XP_017187222.2	AT3G56400.1	WRKY70, ATWRKY70 | WRKY DNA-binding protein 70 | chr3:20909082-20910409 REVERSE LENGTH=294
LOC103420792	2.09578	1.12259e-14	product=cyclic nucleotide-gated ion channel 1-like	XP_017183698.2	AT5G53130.1	CNGC1, ATCNGC1 | cyclic nucleotide gated channel 1 | chr5:21537830-21540490 REVERSE LENGTH=716
LOC103428814	2.07881	1.72933e-09	product=wall-associated receptor kinase 2-like	XP_008365150.2	AT1G21270.1	WAK2 | wall-associated kinase 2 | chr1:7444997-7447345 FORWARD LENGTH=732
LOC114819793	2.05434	1.16886e-15	#N/A	XP_028945268.1	AT4G21700.1	| Protein of unknown function (DUF2921) | chr4:11529956-11532844 FORWARD LENGTH=962
LOC103443847	2.05099	2.3067e-07	#N/A	XP_028946668.1	AT3G45290.1	MLO3, ATMLO3 | Seven transmembrane MLO family protein | chr3:16617586-16621352 FORWARD LENGTH=508
LOC103422569	2.04703	7.88207e-05	#N/A	XP_028943632.1	AT4G23800.1	| HMG (high mobility group) box protein | chr4:12390228-12392516 FORWARD LENGTH=456
LOC103425641	2.04547	0.00140269	#N/A	XP_008361951.2	AT1G24020.2	MLP423 | MLP-like protein 423 | chr1:8500653-8501458 REVERSE LENGTH=155
LOC103413690	2.03906	0.00100474	product=probable LRR receptor-like serine/threonine-protein kinase At3g47570	XP_028961822.1	AT3G47570.1	| Leucine-rich repeat protein kinase family protein | chr3:17527611-17530748 FORWARD LENGTH=1010
LOC108170940	2.02425	0.0011603	product=uncharacterized protein LOC108170940	XP_028952805.1	AT4G12735.1	| unknown protein; FUNCTIONS IN: molecular_function unknown; INVOLVED IN: biological_process unknown; LOCATED IN: plasma membrane; EXPRESSED IN: rosette leaf, cultured cell; BEST Arabidopsis thaliana protein match is: unknown protein (TAIR:AT4G12731.1); Has 35333 Blast hits to 34131 proteins in 2444 species: Archae - 798; Bacteria - 22429; Metazoa - 974; Fungi - 991; Plants - 531; Viruses - 0; Ot…
LOC103400870	2.0156	0.000166068	#N/A	XP_017178235.1	AT5G56960.1	| basic helix-loop-helix (bHLH) DNA-binding family protein | chr5:23038703-23041174 REVERSE LENGTH=466
LOC103454063	2.01497	0.000451242	#N/A	XP_008391871.2	AT1G76980.2	| FUNCTIONS IN: molecular_function unknown; INVOLVED IN: biological_process unknown; LOCATED IN: cellular_component unknown; BEST Arabidopsis thaliana protein match is: embryo defective 2170 (TAIR:AT1G21390.1); Has 61 Blast hits to 61 proteins in 18 species: Archae - 0; Bacteria - 8; Metazoa - 8; Fungi - 2; Plants - 40; Viruses - 3; Other Eukaryotes - 0 (source: NCBI BLink). | chr1:28926086-28927…
LOC103449464	2.00582	3.72387e-17	#N/A	#N/A	#N/A	#N/A
LOC103419908	1.9925	1.04283e-05	product=uncharacterized protein LOC103419908	XP_008356218.1	AT3G04300.1	| RmlC-like cupins superfamily protein | chr3:1140318-1140723 FORWARD LENGTH=96
LOC103428242	1.99137	5.5967e-05	product=gamma-glutamyl peptidase 5-like	XP_008364562.1	AT2G23970.1	| Class I glutamine amidotransferase-like superfamily protein | chr2:10199698-10201081 FORWARD LENGTH=251
LOC103452844	1.98294	0.000106556	#N/A	XP_008390601.2	AT1G24020.2	MLP423 | MLP-like protein 423 | chr1:8500653-8501458 REVERSE LENGTH=155
LOC103436300	1.93829	4.85767e-13	#N/A	XP_008372947.2	AT4G21700.1	| Protein of unknown function (DUF2921) | chr4:11529956-11532844 FORWARD LENGTH=962
LOC103411778	1.93511	0.00204231	#N/A	XP_008348622.2	AT5G16340.1	| AMP-dependent synthetase and ligase family protein | chr5:5349255-5350907 REVERSE LENGTH=550
LOC103434839	1.92473	1.91666e-12	product=glutaredoxin-C9	XP_008371421.1	AT1G28480.1	GRX480, roxy19 | Thioredoxin superfamily protein | chr1:10013634-10014047 REVERSE LENGTH=137
LOC103437660	1.92431	3.41211e-05	#N/A	XP_028959771.1	AT3G48280.1	CYP71A25 | cytochrome P450, family 71, subfamily A, polypeptide 25 | chr3:17879594-17881164 FORWARD LENGTH=490
LOC103405726	1.92007	1.51894e-08	#N/A	XP_017187244.1	AT3G18440.1	AtALMT9, ALMT9 | aluminum-activated malate transporter 9 | chr3:6328181-6330652 FORWARD LENGTH=598
LOC103446900	1.90804	2.51353e-12	#N/A	XP_028943505.1	AT4G08850.1	| Leucine-rich repeat receptor-like protein kinase family protein | chr4:5636693-5640496 REVERSE LENGTH=1045
LOC103425376	1.90732	4.27273e-12	product=probable LRR receptor-like serine/threonine-protein kinase At3g47570	XP_028944205.1	AT3G47090.1	| Leucine-rich repeat protein kinase family protein | chr3:17341512-17344645 REVERSE LENGTH=1009
LOC103439916	1.89287	0.000485282	product=U-box domain-containing protein 43-like	XP_008376780.1	AT1G76390.2	| ARM repeat superfamily protein | chr1:28655914-28658531 FORWARD LENGTH=811
LOC103436337	1.88315	0.00174377	#N/A	XP_008372983.2	AT4G21700.1	| Protein of unknown function (DUF2921) | chr4:11529956-11532844 FORWARD LENGTH=962
LOC103423635	1.87903	1.54944e-09	product=uncharacterized protein LOC103423635	XP_008359947.2	AT3G56360.1	| unknown protein; FUNCTIONS IN: molecular_function unknown; INVOLVED IN: biological_process unknown; LOCATED IN: chloroplast; EXPRESSED IN: 24 plant structures; EXPRESSED DURING: 15 growth stages; BEST Arabidopsis thaliana protein match is: unknown protein (TAIR:AT5G05250.1); Has 45 Blast hits to 45 proteins in 13 species: Archae - 0; Bacteria - 0; Metazoa - 0; Fungi - 0; Plants - 45; Viruses - …
LOC103408024	1.87889	1.35588e-05	product=L-type lectin-domain containing receptor kinase IX.1-like	XP_028956078.1	AT5G10530.1	| Concanavalin A-like lectin protein kinase family protein | chr5:3324978-3326933 REVERSE LENGTH=651
LOC108172916	1.86002	4.39513e-05	#N/A	#N/A	#N/A	#N/A
LOC103447249	1.85534	0.00154457	#N/A	XP_028950927.1	AT1G77400.1	| CONTAINS InterPro DOMAIN/s: Protein of unknown function DUF688 (InterPro:IPR007789); BEST Arabidopsis thaliana protein match is: hydroxyproline-rich glycoprotein family protein (TAIR:AT1G21695.1); Has 328 Blast hits to 314 proteins in 61 species: Archae - 0; Bacteria - 12; Metazoa - 130; Fungi - 28; Plants - 92; Viruses - 10; Other Eukaryotes - 56 (source: NCBI BLink). | chr1:29085881-29086579 …
LOC103431980	1.84779	0.00022057	#N/A	XP_028954646.1	AT1G56130.1	| Leucine-rich repeat transmembrane protein kinase | chr1:20994931-21000887 REVERSE LENGTH=1032
LOC103424293	1.83992	0.000138205	product=syntaxin-121-like	XP_008360602.2	AT3G11820.2	SYP121, AT-SYR1, ATSYP121, SYR1, ATSYR1, PEN1 | syntaxin of plants 121 | chr3:3729540-3730775 REVERSE LENGTH=315
LOC103402920	1.83172	3.01587e-17	#N/A	XP_008339926.2	AT1G14360.1	ATUTR3, UTR3 | UDP-galactose transporter 3 | chr1:4911362-4913029 REVERSE LENGTH=331
LOC114827494	1.83014	1.40328e-11	#N/A	XP_028965176.1	AT1G53440.1	| Leucine-rich repeat transmembrane protein kinase | chr1:19945959-19951562 FORWARD LENGTH=1035
LOC114825149	1.82995	0.00155922	product=S-locus-specific glycoprotein S13-like	XP_028959353.1	AT4G27290.1	| S-locus lectin protein kinase family protein | chr4:13666281-13669202 FORWARD LENGTH=783
LOC114821997	1.8081	2.01233e-07	product=uncharacterized protein LOC114821997	XP_028951614.1	AT3G17450.1	| hAT dimerisation domain-containing protein | chr3:5972793-5975684 REVERSE LENGTH=877
LOC103418808	1.80535	2.77815e-09	product=uncharacterized protein LOC103418808	XP_008355139.1	AT3G46540.1	| ENTH/VHS family protein | chr3:17134204-17135411 REVERSE LENGTH=307
LOC103412571	1.80402	1.74048e-06	#N/A	XP_028954503.1	AT4G16370.1	ATOPT3, OPT3 | oligopeptide transporter | chr4:9247514-9250071 REVERSE LENGTH=737
LOC103447423	1.80395	2.03689e-07	product=rust resistance kinase Lr10-like	XP_028961221.1	AT1G66920.1	| Protein kinase superfamily protein | chr1:24965410-24967432 REVERSE LENGTH=609
LOC103442526	1.79605	1.7032e-06	#N/A	XP_028963007.1	AT2G14095.1	| unknown protein; FUNCTIONS IN: molecular_function unknown; INVOLVED IN: biological_process unknown; LOCATED IN: mitochondrion; EXPRESSED IN: 7 plant structures; EXPRESSED DURING: 4 anthesis, C globular stage, petal differentiation and expansion stage; Has 106 Blast hits to 103 proteins in 21 species: Archae - 0; Bacteria - 5; Metazoa - 0; Fungi - 4; Plants - 87; Viruses - 0; Other Eukaryotes - …
LOC114819488	1.78691	2.05968e-08	product=putative receptor-like protein kinase At3g47110 isoform X2	XP_028944201.1	AT5G20480.1	EFR | EF-TU receptor | chr5:6922497-6925679 FORWARD LENGTH=1031
LOC103449761	1.77486	0.000631182	#N/A	XP_008387308.1	AT2G41690.1	AT-HSFB3, HSFB3 | heat shock transcription factor B3 | chr2:17381723-17382577 FORWARD LENGTH=244
LOC103452190	1.75103	2.94982e-05	product=pleiotropic drug resistance protein 1-like	XP_008389930.2	AT1G15520.1	PDR12, ATPDR12, ABCG40, ATABCG40 | pleiotropic drug resistance 12 | chr1:5331993-5338175 REVERSE LENGTH=1423
LOC103450491	1.7468	0.00107524	product=cytochrome P450 CYP82D47-like	XP_028950905.1	AT4G31940.1	CYP82C4 | cytochrome P450, family 82, subfamily C, polypeptide 4 | chr4:15452040-15453966 FORWARD LENGTH=524
PAO	1.74662	1.15427e-12	#N/A	#N/A	#N/A	#N/A
LOC103418339	1.7374	3.0795e-08	product=methylesterase 1-like isoform X2	XP_028947481.1	AT2G23620.1	ATMES1, MES1 | methyl esterase 1 | chr2:10047462-10049248 REVERSE LENGTH=263
LOC103425390	1.73693	2.61666e-05	product=probable leucine-rich repeat receptor-like protein kinase At1g35710	XP_028950952.1	AT1G35710.1	| Protein kinase family protein with leucine-rich repeat domain | chr1:13220940-13224386 FORWARD LENGTH=1120
LOC103403004	1.73505	1.26159e-09	#N/A	XP_008340020.2	AT1G23850.1	| unknown protein; BEST Arabidopsis thaliana protein match is: unknown protein (TAIR:AT1G23840.1); Has 47 Blast hits to 40 proteins in 5 species: Archae - 0; Bacteria - 0; Metazoa - 0; Fungi - 0; Plants - 47; Viruses - 0; Other Eukaryotes - 0 (source: NCBI BLink). | chr1:8425981-8427045 REVERSE LENGTH=354
LOC114826085	1.73175	1.62349e-07	#N/A	#N/A	#N/A	#N/A
LOC103411368	1.72965	9.74999e-08	#N/A	XP_028943489.1	AT1G53440.1	| Leucine-rich repeat transmembrane protein kinase | chr1:19945959-19951562 FORWARD LENGTH=1035
LOC103450764	1.72239	3.15826e-13	product=WRKY DNA-binding transcription factor 70-like	XP_008388364.2	AT3G56400.1	WRKY70, ATWRKY70 | WRKY DNA-binding protein 70 | chr3:20909082-20910409 REVERSE LENGTH=294
LOC103414015	1.71756	0.000433406	product=receptor-like protein kinase FERONIA	XP_028946029.1	AT3G51550.1	FER | Malectin/receptor-like protein kinase family protein | chr3:19117877-19120564 REVERSE LENGTH=895
LOC103450923	1.70832	2.95246e-06	product=mechanosensitive ion channel protein 10-like	XP_008388551.2	AT5G12080.3	MSL10, ATMSL10 | mechanosensitive channel of small conductance-like 10 | chr5:3898182-3900923 REVERSE LENGTH=734
LOC103429178	1.7054	0.000259179	#N/A	XP_008365542.3	AT1G22900.1	| Disease resistance-responsive (dirigent-like protein) family protein | chr1:8103910-8104491 REVERSE LENGTH=193
LOC114822100	1.69323	0.000962755	#N/A	XP_028952009.1	AT1G24020.2	MLP423 | MLP-like protein 423 | chr1:8500653-8501458 REVERSE LENGTH=155
LOC103445889	1.68867	3.34469e-15	#N/A	#N/A	#N/A	#N/A
LOC103427742	1.67948	0.000179446	product=ethylene-responsive transcription factor 1B-like	XP_008364034.2	AT3G23240.1	ERF1, ATERF1 | ethylene response factor 1 | chr3:8295705-8296361 FORWARD LENGTH=218
LOC103431138	1.67157	0.00161292	product=G-type lectin S-receptor-like serine/threonine-protein kinase LECRK3	XP_028943712.1	AT5G60900.1	RLK1 | receptor-like protein kinase 1 | chr5:24498467-24501494 REVERSE LENGTH=748
LOC103443435	1.66127	9.38452e-08	#N/A	XP_008380498.2	AT3G48280.1	CYP71A25 | cytochrome P450, family 71, subfamily A, polypeptide 25 | chr3:17879594-17881164 FORWARD LENGTH=490
LOC103426831	1.65651	0.00200706	product=salicylic acid-binding protein 2-like	XP_028947470.1	AT2G23610.1	ATMES3, MES3 | methyl esterase 3 | chr2:10044410-10046403 REVERSE LENGTH=263
LOC114819496	1.65388	8.07286e-07	#N/A	#N/A	#N/A	#N/A
LOC103435045	1.64582	6.69729e-09	product=UPF0481 protein At3g47200-like	XP_028949580.1	AT4G31980.1	| unknown protein; CONTAINS InterPro DOMAIN/s: Protein of unknown function DUF247, plant (InterPro:IPR004158), Protein of unknown function DUF862, eukaryotic (InterPro:IPR008580); BEST Arabidopsis thaliana protein match is: Plant protein of unknown function (DUF247) (TAIR:AT5G11290.1); Has 1967 Blast hits to 1844 proteins in 183 species: Archae - 0; Bacteria - 6; Metazoa - 223; Fungi - 83; Plants…
LOC114825932	1.64547	2.41051e-08	product=O-fucosyltransferase 20-like	XP_028960833.1	AT2G44500.1	| O-fucosyltransferase family protein | chr2:18374447-18376435 FORWARD LENGTH=573
LOC103440476	1.6385	0.000746801	#N/A	XP_008377426.2	AT1G24020.2	MLP423 | MLP-like protein 423 | chr1:8500653-8501458 REVERSE LENGTH=155
LOC103435321	1.63284	4.28143e-11	product=vacuolar-sorting receptor 6-like	XP_028958731.1	AT1G30900.1	VSR6, VSR3;3, BP80-3;3 | VACUOLAR SORTING RECEPTOR 6 | chr1:10997275-11000543 FORWARD LENGTH=631
LOC103400403	1.629	0.000719894	product=blue copper protein-like	XP_008337274.2	AT2G25060.1	ENODL14, AtENODL14 | early nodulin-like protein 14 | chr2:10662308-10662930 FORWARD LENGTH=182
LOC103416786	1.61541	0.000558793	#N/A	XP_008353231.2	AT1G09070.1	SRC2, (AT)SRC2 | soybean gene regulated by cold-2 | chr1:2927767-2928741 FORWARD LENGTH=324
LOC103434361	1.61478	0.000545071	product=putative wall-associated receptor kinase-like 16	XP_028957544.1	AT1G16120.1	WAKL1 | wall associated kinase-like 1 | chr1:5522639-5524983 FORWARD LENGTH=730
LOC108169835	1.60468	0.000236752	product=beta-amyrin 28-monooxygenase-like	XP_028947426.1	AT5G36110.1	CYP716A1 | cytochrome P450, family 716, subfamily A, polypeptide 1 | chr5:14195377-14197613 FORWARD LENGTH=477
LOC103407660	1.60343	2.14515e-06	product=2-oxoglutarate-dependent dioxygenase AOP3-like	XP_008344774.2	AT1G52790.1	| 2-oxoglutarate (2OG) and Fe(II)-dependent oxygenase superfamily protein | chr1:19662194-19663301 REVERSE LENGTH=310
LOC114824775	1.59847	4.20439e-05	product=GATA transcription factor 5-like	XP_028957839.1	AT5G66320.2	GATA5 | GATA transcription factor 5 | chr5:26496208-26497309 REVERSE LENGTH=339
LOC103417542	1.59294	6.09162e-06	product=late embryogenesis abundant protein At1g64065-like	XP_008353940.1	AT2G46150.1	| Late embryogenesis abundant (LEA) hydroxyproline-rich glycoprotein family | chr2:18961424-18962089 FORWARD LENGTH=221
LOC114827251	1.58946	0.000268448	#N/A	XP_028964739.1	AT3G25410.1	| Sodium Bile acid symporter family | chr3:9214565-9216331 REVERSE LENGTH=431
LOC103437836	1.56927	1.12321e-07	#N/A	#N/A	#N/A	#N/A
LOC103402726	1.56756	1.04543e-07	#N/A	XP_008339704.2	AT1G25560.1	TEM1, EDF1 | AP2/B3 transcription factor family protein | chr1:8981891-8982976 REVERSE LENGTH=361
LOC103436547	1.56703	9.19531e-08	product=protein DMR6-LIKE OXYGENASE 2-like	XP_008373203.1	AT2G36690.1	| 2-oxoglutarate (2OG) and Fe(II)-dependent oxygenase superfamily protein | chr2:15379930-15381987 FORWARD LENGTH=366
LOC103439587	1.56691	1.64513e-07	product=ethylene-responsive transcription factor 2-like	XP_008376369.1	AT4G17500.1	ATERF-1, ERF-1 | ethylene responsive element binding factor 1 | chr4:9759405-9760211 FORWARD LENGTH=268
LOC103430372	1.56683	6.43324e-12	product=transcription factor TCP9	XP_008366730.2	AT2G45680.1	| TCP family transcription factor | chr2:18820717-18821787 REVERSE LENGTH=356
LOC103413943	1.56625	1.87723e-05	#N/A	XP_008350598.2	AT1G56310.1	| Polynucleotidyl transferase, ribonuclease H-like superfamily protein | chr1:21082863-21085564 FORWARD LENGTH=589
LOC103439761	1.56594	0.000301474	#N/A	XP_008376590.1	AT5G52390.1	| PAR1 protein | chr5:21264281-21265173 REVERSE LENGTH=195
LOC103453424	1.56521	7.75836e-05	#N/A	XP_008391190.2	AT5G07050.1	| nodulin MtN21 /EamA-like transporter family protein | chr5:2191533-2193416 REVERSE LENGTH=402
LOC103445949	1.56396	4.06792e-16	#N/A	XP_028965918.1	AT1G54350.1	| ABC transporter family protein | chr1:20286917-20290245 FORWARD LENGTH=706
LOC103440199	1.55338	0.00018329	product=lysine histidine transporter-like 8	XP_028962365.1	AT1G47670.1	| Transmembrane amino acid transporter family protein | chr1:17536834-17539486 REVERSE LENGTH=519
LOC103412614	1.55077	2.57251e-11	#N/A	XP_028965175.1	AT1G53440.1	| Leucine-rich repeat transmembrane protein kinase | chr1:19945959-19951562 FORWARD LENGTH=1035
LOC103445298	1.54916	6.3101e-09	product=protein SUPPRESSOR OF npr1-1%2C CONSTITUTIVE 1-like	XP_008382508.3	AT5G17680.1	| disease resistance protein (TIR-NBS-LRR class), putative | chr5:5822999-5827153 FORWARD LENGTH=1294
LOC103406923	1.54768	4.03714e-07	#N/A	#N/A	#N/A	#N/A
LOC103437630	1.54185	2.68905e-06	#N/A	#N/A	#N/A	#N/A
LOC103437375	1.54016	7.35549e-05	#N/A	XP_008374064.2	AT5G53110.1	| RING/U-box superfamily protein | chr5:21529022-21533008 FORWARD LENGTH=382
LOC103405290	1.53703	0.000171228	product=transcription factor JUNGBRUNNEN 1-like	XP_008342485.2	AT2G43000.1	anac042, NAC042 | NAC domain containing protein 42 | chr2:17880617-17882584 REVERSE LENGTH=275
LOC103419471	1.53598	2.01937e-07	#N/A	XP_028954056.1	AT4G38830.1	CRK26 | cysteine-rich RLK (RECEPTOR-like protein kinase) 26 | chr4:18122339-18124943 FORWARD LENGTH=665
LOC114827477	1.52437	6.10794e-06	product=G-type lectin S-receptor-like serine/threonine-protein kinase At1g11410	XP_028965143.1	AT1G11340.1	| S-locus lectin protein kinase family protein | chr1:3814116-3817420 REVERSE LENGTH=901
LOC103418468	1.52376	4.3449e-07	product=rust resistance kinase Lr10-like isoform X1	XP_008354817.2	AT5G38260.1	| Protein kinase superfamily protein | chr5:15283692-15285837 REVERSE LENGTH=638
LOC103453042	1.51805	1.16153e-10	product=receptor-like protein kinase HSL1	XP_028943582.1	AT5G25930.1	| Protein kinase family protein with leucine-rich repeat domain | chr5:9050880-9053978 FORWARD LENGTH=1005
LOC103436524	1.51218	7.84634e-11	#N/A	XP_017188755.1	AT1G78780.2	| pathogenesis-related family protein | chr1:29621447-29622431 REVERSE LENGTH=238
LOC103432342	1.5108	1.96493e-05	#N/A	XP_008368749.2	AT3G23360.1	| Protein phosphatase 2C family protein | chr3:8355257-8356381 REVERSE LENGTH=260
LOC103404391	1.50848	2.75264e-11	#N/A	XP_008341515.1	AT5G40010.1	AATP1 | AAA-ATPase 1 | chr5:16020218-16021762 REVERSE LENGTH=514
LOC103449225	1.50412	1.80896e-13	#N/A	XP_008386734.2	AT3G62600.1	ATERDJ3B, ERDJ3B | DNAJ heat shock family protein | chr3:23151038-23153346 REVERSE LENGTH=346
LOC103445775	1.49794	1.05587e-05	product=vinorine synthase-like	XP_008383035.1	AT1G24430.1	| HXXXD-type acyl-transferase family protein | chr1:8658190-8659497 REVERSE LENGTH=435
LOC103414323	1.4933	3.62503e-05	product=ammonium transporter 1 member 2-like	XP_008350942.2	AT1G64780.1	ATAMT1;2, AMT1;2 | ammonium transporter 1;2 | chr1:24061021-24062565 REVERSE LENGTH=514
LOC103405364	1.49197	3.33344e-07	#N/A	XP_008342571.1	AT5G07990.1	TT7, CYP75B1, D501 | Cytochrome P450 superfamily protein | chr5:2560437-2562859 FORWARD LENGTH=513
LOC103441049	1.49125	0.00104757	#N/A	XP_028962764.1	AT5G25930.1	| Protein kinase family protein with leucine-rich repeat domain | chr5:9050880-9053978 FORWARD LENGTH=1005
LOC114819492	1.48892	1.04367e-07	#N/A	XP_028944206.1	AT5G20480.1	EFR | EF-TU receptor | chr5:6922497-6925679 FORWARD LENGTH=1031
LOC103439598	1.48714	1.04292e-16	#N/A	XP_008376384.1	AT4G29330.1	DER1 | DERLIN-1 | chr4:14444937-14446952 FORWARD LENGTH=266
LOC103436302	1.48693	1.34427e-08	#N/A	#N/A	#N/A	#N/A
LOC103454219	1.48329	1.78149e-09	product=G-type lectin S-receptor-like serine/threonine-protein kinase At2g19130	XP_008392034.2	AT2G19130.1	| S-locus lectin protein kinase family protein | chr2:8293789-8296275 FORWARD LENGTH=828
LOC103438583	1.47876	1.22103e-09	product=probable carboxylesterase 15	XP_008375334.2	AT5G16080.1	AtCXE17, CXE17 | carboxyesterase 17 | chr5:5252533-5253567 REVERSE LENGTH=344
LOC103413468	1.47638	5.74909e-16	product=O-fucosyltransferase 20-like	XP_028960832.1	AT2G44500.1	| O-fucosyltransferase family protein | chr2:18374447-18376435 FORWARD LENGTH=573
LOC103403567	1.47633	0.00186917	#N/A	XP_008340631.2	AT2G18680.1	| unknown protein; FUNCTIONS IN: molecular_function unknown; INVOLVED IN: biological_process unknown; LOCATED IN: endomembrane system; EXPRESSED IN: male gametophyte, pollen tube; EXPRESSED DURING: L mature pollen stage, M germinated pollen stage; BEST Arabidopsis thaliana protein match is: unknown protein (TAIR:AT2G18690.1); Has 30201 Blast hits to 17322 proteins in 780 species: Archae - 12; Bac…
LOC103428553	1.47446	0.000108628	product=glutathione transferase GST 23-like	XP_008364890.2	AT2G29420.1	ATGSTU7, GST25, GSTU7 | glutathione S-transferase tau 7 | chr2:12618111-12618871 REVERSE LENGTH=227
LOC103434869	1.47103	7.20663e-05	product=heavy metal-associated isoprenylated plant protein 28-like	XP_008371456.2	AT1G06330.1	| Heavy metal transport/detoxification superfamily protein | chr1:1931671-1932266 REVERSE LENGTH=159
LOC103413073	1.47042	0.00033426	product=pleiotropic drug resistance protein 2-like	XP_008349786.1	AT2G36380.1	PDR6, ATPDR6 | pleiotropic drug resistance 6 | chr2:15257583-15263627 FORWARD LENGTH=1453
LOC103455790	1.46271	7.66895e-25	product=mechanosensitive ion channel protein 10-like	XP_008393602.1	AT5G12080.3	MSL10, ATMSL10 | mechanosensitive channel of small conductance-like 10 | chr5:3898182-3900923 REVERSE LENGTH=734
LOC103446841	1.45986	4.46546e-08	product=ankyrin repeat-containing protein At5g02620	XP_008384219.2	AT3G54070.1	| Ankyrin repeat family protein | chr3:20021330-20023603 REVERSE LENGTH=574
LOC103426943	1.45584	7.48719e-07	product=rust resistance kinase Lr10-like	XP_017185471.2	AT1G66920.2	| Protein kinase superfamily protein | chr1:24965410-24967432 REVERSE LENGTH=617
LOC103426665	1.45145	5.22648e-09	product=uncharacterized protein LOC103426665 isoform X1	XP_008362971.2	AT4G29520.1	| LOCATED IN: endoplasmic reticulum, plasma membrane; EXPRESSED IN: 23 plant structures; EXPRESSED DURING: 14 growth stages; CONTAINS InterPro DOMAIN/s: Saposin B (InterPro:IPR008139); Has 137 Blast hits to 137 proteins in 50 species: Archae - 2; Bacteria - 0; Metazoa - 41; Fungi - 10; Plants - 36; Viruses - 0; Other Eukaryotes - 48 (source: NCBI BLink). | chr4:14494056-14495657 REVERSE LENGTH=306
LOC103447441	1.44489	3.58e-12	product=probable LRR receptor-like serine/threonine-protein kinase At3g47570	XP_008384851.2	AT3G47570.1	| Leucine-rich repeat protein kinase family protein | chr3:17527611-17530748 FORWARD LENGTH=1010
LOC108170170	1.44252	0.0010023	product=rust resistance kinase Lr10-like	XP_028950216.1	AT1G70250.1	| receptor serine/threonine kinase, putative | chr1:26452975-26456088 FORWARD LENGTH=799
LOC103433609	1.43988	1.00053e-14	product=dnaJ homolog subfamily B member 4-like	XP_008370099.1	AT3G08910.1	| DNAJ heat shock family protein | chr3:2710402-2711811 REVERSE LENGTH=323
LOC114822721	1.4382	1.26434e-07	product=calmodulin-binding receptor-like cytoplasmic kinase 2	XP_028953600.1	AT4G00330.1	CRCK2 | calmodulin-binding receptor-like cytoplasmic kinase 2 | chr4:142787-144427 REVERSE LENGTH=411
LOC103421462	1.43795	9.20415e-09	product=uncharacterized protein LOC103421462 isoform X2	XP_008357725.1	AT2G17033.2	| pentatricopeptide (PPR) repeat-containing protein | chr2:7401205-7403207 FORWARD LENGTH=505
LOC103437767	1.43511	4.55716e-14	#N/A	XP_008374490.2	AT3G48080.1	| alpha/beta-Hydrolases superfamily protein | chr3:17753104-17755145 REVERSE LENGTH=629
LOC103438143	1.42791	8.49936e-08	product=probable LRR receptor-like serine/threonine-protein kinase At1g56130	XP_028958803.1	AT1G56130.1	| Leucine-rich repeat transmembrane protein kinase | chr1:20994931-21000887 REVERSE LENGTH=1032
LOC114823875	1.42471	1.1298e-09	product=methylesterase 17-like isoform X2	XP_028955391.1	AT3G10870.1	MES17, ATMES17 | methyl esterase 17 | chr3:3401228-3402612 REVERSE LENGTH=276
LOC103419464	1.42376	0.00177213	product=receptor-like protein 6	XP_008355781.2	AT1G45616.1	AtRLP6, RLP6 | receptor like protein 6 | chr1:17183550-17186534 REVERSE LENGTH=994
LOC103449549	1.42346	0.000272828	product=G-type lectin S-receptor-like serine/threonine-protein kinase At2g19130	XP_028946345.1	AT2G19130.1	| S-locus lectin protein kinase family protein | chr2:8293789-8296275 FORWARD LENGTH=828
LOC103422805	1.42228	2.0649e-11	#N/A	XP_028944105.1	AT5G01180.1	PTR5, ATPTR5 | peptide transporter 5 | chr5:61257-63240 REVERSE LENGTH=570
LOC103433298	1.41559	0.00118044	product=MLO-like protein 3	XP_028956931.1	AT3G45290.1	MLO3, ATMLO3 | Seven transmembrane MLO family protein | chr3:16617586-16621352 FORWARD LENGTH=508
LOC103420080	1.4129	0.0018587	#N/A	XP_008356363.2	AT4G16260.1	| Glycosyl hydrolase superfamily protein | chr4:9200180-9201441 REVERSE LENGTH=344
LOC114821190	1.41281	1.11907e-05	#N/A	XP_028948988.1	AT2G41180.1	| VQ motif-containing protein | chr2:17165242-17165667 FORWARD LENGTH=141
LOC103451159	1.4103	4.1876e-25	#N/A	XP_008388818.2	AT1G08450.1	CRT3, PSL1, EBS2, AtCRT3 | calreticulin 3 | chr1:2668008-2671800 REVERSE LENGTH=424
LOC103438227	1.40799	2.15625e-07	product=LEAF RUST 10 DISEASE-RESISTANCE LOCUS RECEPTOR-LIKE PROTEIN KINASE-like 2.1	XP_017188199.2	AT5G38260.1	| Protein kinase superfamily protein | chr5:15283692-15285837 REVERSE LENGTH=638
LOC103423730	1.40402	2.62758e-11	product=protein PLANT CADMIUM RESISTANCE 2-like	XP_008360029.2	AT1G14870.1	PCR2 | PLANT CADMIUM RESISTANCE 2 | chr1:5128591-5129458 REVERSE LENGTH=152
LOC103441039	1.40177	4.03969e-05	#N/A	#N/A	#N/A	#N/A
LOC103424618	1.38719	4.40371e-08	product=probable LRR receptor-like serine/threonine-protein kinase At1g56130 isoform X2	XP_028958826.1	AT1G56130.1	| Leucine-rich repeat transmembrane protein kinase | chr1:20994931-21000887 REVERSE LENGTH=1032
LOC103433141	1.38598	0.00165309	#N/A	XP_008369595.1	AT3G16510.1	| Calcium-dependent lipid-binding (CaLB domain) family protein | chr3:5617112-5618194 REVERSE LENGTH=360
LOC108174294	1.38517	1.90676e-19	product=probable leucine-rich repeat receptor-like serine/threonine-protein kinase At3g14840 isoform X2	XP_028954376.1	AT3G14840.2	| Leucine-rich repeat transmembrane protein kinase | chr3:4988271-4993891 FORWARD LENGTH=1020
LOC103439270	1.38058	1.1293e-05	#N/A	XP_008376033.2	AT1G21010.1	| unknown protein; FUNCTIONS IN: molecular_function unknown; INVOLVED IN: N-terminal protein myristoylation; LOCATED IN: cellular_component unknown; EXPRESSED IN: 24 plant structures; EXPRESSED DURING: 14 growth stages; BEST Arabidopsis thaliana protein match is: unknown protein (TAIR:AT1G76600.1); Has 206 Blast hits to 206 proteins in 13 species: Archae - 0; Bacteria - 0; Metazoa - 0; Fungi - 0;…
LOC103403106	1.37651	3.13769e-06	#N/A	XP_008340152.1	AT1G72310.1	ATL3 | RING/U-box superfamily protein | chr1:27226405-27227379 FORWARD LENGTH=324
LOC114822735	1.37434	1.43957e-07	#N/A	XP_028953634.1	AT1G73010.1	ATPS2, PS2 | phosphate starvation-induced gene 2 | chr1:27464780-27466180 REVERSE LENGTH=295
LOC103434533	1.37131	0.000397601	#N/A	XP_008371124.1	AT3G55240.1	| Plant protein 1589 of unknown function | chr3:20473876-20474705 REVERSE LENGTH=95
LOC103416597	1.36924	4.02727e-08	#N/A	#N/A	#N/A	#N/A
LOC103434005	1.36924	2.20056e-09	product=receptor-like protein 7	XP_028957511.1	AT1G47890.1	AtRLP7, RLP7 | receptor like protein 7 | chr1:17643976-17647035 FORWARD LENGTH=1019
LOC103409770	1.36022	0.00117626	#N/A	XP_008346785.1	AT1G69170.1	| Squamosa promoter-binding protein-like (SBP domain) transcription factor family protein | chr1:26005626-26007041 FORWARD LENGTH=405
LOC103403333	1.35988	0.000267271	product=protein JINGUBANG-like	XP_008340365.2	AT1G24530.1	| Transducin/WD40 repeat-like superfamily protein | chr1:8693287-8694543 FORWARD LENGTH=418
LOC103434693	1.35528	7.45391e-07	product=probable folate-biopterin transporter 4	XP_008371263.1	AT5G54860.1	| Major facilitator superfamily protein | chr5:22284721-22287025 FORWARD LENGTH=491
LOC103420177	1.35223	6.15452e-06	#N/A	XP_008356462.2	AT5G26170.1	WRKY50, ATWRKY50 | WRKY DNA-binding protein 50 | chr5:9147176-9148128 REVERSE LENGTH=173
LOC103430524	1.35213	1.72616e-06	product=glutamine--fructose-6-phosphate aminotransferase [isomerizing] 2-like	XP_008366894.1	AT3G24090.1	| glutamine-fructose-6-phosphate transaminase (isomerizing)s;sugar binding;transaminases | chr3:8697838-8700971 REVERSE LENGTH=677
LOC103407821	1.35174	1.32756e-06	product=putative receptor-like protein kinase At3g47110	XP_017180311.2	AT3G47570.1	| Leucine-rich repeat protein kinase family protein | chr3:17527611-17530748 FORWARD LENGTH=1010
LOC103405966	1.34987	1.77122e-05	#N/A	XP_008343216.2	AT1G02520.1	PGP11 | P-glycoprotein 11 | chr1:524134-528745 FORWARD LENGTH=1278
LOC103413589	1.34862	1.88196e-06	#N/A	#N/A	#N/A	#N/A
LOC103418509	1.34557	6.01462e-05	product=rust resistance kinase Lr10-like	XP_028949575.1	AT5G38280.1	PR5K | PR5-like receptor kinase | chr5:15293325-15295838 REVERSE LENGTH=665
LOC103412397	1.34245	0.00145355	product=cysteine-rich receptor-like protein kinase 10	XP_028960865.1	AT4G23180.1	CRK10, RLK4 | cysteine-rich RLK (RECEPTOR-like protein kinase) 10 | chr4:12138171-12140780 FORWARD LENGTH=669
LOC103416940	1.32778	0.000610933	#N/A	XP_008353372.1	AT3G01960.1	| unknown protein; Has 13 Blast hits to 13 proteins in 5 species: Archae - 0; Bacteria - 0; Metazoa - 0; Fungi - 0; Plants - 13; Viruses - 0; Other Eukaryotes - 0 (source: NCBI BLink). | chr3:324581-325087 REVERSE LENGTH=138
LOC103456077	1.32476	2.45938e-06	#N/A	XP_008393928.2	AT2G24610.1	ATCNGC14, CNGC14 | cyclic nucleotide-gated channel 14 | chr2:10457105-10460351 FORWARD LENGTH=726
LOC108172485	1.32123	6.97551e-12	product=receptor kinase-like protein Xa21	XP_028965904.1	AT3G47570.1	| Leucine-rich repeat protein kinase family protein | chr3:17527611-17530748 FORWARD LENGTH=1010
LOC103438545	1.3204	0.000283209	product=annexin-like protein RJ4 isoform X2	XP_028960967.1	AT5G12380.1	ANNAT8 | annexin 8 | chr5:4009223-4010687 FORWARD LENGTH=316
LOC103403673	1.31201	1.12904e-07	#N/A	XP_008340737.2	AT1G24020.2	MLP423 | MLP-like protein 423 | chr1:8500653-8501458 REVERSE LENGTH=155
LOC103412278	1.30939	0.00174879	#N/A	XP_008349092.2	AT2G46150.1	| Late embryogenesis abundant (LEA) hydroxyproline-rich glycoprotein family | chr2:18961424-18962089 FORWARD LENGTH=221
LOC103400676	1.30602	8.06006e-13	#N/A	XP_008337565.2	AT5G42020.1	BIP, BIP2 | Heat shock protein 70 (Hsp 70) family protein | chr5:16807697-16810480 REVERSE LENGTH=668
LOC103409912	1.30305	0.000864856	#N/A	XP_008346922.2	AT3G20100.1	CYP705A19 | cytochrome P450, family 705, subfamily A, polypeptide 19 | chr3:7019014-7020649 FORWARD LENGTH=513
LOC103450662	1.29589	4.58437e-20	product=uncharacterized protein LOC103450662 isoform X3	XP_028958832.1	AT4G19550.1	| zinc ion binding;transcription regulators | chr4:10659414-10661170 REVERSE LENGTH=212
LOC103445500	1.29252	1.43259e-05	product=TMV resistance protein N-like	XP_028965673.1	AT3G04210.1	| Disease resistance protein (TIR-NBS class) | chr3:1106243-1108005 REVERSE LENGTH=531
LOC103402561	1.2903	2.45984e-13	product=receptor-like protein EIX2	XP_028949734.1	AT2G34930.1	| disease resistance family protein / LRR family protein | chr2:14737169-14739886 REVERSE LENGTH=905
LOC103453962	1.27392	1.9177e-07	product=putative receptor-like protein kinase At3g47110	XP_028954627.1	AT3G47570.1	| Leucine-rich repeat protein kinase family protein | chr3:17527611-17530748 FORWARD LENGTH=1010
LOC103437648	1.27341	1.85977e-10	#N/A	#N/A	#N/A	#N/A
LOC103446913	1.27249	1.00498e-08	#N/A	XP_028954703.1	AT5G50740.1	| Heavy metal transport/detoxification superfamily protein | chr5:20635983-20637847 REVERSE LENGTH=283
LOC103400239	1.26503	0.000115518	product=chaperone protein dnaJ 11%2C chloroplastic-like	XP_008337119.1	AT4G36040.1	| Chaperone DnaJ-domain superfamily protein | chr4:17049708-17050193 REVERSE LENGTH=161
LOC103417606	1.24863	2.78681e-09	product=receptor-like protein EIX1	XP_028952238.1	AT2G34930.1	| disease resistance family protein / LRR family protein | chr2:14737169-14739886 REVERSE LENGTH=905
LOC103402205	1.24836	6.5972e-10	#N/A	XP_028949372.1	AT1G35530.2	| DEAD/DEAH box RNA helicase family protein | chr1:13089994-13097078 FORWARD LENGTH=1390
LOC103427500	1.24773	7.1135e-06	product=cysteine-rich receptor-like protein kinase 10	XP_028954061.1	AT4G05200.1	CRK25 | cysteine-rich RLK (RECEPTOR-like protein kinase) 25 | chr4:2679793-2682309 REVERSE LENGTH=675
LOC103429730	1.2406	3.67381e-08	#N/A	XP_028943500.1	AT1G53430.2	| Leucine-rich repeat transmembrane protein kinase | chr1:19936073-19940959 FORWARD LENGTH=997
LOC103432067	1.23905	1.89305e-10	#N/A	XP_028954673.1	AT3G18670.1	| Ankyrin repeat family protein | chr3:6424135-6426471 REVERSE LENGTH=598
LOC108174224	1.23698	0.00020061	#N/A	XP_017190314.2	AT2G35170.1	| Histone H3 K4-specific methyltransferase SET7/9 family protein | chr2:14827615-14829605 FORWARD LENGTH=484
LOC103406120	1.23546	9.12253e-11	#N/A	#N/A	#N/A	#N/A
LOC108170615	1.23309	2.63193e-09	#N/A	XP_017181255.1	AT5G14180.1	MPL1 | Myzus persicae-induced lipase 1 | chr5:4571442-4574413 REVERSE LENGTH=418
LOC103443146	1.22315	1.33257e-09	#N/A	XP_008380153.2	AT1G79670.1	RFO1, WAKL22 | Wall-associated kinase family protein | chr1:29976887-29979337 REVERSE LENGTH=751
LOC103401369	1.22208	1.02476e-05	product=calmodulin-like protein 1	XP_008338306.2	AT2G15680.1	| Calcium-binding EF-hand family protein | chr2:6831024-6831587 FORWARD LENGTH=187
LOC103428308	1.21764	1.32313e-06	product=uncharacterized protein LOC103428308	XP_017185861.2	AT3G07510.2	| unknown protein; FUNCTIONS IN: molecular_function unknown; INVOLVED IN: biological_process unknown; LOCATED IN: cellular_component unknown; EXPRESSED IN: 22 plant structures; EXPRESSED DURING: 13 growth stages; BEST Arabidopsis thaliana protein match is: unknown protein (TAIR:AT2G01580.1); Has 133 Blast hits to 133 proteins in 14 species: Archae - 0; Bacteria - 4; Metazoa - 0; Fungi - 0; Plants…
LOC103411716	1.21582	1.20632e-08	#N/A	XP_008348575.1	AT1G01490.2	| Heavy metal transport/detoxification superfamily protein | chr1:180401-182066 REVERSE LENGTH=177
LOC103445978	1.20953	2.4479e-09	product=vacuolar-sorting receptor 6-like	XP_008383256.1	AT1G30900.1	VSR6, VSR3;3, BP80-3;3 | VACUOLAR SORTING RECEPTOR 6 | chr1:10997275-11000543 FORWARD LENGTH=631
LOC103412438	1.20727	2.92725e-07	#N/A	XP_008349220.2	AT4G27010.2	| INVOLVED IN: biological_process unknown; LOCATED IN: cellular_component unknown; EXPRESSED IN: 20 plant structures; EXPRESSED DURING: 10 growth stages; CONTAINS InterPro DOMAIN/s: Ribosome 60S biogenesis N-terminal (InterPro:IPR021714); BEST Arabidopsis thaliana protein match is: unknown protein (TAIR:AT1G72270.1); Has 312 Blast hits to 226 proteins in 103 species: Archae - 0; Bacteria - 2; Met…
LOC103443795	1.20465	1.25096e-06	#N/A	XP_008380916.2	AT2G40830.3	RHC1A | RING-H2 finger C1A | chr2:17043642-17044628 FORWARD LENGTH=328
LOC103401374	1.20433	0.000450191	#N/A	#N/A	#N/A	#N/A
LOC103449971	1.2034	0.000452186	#N/A	XP_008387515.3	AT2G36690.1	| 2-oxoglutarate (2OG) and Fe(II)-dependent oxygenase superfamily protein | chr2:15379930-15381987 FORWARD LENGTH=366
LOC103444043	1.20172	5.59255e-05	#N/A	XP_028964282.1	AT1G28760.1	| Uncharacterized conserved protein (DUF2215) | chr1:10103158-10104588 FORWARD LENGTH=476
LOC103408847	1.19067	0.00176869	product=TMV resistance protein N-like	XP_028959031.1	AT5G36930.2	| Disease resistance protein (TIR-NBS-LRR class) family | chr5:14567771-14571916 REVERSE LENGTH=1191
LOC103451866	1.18815	5.49604e-12	#N/A	XP_028947462.1	AT1G69840.7	| SPFH/Band 7/PHB domain-containing membrane-associated protein family | chr1:26293932-26295150 REVERSE LENGTH=286
LOC103435504	1.18685	0.00128634	product=receptor-like protein EIX1	XP_028959377.1	AT2G34930.1	| disease resistance family protein / LRR family protein | chr2:14737169-14739886 REVERSE LENGTH=905
LOC114821727	1.18594	0.00186314	#N/A	XP_028950756.1	AT3G05200.1	ATL6 | RING/U-box superfamily protein | chr3:1477377-1478573 FORWARD LENGTH=398
LOC103443070	1.17571	3.61515e-14	product=receptor-like protein 7	XP_028963909.1	AT1G45616.1	AtRLP6, RLP6 | receptor like protein 6 | chr1:17183550-17186534 REVERSE LENGTH=994
LOC103413703	1.17462	8.11743e-07	#N/A	XP_008350367.2	AT5G03160.1	ATP58IPK, P58IPK | homolog of mamallian P58IPK | chr5:750286-752671 FORWARD LENGTH=482
LOC103424865	1.17158	1.26211e-05	product=receptor-like protein 7	XP_028964589.1	AT1G45616.1	AtRLP6, RLP6 | receptor like protein 6 | chr1:17183550-17186534 REVERSE LENGTH=994
LOC103453722	1.17042	1.4644e-07	#N/A	XP_008391507.2	AT4G29520.1	| LOCATED IN: endoplasmic reticulum, plasma membrane; EXPRESSED IN: 23 plant structures; EXPRESSED DURING: 14 growth stages; CONTAINS InterPro DOMAIN/s: Saposin B (InterPro:IPR008139); Has 137 Blast hits to 137 proteins in 50 species: Archae - 2; Bacteria - 0; Metazoa - 41; Fungi - 10; Plants - 36; Viruses - 0; Other Eukaryotes - 48 (source: NCBI BLink). | chr4:14494056-14495657 REVERSE LENGTH=306
LOC103441024	1.16947	4.99812e-10	product=putative receptor-like protein kinase At4g00960	XP_008377949.2	AT4G21410.1	CRK29 | cysteine-rich RLK (RECEPTOR-like protein kinase) 29 | chr4:11402463-11405025 REVERSE LENGTH=679
LOC114824973	1.16868	5.31365e-10	product=regulatory protein NPR3-like	XP_028958800.1	AT5G45110.1	NPR3, ATNPR3 | NPR1-like protein 3 | chr5:18229319-18231334 FORWARD LENGTH=586
LOC103409009	1.16852	1.73616e-08	product=AAA-ATPase At5g17760-like	XP_008346043.2	AT5G17760.1	| P-loop containing nucleoside triphosphate hydrolases superfamily protein | chr5:5860591-5862301 REVERSE LENGTH=505
LOC103455189	1.15545	8.7766e-08	#N/A	XP_028948224.1	AT4G19810.1	| Glycosyl hydrolase family protein with chitinase insertion domain | chr4:10764151-10765753 REVERSE LENGTH=379
LOC103438666	1.14988	3.10364e-13	#N/A	XP_028953877.1	AT5G61790.1	CNX1, ATCNX1 | calnexin 1 | chr5:24827394-24829642 REVERSE LENGTH=530
LOC103416201	1.14964	0.0013021	product=L-type lectin-domain containing receptor kinase IX.1-like	XP_008352687.2	AT5G10530.1	| Concanavalin A-like lectin protein kinase family protein | chr5:3324978-3326933 REVERSE LENGTH=651
LOC114820696	1.14334	1.52663e-09	#N/A	XP_028947708.1	AT2G01660.1	PDLP6 | plasmodesmata-located protein 6 | chr2:290973-292496 REVERSE LENGTH=288
LOC103420971	1.13815	3.11292e-05	#N/A	XP_028962487.1	AT1G75130.1	CYP721A1 | cytochrome P450, family 721, subfamily A, polypeptide 1 | chr1:28200073-28201911 REVERSE LENGTH=505
LOC103441324	1.13753	0.000135347	#N/A	XP_028963211.1	AT4G16380.1	| Heavy metal transport/detoxification superfamily protein | chr4:9254638-9255955 FORWARD LENGTH=254
LOC103410390	1.13707	0.000711427	product=cyclic nucleotide-gated ion channel 1-like isoform X1	XP_028962053.1	AT5G53130.1	CNGC1, ATCNGC1 | cyclic nucleotide gated channel 1 | chr5:21537830-21540490 REVERSE LENGTH=716
LOC103449069	1.13684	0.000992453	#N/A	XP_008386564.2	AT5G57685.1	ATGDU3, GDU3, LSB1 | glutamine dumper 3 | chr5:23366356-23366802 REVERSE LENGTH=148
LOC103436491	1.13556	2.72453e-05	#N/A	#N/A	#N/A	#N/A
LOC103434425	1.13535	2.49803e-11	#N/A	XP_008370992.1	AT4G17230.1	SCL13 | SCARECROW-like 13 | chr4:9661218-9662807 REVERSE LENGTH=529
LOC103452846	1.13102	8.20429e-05	#N/A	XP_008390603.1	AT1G24020.2	MLP423 | MLP-like protein 423 | chr1:8500653-8501458 REVERSE LENGTH=155
LOC103414178	1.12957	0.000451405	product=transcription factor bHLH130-like	XP_017181942.2	AT2G42280.1	| basic helix-loop-helix (bHLH) DNA-binding superfamily protein | chr2:17611428-17613163 REVERSE LENGTH=359
LOC103441891	1.12693	0.0020147	#N/A	XP_028963173.1	AT1G09580.1	| emp24/gp25L/p24 family/GOLD family protein | chr1:3104657-3106092 FORWARD LENGTH=217
LOC114821090	1.12288	0.000661986	#N/A	XP_028948772.1	AT3G03700.1	| Plasma-membrane choline transporter family protein | chr3:916503-918327 FORWARD LENGTH=482
LOC103442602	1.12211	2.32428e-11	#N/A	XP_008379630.2	AT1G05200.2	ATGLR3.4, GLR3.4, GLUR3 | glutamate receptor 3.4 | chr1:1505642-1509002 FORWARD LENGTH=959
LOC103403005	1.12136	0.000103651	#N/A	XP_008340021.2	AT1G23850.1	| unknown protein; BEST Arabidopsis thaliana protein match is: unknown protein (TAIR:AT1G23840.1); Has 47 Blast hits to 40 proteins in 5 species: Archae - 0; Bacteria - 0; Metazoa - 0; Fungi - 0; Plants - 47; Viruses - 0; Other Eukaryotes - 0 (source: NCBI BLink). | chr1:8425981-8427045 REVERSE LENGTH=354
LOC103456382	1.12046	6.75502e-09	product=chaperone protein dnaJ 11%2C chloroplastic-like	XP_008394321.1	AT4G36040.1	| Chaperone DnaJ-domain superfamily protein | chr4:17049708-17050193 REVERSE LENGTH=161
LOC103454651	1.11955	0.000483673	product=NAC domain-containing protein 22-like	XP_008392474.1	AT2G17040.1	anac036, NAC036 | NAC domain containing protein 36 | chr2:7407123-7408120 FORWARD LENGTH=276
LOC103452588	1.11895	1.32083e-11	#N/A	XP_008390320.1	AT5G42020.1	BIP, BIP2 | Heat shock protein 70 (Hsp 70) family protein | chr5:16807697-16810480 REVERSE LENGTH=668
LOC103431967	1.11061	1.28276e-05	product=probable LRR receptor-like serine/threonine-protein kinase At1g56130	XP_028954622.1	AT1G56130.1	| Leucine-rich repeat transmembrane protein kinase | chr1:20994931-21000887 REVERSE LENGTH=1032
LOC103411970	1.10392	1.27321e-08	product=rust resistance kinase Lr10-like isoform X2	XP_008348800.3	AT1G66920.2	| Protein kinase superfamily protein | chr1:24965410-24967432 REVERSE LENGTH=617
LOC103420539	1.10226	7.72631e-05	product=protein NRT1/ PTR FAMILY 5.4-like	XP_028960977.1	AT3G54450.1	| Major facilitator superfamily protein | chr3:20158534-20161937 FORWARD LENGTH=555
LOC114826025	1.10135	0.00210172	#N/A	#N/A	#N/A	#N/A
LOC103445764	1.09864	0.000404616	#N/A	XP_008383026.1	AT1G16670.1	| Protein kinase superfamily protein | chr1:5697846-5699492 FORWARD LENGTH=390
LOC103449405	1.09653	4.49019e-14	product=receptor-like protein EIX2 isoform X2	XP_028946157.1	AT2G34930.1	| disease resistance family protein / LRR family protein | chr2:14737169-14739886 REVERSE LENGTH=905
LOC103434049	1.09267	2.53892e-05	product=probable leucine-rich repeat receptor-like protein kinase At5g49770	XP_028957196.1	AT1G79620.1	| Leucine-rich repeat protein kinase family protein | chr1:29957633-29962174 REVERSE LENGTH=971
LOC103407940	1.0925	0.00126537	product=receptor-like protein 3	XP_028955944.1	AT1G72300.1	| Leucine-rich receptor-like protein kinase family protein | chr1:27217679-27220966 REVERSE LENGTH=1095
LOC103413895	1.09154	0.00183695	product=beta-amyrin 28-monooxygenase-like	XP_008350556.2	AT5G36110.1	CYP716A1 | cytochrome P450, family 716, subfamily A, polypeptide 1 | chr5:14195377-14197613 FORWARD LENGTH=477
LOC103441484	1.09122	0.00152306	#N/A	XP_008378393.2	AT5G25320.1	| ACT-like superfamily protein | chr5:8787403-8789530 REVERSE LENGTH=500
LOC103424771	1.08987	1.76981e-05	product=protein MKS1-like	XP_008361090.1	AT3G18690.1	MKS1 | MAP kinase substrate 1 | chr3:6429755-6430423 REVERSE LENGTH=222
LOC108172309	1.089	4.65241e-07	product=uncharacterized protein LOC108172309	XP_028955744.1	AT5G28950.1	| unknown protein; BEST Arabidopsis thaliana protein match is: unknown protein (TAIR:AT5G41980.1); Has 448 Blast hits to 446 proteins in 74 species: Archae - 0; Bacteria - 0; Metazoa - 31; Fungi - 21; Plants - 396; Viruses - 0; Other Eukaryotes - 0 (source: NCBI BLink). | chr5:10992505-10993435 FORWARD LENGTH=148
LOC103441449	1.08058	4.00575e-12	#N/A	XP_008378355.2	AT4G16660.1	| heat shock protein 70 (Hsp 70) family protein | chr4:9377225-9381232 FORWARD LENGTH=867
LOC103421313	1.07978	0.00022657	product=cyclic nucleotide-gated ion channel 1-like isoform X2	XP_008357577.1	AT5G53130.1	CNGC1, ATCNGC1 | cyclic nucleotide gated channel 1 | chr5:21537830-21540490 REVERSE LENGTH=716
LOC103409395	1.07443	6.54315e-08	#N/A	XP_008346432.2	AT5G01180.1	PTR5, ATPTR5 | peptide transporter 5 | chr5:61257-63240 REVERSE LENGTH=570
LOC103452440	1.06985	3.03054e-06	#N/A	XP_008390150.2	AT1G68710.1	| ATPase E1-E2 type family protein / haloacid dehalogenase-like hydrolase family protein | chr1:25793498-25797975 REVERSE LENGTH=1200
LOC103447655	1.0654	0.00123036	product=rust resistance kinase Lr10-like	XP_028950223.1	AT1G70250.1	| receptor serine/threonine kinase, putative | chr1:26452975-26456088 FORWARD LENGTH=799
LOC114823919	1.06473	0.00059761	product=uncharacterized protein LOC114823919	XP_028955557.1	AT4G03500.1	| Ankyrin repeat family protein | chr4:1553453-1556571 FORWARD LENGTH=652
LOC114824419	1.06319	0.000238145	product=calcium-binding protein CML42-like	XP_028957185.1	AT4G20780.1	CML42 | calmodulin like 42 | chr4:11133309-11133884 REVERSE LENGTH=191
LOC103411421	1.06179	0.000830496	product=G-type lectin S-receptor-like serine/threonine-protein kinase At2g19130	XP_008348279.2	AT2G19130.1	| S-locus lectin protein kinase family protein | chr2:8293789-8296275 FORWARD LENGTH=828
LOC103439603	1.05938	0.00165001	#N/A	#N/A	#N/A	#N/A
LOC103428562	1.05776	0.000341383	product=lactoylglutathione lyase GLX1-like	XP_017186107.2	AT1G11840.4	ATGLX1, GLX1 | glyoxalase I homolog | chr1:3996045-3997518 FORWARD LENGTH=283
LOC103417273	1.05732	3.12232e-08	#N/A	XP_017182798.2	AT1G54070.1	| Dormancy/auxin associated family protein | chr1:20182683-20183242 FORWARD LENGTH=123
LOC114823918	1.05323	0.00194684	product=metallothionein-like protein type 2	XP_028955556.1	AT3G09390.1	MT2A, ATMT-K, ATMT-1 | metallothionein 2A | chr3:2889737-2890188 REVERSE LENGTH=81
LOC103443927	1.05007	6.11174e-06	product=cyclic nucleotide-gated ion channel 1-like isoform X1	XP_008381056.2	AT5G53130.1	CNGC1, ATCNGC1 | cyclic nucleotide gated channel 1 | chr5:21537830-21540490 REVERSE LENGTH=716
LOC103429025	1.04937	8.63496e-12	product=senescence-associated carboxylesterase 101-like	XP_008365387.2	AT5G14930.2	SAG101 | senescence-associated gene 101 | chr5:4828754-4830769 FORWARD LENGTH=537
LOC103407110	1.04097	3.10213e-07	product=salicylic acid-binding protein 2-like isoform X2	XP_028947476.1	AT2G23610.1	ATMES3, MES3 | methyl esterase 3 | chr2:10044410-10046403 REVERSE LENGTH=263
LOC103443960	1.04036	3.42471e-05	product=uncharacterized protein LOC103443960	XP_008381081.2	AT2G27020.1	PAG1 | 20S proteasome alpha subunit G1 | chr2:11528515-11530858 REVERSE LENGTH=249
LOC114819442	1.03868	0.000753729	product=heavy metal-associated isoprenylated plant protein 47-like	XP_028943824.1	AT3G07600.1	| Heavy metal transport/detoxification superfamily protein | chr3:2424300-2424954 REVERSE LENGTH=157
LOC103421267	1.03475	0.000530062	#N/A	XP_028963967.1	AT3G12750.1	ZIP1 | zinc transporter 1 precursor | chr3:4051950-4053156 REVERSE LENGTH=355
LOC103451627	1.03079	0.000214426	product=rust resistance kinase Lr10-like	XP_008389262.2	AT5G38260.1	| Protein kinase superfamily protein | chr5:15283692-15285837 REVERSE LENGTH=638
LOC103444487	1.02552	2.79051e-05	#N/A	XP_008381636.1	AT3G62040.1	| Haloacid dehalogenase-like hydrolase (HAD) superfamily protein | chr3:22975328-22976518 REVERSE LENGTH=249
LOC103408146	1.02491	3.2792e-09	product=dnaJ protein ERDJ3B-like	XP_008345236.2	AT3G62600.1	ATERDJ3B, ERDJ3B | DNAJ heat shock family protein | chr3:23151038-23153346 REVERSE LENGTH=346
LOC108173223	1.02268	0.00151956	product=uncharacterized protein LOC108173223 isoform X1	XP_028957191.1	AT3G63350.1	AT-HSFA7B, HSFA7B | winged-helix DNA-binding transcription factor family protein | chr3:23399468-23400812 FORWARD LENGTH=282
LOC103450231	1.02246	0.000766181	product=expansin-A4-like	XP_008387765.2	AT2G39700.1	ATEXPA4, ATEXP4, ATHEXP ALPHA 1.6, EXPA4 | expansin A4 | chr2:16544246-16545434 REVERSE LENGTH=257
LOC103439670	1.02191	6.31043e-05	product=disease resistance protein RPM1-like	XP_008376467.1	AT3G07040.1	RPM1, RPS3 | NB-ARC domain-containing disease resistance protein | chr3:2226244-2229024 REVERSE LENGTH=926
LOC114822222	1.02169	1.58963e-05	product=pectinesterase-like	XP_028952354.1	AT1G23200.1	| Plant invertase/pectin methylesterase inhibitor superfamily | chr1:8227236-8229400 FORWARD LENGTH=554
LOC103402798	1.02042	2.62995e-07	#N/A	XP_008339776.2	AT1G13530.1	| Protein of unknown function (DUF1262) | chr1:4633740-4635129 REVERSE LENGTH=385
LOC103427118	1.02021	4.07957e-12	product=probable LRR receptor-like serine/threonine-protein kinase At1g56130	XP_028958827.1	AT1G56130.1	| Leucine-rich repeat transmembrane protein kinase | chr1:20994931-21000887 REVERSE LENGTH=1032
LOC103444598	1.01841	2.59091e-07	#N/A	XP_028951539.1	AT1G34300.1	| lectin protein kinase family protein | chr1:12503450-12505939 FORWARD LENGTH=829
LOC103439597	1.017	1.28243e-08	#N/A	XP_008376383.1	AT4G25160.1	| U-box domain-containing protein kinase family protein | chr4:12903360-12906669 REVERSE LENGTH=835
LOC103421684	1.01533	4.86257e-15	#N/A	XP_017183926.2	AT5G14180.1	MPL1 | Myzus persicae-induced lipase 1 | chr5:4571442-4574413 REVERSE LENGTH=418
LOC114821955	1.01403	0.000262434	product=protein PLANT CADMIUM RESISTANCE 2-like	XP_028951381.1	AT1G14870.1	PCR2 | PLANT CADMIUM RESISTANCE 2 | chr1:5128591-5129458 REVERSE LENGTH=152
LOC103441430	1.01351	6.42384e-16	#N/A	XP_008378331.1	AT3G12750.1	ZIP1 | zinc transporter 1 precursor | chr3:4051950-4053156 REVERSE LENGTH=355
LOC103439831	1.01292	0.000650599	#N/A	XP_008376672.1	AT5G24090.1	ATCHIA, CHIA | chitinase A | chr5:8143805-8145153 REVERSE LENGTH=302
LOC103409290	1.01155	4.5901e-06	product=BAHD acyltransferase At5g47980-like	XP_008346322.2	AT3G26040.1	| HXXXD-type acyl-transferase family protein | chr3:9519741-9521069 FORWARD LENGTH=442
LOC103433531	1.00815	1.05623e-06	product=universal stress protein PHOS32	XP_028957055.1	AT3G53990.1	| Adenine nucleotide alpha hydrolases-like superfamily protein | chr3:19989658-19991019 REVERSE LENGTH=160
LOC114826430	-1.00603	0.000279143	#N/A	XP_028962455.1	AT1G27680.1	APL2 | ADPGLC-PPase large subunit | chr1:9631630-9634450 FORWARD LENGTH=518
LOC103445940	-1.00691	0.000765976	#N/A	XP_008383216.1	AT5G44680.1	| DNA glycosylase superfamily protein | chr5:18024461-18025893 REVERSE LENGTH=353
LOC103443458	-1.00923	0.00054478	#N/A	#N/A	#N/A	#N/A
LOC114826909	-1.00954	0.000753434	#N/A	XP_028963666.1	AT3G29200.1	CM1, ATCM1 | chorismate mutase 1 | chr3:11164582-11166258 REVERSE LENGTH=340
LOC103425270	-1.00974	0.000775711	#N/A	XP_008361577.1	AT4G24510.1	CER2, VC2, VC-2 | HXXXD-type acyl-transferase family protein | chr4:12660929-12662537 FORWARD LENGTH=421
LOC103429387	-1.01255	1.14851e-05	#N/A	XP_028964518.1	AT2G47240.2	LACS1 | AMP-dependent synthetase and ligase family protein | chr2:19393835-19397616 FORWARD LENGTH=660
LOC103448794	-1.01603	0.000285551	#N/A	XP_008386282.2	AT3G59200.1	| F-box/RNI-like superfamily protein | chr3:21887484-21889214 FORWARD LENGTH=520
LOC103437855	-1.01739	0.000550471	#N/A	XP_017188539.2	AT1G18670.1	IBS1 | Protein kinase superfamily protein | chr1:6427242-6430696 REVERSE LENGTH=709
LOC103445879	-1.02216	0.000207835	#N/A	XP_028965898.1	AT3G12760.1	| CONTAINS InterPro DOMAIN/s: Defective-in-cullin neddylation protein (InterPro:IPR014764), Protein of unknown function DUF298 (InterPro:IPR005176), UBA-like (InterPro:IPR009060); BEST Arabidopsis thaliana protein match is: Domain of unknown function (DUF298) (TAIR:AT1G15860.2); Has 857 Blast hits to 855 proteins in 202 species: Archae - 0; Bacteria - 0; Metazoa - 482; Fungi - 154; Plants - 139; …
LOC103402707	-1.02519	0.000806387	#N/A	XP_008339680.2	AT1G68530.1	CUT1, POP1, CER6, G2, KCS6 | 3-ketoacyl-CoA synthase 6 | chr1:25712881-25714733 REVERSE LENGTH=497
LOC103436573	-1.02594	1.40481e-05	product=peptide methionine sulfoxide reductase B5-like	XP_008373235.1	AT4G21860.3	MSRB2 | methionine sulfoxide reductase B 2 | chr4:11600238-11601507 REVERSE LENGTH=202
LOC103428726	-1.02651	9.37026e-06	#N/A	XP_008365072.2	AT5G12020.1	HSP17.6II | 17.6 kDa class II heat shock protein | chr5:3882409-3882876 REVERSE LENGTH=155
LOC103418426	-1.03173	3.76119e-08	product=glutathione S-transferase zeta class-like isoform X2	XP_028948901.1	AT2G02390.1	ATGSTZ1, GST18, GSTZ1 | glutathione S-transferase zeta 1 | chr2:629015-630955 FORWARD LENGTH=221
LOC103431726	-1.03429	0.000253772	product=glucuronoxylan 4-O-methyltransferase 3-like	XP_008368121.1	AT1G33800.1	| Protein of unknown function (DUF579) | chr1:12261480-12262456 FORWARD LENGTH=297
LOC103435615	-1.03433	0.000465311	product=homeobox-leucine zipper protein HOX32-like	XP_008372224.1	AT2G34710.1	PHB, ATHB14, ATHB-14, PHB-1D | Homeobox-leucine zipper family protein / lipid-binding START domain-containing protein | chr2:14639548-14643993 REVERSE LENGTH=852
LOC103408778	-1.03542	0.000460632	product=peroxidase 42-like	XP_008345825.2	AT4G21960.1	PRXR1 | Peroxidase superfamily protein | chr4:11646613-11648312 REVERSE LENGTH=330
LOC103453895	-1.04166	0.000177909	#N/A	XP_028948721.1	AT1G54410.1	| dehydrin family protein | chr1:20310305-20310601 REVERSE LENGTH=98
LOC103403831	-1.04284	0.000489515	#N/A	XP_028951466.1	AT3G23600.1	| alpha/beta-Hydrolases superfamily protein | chr3:8473833-8475655 FORWARD LENGTH=239
LOC103442622	-1.04378	0.000372362	#N/A	#N/A	#N/A	#N/A
LOC103405166	-1.04392	3.45842e-05	#N/A	#N/A	#N/A	#N/A
LOC103437923	-1.04714	0.000388943	#N/A	XP_008374671.1	AT5G15740.1	| O-fucosyltransferase family protein | chr5:5134788-5136956 REVERSE LENGTH=508
LOC103438421	-1.0481	0.000732513	#N/A	XP_008375195.1	AT3G08030.1	| Protein of unknown function, DUF642 | chr3:2564191-2565819 FORWARD LENGTH=365
LOC103434692	-1.05021	0.00089461	product=classical arabinogalactan protein 1-like	XP_008371262.2	AT5G64310.1	AGP1, ATAGP1 | arabinogalactan protein 1 | chr5:25722018-25722413 FORWARD LENGTH=131
LOC103413816	-1.05532	0.0015751	product=ganglioside-induced differentiation-associated protein 2-like	XP_008350477.1	AT4G35750.1	| SEC14 cytosolic factor family protein / phosphoglyceride transfer family protein | chr4:16940865-16941674 REVERSE LENGTH=202
LOC103423472	-1.05813	0.00108365	product=L-type lectin-domain containing receptor kinase VIII.2-like	XP_008359775.2	AT5G01090.1	| Concanavalin A-like lectin family protein | chr5:33055-34116 FORWARD LENGTH=353
LOC103441403	-1.07613	6.78509e-05	#N/A	XP_028962896.1	AT5G11420.1	| Protein of unknown function, DUF642 | chr5:3644655-3646991 FORWARD LENGTH=366
LOC103418302	-1.08008	1.28065e-05	#N/A	XP_008354654.2	AT1G20440.1	COR47, RD17, AtCOR47 | cold-regulated 47 | chr1:7084722-7085664 REVERSE LENGTH=265
LOC103428639	-1.08672	0.000567437	#N/A	XP_008364980.2	AT5G42650.1	AOS, CYP74A, DDE2 | allene oxide synthase | chr5:17097803-17099359 REVERSE LENGTH=518
LOC103425820	-1.08964	0.000393719	#N/A	#N/A	#N/A	#N/A
LOC103416906	-1.09352	8.18396e-05	product=probable galactinol--sucrose galactosyltransferase 1	XP_008353333.2	AT1G55740.1	AtSIP1, SIP1 | seed imbibition 1 | chr1:20835507-20838707 REVERSE LENGTH=754
LOC103425704	-1.09506	0.000124796	#N/A	XP_008362014.1	AT3G63410.1	APG1, VTE3, IEP37, E37 | S-adenosyl-L-methionine-dependent methyltransferases superfamily protein | chr3:23415816-23417002 REVERSE LENGTH=338
LOC103454827	-1.0997	0.000327434	#N/A	XP_008392645.1	AT1G32860.1	| Glycosyl hydrolase superfamily protein | chr1:11907308-11908803 REVERSE LENGTH=426
LOC103418716	-1.10416	2.04354e-05	product=protein O-glucosyltransferase 1	XP_008355051.2	AT1G07220.1	| Arabidopsis thaliana protein of unknown function (DUF821) | chr1:2217073-2219379 REVERSE LENGTH=507
LOC103426874	-1.10467	5.66189e-13	product=uncharacterized protein LOC103426874	XP_028948985.1	AT4G08900.1	| arginase | chr4:5703499-5705180 FORWARD LENGTH=342
LOC103410575	-1.10506	0.00130422	product=caffeoylshikimate esterase-like	XP_008347481.1	AT5G19290.1	| alpha/beta-Hydrolases superfamily protein | chr5:6494113-6495105 FORWARD LENGTH=330
LOC103455766	-1.1058	0.00195399	#N/A	XP_028950205.1	AT4G33180.1	| alpha/beta-Hydrolases superfamily protein | chr4:16000282-16002055 FORWARD LENGTH=307
LOC103456344	-1.10677	0.000241612	product=formin-like protein 2	XP_017178309.2	AT3G25500.1	AFH1, FH1, AHF1, ATFH1 | formin homology 1 | chr3:9251320-9254826 REVERSE LENGTH=1051
LOC103403221	-1.10709	1.22271e-05	#N/A	XP_008340272.1	AT3G03280.1	| unknown protein; FUNCTIONS IN: molecular_function unknown; INVOLVED IN: N-terminal protein myristoylation; LOCATED IN: cellular_component unknown; BEST Arabidopsis thaliana protein match is: unknown protein (TAIR:AT5G17350.1); Has 137 Blast hits to 137 proteins in 11 species: Archae - 0; Bacteria - 0; Metazoa - 0; Fungi - 0; Plants - 137; Viruses - 0; Other Eukaryotes - 0 (source: NCBI BLink). …
LOC103452056	-1.10725	0.000748503	#N/A	XP_008389753.1	AT1G13170.1	ORP1D | OSBP(oxysterol binding protein)-related protein 1D | chr1:4488826-4492278 REVERSE LENGTH=816
LOC103433738	-1.10934	3.63047e-06	product=cationic peroxidase 1-like	XP_008370240.2	AT5G05340.1	| Peroxidase superfamily protein | chr5:1579142-1580819 REVERSE LENGTH=324
LOC103425814	-1.11383	0.000544217	product=alpha carbonic anhydrase 7-like	XP_008362138.2	AT1G08080.1	ATACA7, ACA7 | alpha carbonic anhydrase 7 | chr1:2517022-2518546 REVERSE LENGTH=275
LOC103409161	-1.11394	0.000646169	product=probable serine/threonine-protein kinase At1g01540	XP_008346227.3	AT1G01540.2	| Protein kinase superfamily protein | chr1:195980-198383 FORWARD LENGTH=472
LOC103406064	-1.11407	0.000214152	product=uncharacterized protein LOC103406064 isoform X1	XP_008343308.2	AT2G45380.1	| FUNCTIONS IN: molecular_function unknown; INVOLVED IN: biological_process unknown; LOCATED IN: cellular_component unknown; EXPRESSED IN: inflorescence meristem, flower, cultured cell; EXPRESSED DURING: petal differentiation and expansion stage; BEST Arabidopsis thaliana protein match is: Calcium-binding EF-hand family protein (TAIR:AT4G34070.1); Has 171 Blast hits to 170 proteins in 31 species:…
LOC103450745	-1.11512	0.000224262	#N/A	NP_001281295.1	AT5G59310.1	LTP4 | lipid transfer protein 4 | chr5:23925296-23925772 REVERSE LENGTH=112
LOC103413635	-1.11557	0.00038035	#N/A	XP_008350312.1	AT3G43720.1	| Bifunctional inhibitor/lipid-transfer protein/seed storage 2S albumin superfamily protein | chr3:15615549-15617099 REVERSE LENGTH=193
LOC103444617	-1.11735	0.00164556	product=gibberellin 2-beta-dioxygenase 8-like isoform X2	XP_017190364.2	AT3G47190.1	| 2-oxoglutarate (2OG) and Fe(II)-dependent oxygenase superfamily protein | chr3:17374513-17376032 REVERSE LENGTH=331
LOC114821654	-1.11748	0.000413185	#N/A	XP_028950464.1	AT4G33740.3	| unknown protein; FUNCTIONS IN: molecular_function unknown; INVOLVED IN: biological_process unknown; LOCATED IN: cellular_component unknown; BEST Arabidopsis thaliana protein match is: unknown protein (TAIR:AT4G37820.1); Has 138092 Blast hits to 73110 proteins in 2951 species: Archae - 732; Bacteria - 17903; Metazoa - 48520; Fungi - 16808; Plants - 7078; Viruses - 1044; Other Eukaryotes - 46007 …
LOC114819961	-1.11843	5.69636e-05	product=receptor-like protein kinase FERONIA	XP_028945560.1	AT3G51550.1	FER | Malectin/receptor-like protein kinase family protein | chr3:19117877-19120564 REVERSE LENGTH=895
LOC103450145	-1.12421	9.62104e-06	product=APETALA2-like protein 3 isoform X1	XP_008387676.2	AT2G28550.3	RAP2.7 | related to AP2.7 | chr2:12226168-12228251 REVERSE LENGTH=464
LOC103404294	-1.12445	6.66022e-06	product=heptahelical transmembrane protein 4-like	XP_008341411.2	AT4G37680.2	HHP4 | heptahelical protein 4 | chr4:17701231-17702568 FORWARD LENGTH=385
LOC103418498	-1.12657	5.41794e-07	product=UDP-glucuronate 4-epimerase 3	XP_008354844.2	AT4G00110.1	GAE3 | UDP-D-glucuronate 4-epimerase 3 | chr4:38702-39994 REVERSE LENGTH=430
LOC103439652	-1.12743	0.000526013	product=protein EXORDIUM-like 3	XP_008376450.1	AT5G51550.1	EXL3 | EXORDIUM like 3 | chr5:20939793-20940806 REVERSE LENGTH=337
LOC103424639	-1.12753	0.00062395	#N/A	XP_008360957.1	AT5G11790.1	NDL2 | N-MYC downregulated-like 2 | chr5:3799682-3802496 FORWARD LENGTH=344
LOC103421897	-1.13335	0.00194121	#N/A	XP_008358166.2	AT3G17980.1	| Calcium-dependent lipid-binding (CaLB domain) family protein | chr3:6152417-6153115 FORWARD LENGTH=177
LOC103412784	-1.13527	0.000865916	product=serine carboxypeptidase-like 18 isoform X3	XP_028957980.1	AT5G36180.1	scpl1 | serine carboxypeptidase-like 1 | chr5:14239198-14241862 FORWARD LENGTH=441
LOC103404222	-1.14313	0.00187099	#N/A	XP_008341339.2	AT3G27250.1	| unknown protein; BEST Arabidopsis thaliana protein match is: unknown protein (TAIR:AT5G40800.1); Has 104 Blast hits to 104 proteins in 13 species: Archae - 0; Bacteria - 0; Metazoa - 0; Fungi - 0; Plants - 104; Viruses - 0; Other Eukaryotes - 0 (source: NCBI BLink). | chr3:10061633-10062481 FORWARD LENGTH=282
LOC103415187	-1.14317	0.000487448	#N/A	XP_008351757.1	AT5G63180.1	| Pectin lyase-like superfamily protein | chr5:25341106-25343113 REVERSE LENGTH=432
LOC103454393	-1.1457	4.75079e-05	product=calcium-binding protein KRP1-like	XP_008392213.1	AT4G27280.1	| Calcium-binding EF-hand family protein | chr4:13663770-13664162 REVERSE LENGTH=130
LOC103451874	-1.1509	7.57346e-05	#N/A	XP_008389534.1	AT3G01470.1	ATHB-1, ATHB1, HD-ZIP-1, HAT5, HB-1 | homeobox 1 | chr3:182648-184034 REVERSE LENGTH=272
LOC103451320	-1.15407	6.18148e-05	product=protein TIFY 10A	XP_008388962.2	AT1G19180.1	JAZ1, TIFY10A | jasmonate-zim-domain protein 1 | chr1:6622312-6623271 FORWARD LENGTH=253
LOC103435067	-1.15601	0.000149072	product=glucan endo-1%2C3-beta-glucosidase-like	XP_008371690.1	AT3G55430.1	| O-Glycosyl hydrolases family 17 protein | chr3:20549806-20552004 REVERSE LENGTH=449
LOC103446744	-1.1584	0.00173182	#N/A	XP_008384096.1	AT4G22130.1	SRF8 | STRUBBELIG-receptor family 8 | chr4:11723733-11727331 FORWARD LENGTH=703
LOC103416806	-1.16135	0.00163463	#N/A	XP_008353247.2	AT5G19090.3	| Heavy metal transport/detoxification superfamily protein | chr5:6387910-6389855 FORWARD LENGTH=465
LOC114827618	-1.16376	0.000228873	#N/A	XP_028965550.1	AT2G16850.1	PIP3B, PIP2;8 | plasma membrane intrinsic protein 2;8 | chr2:7301647-7303180 FORWARD LENGTH=278
LOC103436463	-1.16575	0.000717635	#N/A	XP_028963003.1	AT4G40060.1	ATHB16, ATHB-16, HB16 | homeobox protein 16 | chr4:18571682-18572774 REVERSE LENGTH=294
LOC103442204	-1.1669	6.53679e-05	#N/A	XP_008379194.2	AT5G14450.1	| GDSL-like Lipase/Acylhydrolase superfamily protein | chr5:4658488-4660034 FORWARD LENGTH=389
LOC103442570	-1.17012	2.95096e-05	#N/A	NP_001280925.1	AT4G03210.1	XTH9 | xyloglucan endotransglucosylase/hydrolase 9 | chr4:1416019-1417197 FORWARD LENGTH=290
LOC103409028	-1.17194	0.000424662	product=uncharacterized protein LOC103409028	XP_008346069.2	AT5G44680.1	| DNA glycosylase superfamily protein | chr5:18024461-18025893 REVERSE LENGTH=353
LOC103432237	-1.18855	0.000290745	product=protein LONGIFOLIA 1-like	XP_028956155.1	AT3G63430.1	| unknown protein; BEST Arabidopsis thaliana protein match is: unknown protein (TAIR:AT1G74160.1); Has 135 Blast hits to 119 proteins in 22 species: Archae - 0; Bacteria - 2; Metazoa - 3; Fungi - 3; Plants - 119; Viruses - 0; Other Eukaryotes - 8 (source: NCBI BLink). | chr3:23420414-23422201 FORWARD LENGTH=540
LOC103434946	-1.19029	0.000282594	#N/A	#N/A	#N/A	#N/A
LOC103450886	-1.19528	0.000133655	#N/A	XP_008388513.1	AT1G17840.1	WBC11, ABCG11, DSO, COF1, ATWBC11 | white-brown complex homolog protein 11 | chr1:6142870-6145894 FORWARD LENGTH=703
LOC103453327	-1.19534	1.00037e-05	#N/A	XP_008391089.1	AT1G78170.1	| unknown protein; BEST Arabidopsis thaliana protein match is: unknown protein (TAIR:AT1G22250.1); Has 66 Blast hits to 66 proteins in 11 species: Archae - 0; Bacteria - 0; Metazoa - 0; Fungi - 0; Plants - 66; Viruses - 0; Other Eukaryotes - 0 (source: NCBI BLink). | chr1:29414160-29414941 FORWARD LENGTH=221
LOC103418162	-1.19567	9.33922e-08	product=aldehyde dehydrogenase family 2 member C4-like	XP_028965761.1	AT3G24503.1	ALDH2C4, ALDH1A, REF1 | aldehyde dehydrogenase 2C4 | chr3:8919732-8923029 REVERSE LENGTH=501
LOC114827746	-1.19965	2.09302e-05	product=berberine bridge enzyme-like 21	XP_028966025.1	AT4G20840.1	| FAD-binding Berberine family protein | chr4:11157916-11159535 FORWARD LENGTH=539
LOC103428693	-1.20765	7.11975e-05	product=probable aquaporin PIP2-5	XP_008365039.2	AT3G54820.1	PIP2D, PIP2;5 | plasma membrane intrinsic protein 2;5 | chr3:20302117-20303738 FORWARD LENGTH=286
LOC103418408	-1.20911	1.60049e-09	product=uncharacterized protein LOC103418408	XP_008354760.2	AT3G60810.1	| unknown protein; CONTAINS InterPro DOMAIN/s: Protein of unknown function DUF1499 (InterPro:IPR010865); Has 444 Blast hits to 444 proteins in 143 species: Archae - 0; Bacteria - 268; Metazoa - 0; Fungi - 0; Plants - 51; Viruses - 0; Other Eukaryotes - 125 (source: NCBI BLink). | chr3:22470579-22471756 FORWARD LENGTH=214
LOC103428502	-1.21736	0.000156305	product=protein trichome birefringence-like 25	XP_008364824.2	AT1G01430.1	TBL25 | TRICHOME BIREFRINGENCE-LIKE 25 | chr1:156953-158536 REVERSE LENGTH=456
LOC103407609	-1.22035	0.000193285	product=chaperone protein dnaJ 11%2C chloroplastic-like	XP_008344733.1	AT3G13310.1	| Chaperone DnaJ-domain superfamily protein | chr3:4310827-4311300 REVERSE LENGTH=157
LOC103401902	-1.22794	0.000183955	#N/A	XP_008338845.2	AT4G00440.1	| Protein of unknown function (DUF3741) | chr4:195176-198119 FORWARD LENGTH=831
LOC103452805	-1.22851	2.75238e-05	#N/A	XP_008390565.2	AT4G16120.1	ATSEB1, COBL7, SEB1 | COBRA-like protein-7 precursor | chr4:9116591-9119138 REVERSE LENGTH=661
LOC103453105	-1.22914	0.00116068	#N/A	XP_008390869.1	AT5G26340.1	MSS1, STP13, ATSTP13 | Major facilitator superfamily protein | chr5:9243851-9246994 REVERSE LENGTH=526
LOC103402738	-1.23276	5.97042e-05	#N/A	XP_008339718.1	AT1G68750.1	ATPPC4, PPC4 | phosphoenolpyruvate carboxylase 4 | chr1:25822942-25828104 REVERSE LENGTH=1032
LOC103447362	-1.23516	0.000218275	#N/A	XP_028944037.1	AT2G30070.1	ATKT1, ATKT1P, ATKUP1, KUP1, KT1 | potassium transporter 1 | chr2:12835097-12838466 FORWARD LENGTH=712
LOC103449342	-1.23646	2.68737e-06	product=TMV resistance protein N-like	XP_008386870.2	AT5G17680.1	| disease resistance protein (TIR-NBS-LRR class), putative | chr5:5822999-5827153 FORWARD LENGTH=1294
LOC103437462	-1.24498	0.000873611	#N/A	XP_028949905.1	AT1G29940.1	NRPA2 | nuclear RNA polymerase A2 | chr1:10479322-10486670 REVERSE LENGTH=1178
LOC103438533	-1.25049	2.18153e-06	#N/A	XP_028960941.1	AT4G10600.1	| RING/FYVE/PHD zinc finger superfamily protein | chr4:6547934-6548647 REVERSE LENGTH=237
LOC103434261	-1.25281	0.000997083	product=probable glycosyltransferase At5g20260 isoform X2	XP_028957364.1	AT5G20260.1	| Exostosin family protein | chr5:6836806-6839532 REVERSE LENGTH=458
LOC114825970	-1.25887	0.000507423	#N/A	XP_028961196.1	AT2G36290.1	| alpha/beta-Hydrolases superfamily protein | chr2:15208867-15210768 REVERSE LENGTH=364
LOC103415873	-1.26567	7.0739e-06	product=protein ALP1-like	XP_008352375.1	AT4G29780.1	| unknown protein; BEST Arabidopsis thaliana protein match is: unknown protein (TAIR:AT5G12010.1); Has 945 Blast hits to 944 proteins in 87 species: Archae - 0; Bacteria - 0; Metazoa - 519; Fungi - 43; Plants - 365; Viruses - 0; Other Eukaryotes - 18 (source: NCBI BLink). | chr4:14579859-14581481 FORWARD LENGTH=540
LOC103431093	-1.26635	0.0018827	#N/A	XP_008367466.1	AT1G63310.1	| unknown protein; BEST Arabidopsis thaliana protein match is: unknown protein (TAIR:AT2G20362.1); Has 78 Blast hits to 77 proteins in 11 species: Archae - 0; Bacteria - 0; Metazoa - 0; Fungi - 0; Plants - 78; Viruses - 0; Other Eukaryotes - 0 (source: NCBI BLink). | chr1:23486580-23487044 REVERSE LENGTH=154
LOC114821583	-1.27042	0.000598822	product=probable inactive receptor kinase At2g26730	XP_028950204.1	AT2G26730.1	| Leucine-rich repeat protein kinase family protein | chr2:11388621-11391286 FORWARD LENGTH=658
LOC103427929	-1.27181	0.00025378	product=galactan beta-1%2C4-galactosyltransferase GALS3-like	XP_008364236.2	AT4G20170.1	| Domain of unknown function (DUF23) | chr4:10896810-10898794 FORWARD LENGTH=504
LOC103411570	-1.27362	6.76631e-05	product=annexin D3	XP_008348425.2	AT2G38760.1	ANNAT3, ANN3 | annexin 3 | chr2:16201086-16202490 FORWARD LENGTH=321
LOC103401729	-1.27872	2.94205e-06	product=amino acid permease 3-like	XP_008338672.2	AT5G09220.1	AAP2 | amino acid permease 2 | chr5:2866867-2868863 FORWARD LENGTH=493
LOC103446397	-1.28051	4.61563e-06	#N/A	XP_028966207.1	AT2G33790.1	ATAGP30, AGP30 | arabinogalactan protein 30 | chr2:14293862-14295237 REVERSE LENGTH=239
LOC103431561	-1.28833	0.000439667	product=phosphoenolpyruvate carboxylase%2C housekeeping isozyme-like	XP_008367955.2	AT3G14940.1	ATPPC3, PPC3 | phosphoenolpyruvate carboxylase 3 | chr3:5025584-5029476 FORWARD LENGTH=968
LOC103424725	-1.29139	0.000696857	#N/A	XP_008361043.2	AT4G31290.1	| ChaC-like family protein | chr4:15186851-15188278 FORWARD LENGTH=227
LOC103404786	-1.29743	0.000258872	#N/A	XP_028953686.1	AT2G32290.1	BMY5, BAM6 | beta-amylase 6 | chr2:13714643-13716906 REVERSE LENGTH=577
LOC103429544	-1.29773	9.94296e-06	#N/A	XP_028965651.1	AT4G38380.1	| MATE efflux family protein | chr4:17971855-17974787 REVERSE LENGTH=560
LOC103423120	-1.30024	0.000600113	product=pectinesterase-like	XP_008359413.2	AT4G02320.1	| Plant invertase/pectin methylesterase inhibitor superfamily | chr4:1022725-1026118 REVERSE LENGTH=518
LOC103414312	-1.30055	0.00136112	#N/A	XP_008350933.1	AT1G70090.2	GATL9, LGT8 | glucosyl transferase family 8 | chr1:26400927-26402099 FORWARD LENGTH=390
LOC103432922	-1.30831	0.000217475	product=expansin-A8	XP_008369371.1	AT2G40610.1	ATEXPA8, EXP8, ATEXP8, ATHEXP ALPHA 1.11, EXPA8 | expansin A8 | chr2:16949121-16950472 REVERSE LENGTH=253
LOC103439548	-1.30894	0.00139826	product=probable inactive receptor kinase At5g58300	XP_008376328.1	AT5G58300.2	| Leucine-rich repeat protein kinase family protein | chr5:23572821-23574871 FORWARD LENGTH=654
LOC103412523	-1.31096	0.000122009	#N/A	XP_008349290.1	AT1G11545.1	XTH8 | xyloglucan endotransglucosylase/hydrolase 8 | chr1:3878689-3880286 REVERSE LENGTH=305
LOC103435110	-1.31399	0.00170797	product=uncharacterized protein LOC103435110	XP_008371722.3	AT2G42760.1	| unknown protein; CONTAINS InterPro DOMAIN/s: Protein of unknown function DUF1685 (InterPro:IPR012881); Has 170 Blast hits to 164 proteins in 34 species: Archae - 0; Bacteria - 1; Metazoa - 26; Fungi - 10; Plants - 107; Viruses - 0; Other Eukaryotes - 26 (source: NCBI BLink). | chr2:17796382-17797185 REVERSE LENGTH=267
LOC103447269	-1.32703	1.4718e-06	#N/A	#N/A	#N/A	#N/A
LOC103453157	-1.32834	0.00179755	#N/A	#N/A	#N/A	#N/A
LOC114821960	-1.32888	0.00017998	#N/A	XP_028951416.1	AT1G14390.1	| Leucine-rich repeat protein kinase family protein | chr1:4924277-4926794 FORWARD LENGTH=747
LOC103445398	-1.3294	0.000286472	#N/A	XP_008382627.1	AT5G48740.1	| Leucine-rich repeat protein kinase family protein | chr5:19765324-19769314 REVERSE LENGTH=895
LOC108171263	-1.3384	0.000178584	#N/A	#N/A	#N/A	#N/A
LOC103443237	-1.33921	0.00171033	#N/A	XP_008380268.1	AT4G31590.1	ATCSLC05, CSLC05, ATCSLC5, CSLC5 | Cellulose-synthase-like C5 | chr4:15309889-15312336 REVERSE LENGTH=692
LOC103445969	-1.34365	5.2706e-05	#N/A	XP_008383246.1	AT4G20170.1	| Domain of unknown function (DUF23) | chr4:10896810-10898794 FORWARD LENGTH=504
LOC103446799	-1.34677	0.000798331	product=8-hydroxygeraniol dehydrogenase-like	XP_008384197.2	AT4G39330.1	ATCAD9, CAD9 | cinnamyl alcohol dehydrogenase 9 | chr4:18291268-18292772 FORWARD LENGTH=360
LOC103456171	-1.34907	9.9694e-10	#N/A	XP_008394047.2	AT5G11420.1	| Protein of unknown function, DUF642 | chr5:3644655-3646991 FORWARD LENGTH=366
LOC103443845	-1.35306	1.74184e-05	#N/A	XP_008380966.2	AT3G45970.1	ATEXLA1, EXPL1, ATEXPL1, ATHEXP BETA 2.1, EXLA1 | expansin-like A1 | chr3:16896238-16897189 FORWARD LENGTH=265
LOC103407945	-1.35604	0.00136303	product=nucleolin-like	XP_008345044.2	AT4G21970.1	| Protein of unknown function, DUF584 | chr4:11653633-11654106 FORWARD LENGTH=157
LOC103415800	-1.35937	3.26381e-06	#N/A	#N/A	#N/A	#N/A
LOC103435191	-1.36014	0.00136325	product=expansin-A4-like	XP_008371813.1	AT2G39700.1	ATEXPA4, ATEXP4, ATHEXP ALPHA 1.6, EXPA4 | expansin A4 | chr2:16544246-16545434 REVERSE LENGTH=257
LOC103405926	-1.36115	0.00135184	product=probable calcium-binding protein CML18	XP_008343178.1	AT1G24620.1	| EF hand calcium-binding protein family | chr1:8723893-8724453 REVERSE LENGTH=186
LOC103437412	-1.36365	0.000922952	product=mavicyanin	XP_008374104.2	AT1G64640.1	ENODL8, AtENODL8 | early nodulin-like protein 8 | chr1:24022482-24023151 REVERSE LENGTH=191
LOC103403450	-1.36811	7.72314e-15	product=defensin Ec-AMP-D2-like	XP_008340514.1	AT2G02100.1	LCR69, PDF2.2 | low-molecular-weight cysteine-rich 69 | chr2:528397-528885 FORWARD LENGTH=77
HD19	-1.36936	1.90038e-05	#N/A	NP_001280996.1	AT1G69780.1	ATHB13 | Homeobox-leucine zipper protein family | chr1:26259166-26260465 FORWARD LENGTH=294
LOC103405699	-1.37451	1.56859e-06	product=protein SRC2 homolog isoform X1	XP_008342947.2	AT4G34150.1	| Calcium-dependent lipid-binding (CaLB domain) family protein | chr4:16355035-16356955 FORWARD LENGTH=247
LOC114821172	-1.37783	7.70788e-07	product=3-phosphoshikimate 1-carboxyvinyltransferase 2-like isoform X1	XP_028948943.1	AT2G45300.1	| RNA 3'-terminal phosphate cyclase/enolpyruvate transferase, alpha/beta | chr2:18677518-18679868 FORWARD LENGTH=520
LOC103440217	-1.38182	8.69604e-06	product=L-ascorbate oxidase homolog	XP_008377105.2	AT1G76160.1	sks5 | SKU5 similar 5 | chr1:28578211-28581020 REVERSE LENGTH=541
LOC103452866	-1.38275	3.63031e-07	#N/A	XP_028947446.1	AT3G16720.1	ATL2, TL2 | TOXICOS EN LEVADURA 2 | chr3:5692880-5693794 FORWARD LENGTH=304
LOC103403142	-1.38347	0.00120377	product=mitogen-activated protein kinase kinase kinase 17	XP_008340193.2	AT5G67080.1	MAPKKK19 | mitogen-activated protein kinase kinase kinase 19 | chr5:26772726-26773760 FORWARD LENGTH=344
LOC103443868	-1.39228	1.40726e-06	product=probable pectinesterase/pectinesterase inhibitor 34	XP_008380988.1	AT3G49220.1	| Plant invertase/pectin methylesterase inhibitor superfamily | chr3:18249840-18253647 FORWARD LENGTH=598
LOC114823901	-1.39278	0.000399472	product=ras-related protein RABA3-like	XP_028955522.1	AT1G01200.1	ATRABA3, ATRAB-A3, RABA3 | RAB GTPase homolog A3 | chr1:86715-88145 REVERSE LENGTH=237
LOC103417903	-1.39352	9.82956e-08	#N/A	#N/A	#N/A	#N/A
LOC103445291	-1.4058	0.000365288	product=cysteine protease XCP1-like	XP_008382503.2	AT4G35350.1	XCP1 | xylem cysteine peptidase 1 | chr4:16810529-16811875 FORWARD LENGTH=355
LOC103436196	-1.40584	0.00021874	product=U-box domain-containing protein 15-like	XP_008372845.2	AT5G42340.1	PUB15 | Plant U-Box 15 | chr5:16928086-16930367 REVERSE LENGTH=660
LOC103412707	-1.41273	5.02283e-09	product=DNA damage-repair/toleration protein DRT100-like	XP_008349465.2	AT3G20820.1	| Leucine-rich repeat (LRR) family protein | chr3:7280930-7282027 FORWARD LENGTH=365
LOC103436118	-1.42297	0.00055155	product=adenylyl-sulfate kinase 3-like	XP_008372758.2	AT2G14750.1	APK, AKN1, ATAKN1, APK1 | APS kinase | chr2:6314128-6315501 FORWARD LENGTH=276
LOC114821574	-1.42455	8.03674e-08	#N/A	XP_028950118.1	AT2G23130.1	AGP17, ATAGP17 | arabinogalactan protein 17 | chr2:9844411-9845186 FORWARD LENGTH=185
LOC103405184	-1.43072	0.000378015	#N/A	XP_008342373.1	AT1G78570.1	RHM1, ROL1, ATRHM1 | rhamnose biosynthesis 1 | chr1:29550110-29552207 FORWARD LENGTH=669
LOC103425810	-1.43229	2.26863e-06	#N/A	XP_008362135.2	AT2G22900.1	| Galactosyl transferase GMA12/MNN10 family protein | chr2:9744359-9746193 REVERSE LENGTH=449
LOC103454416	-1.44079	0.000658267	#N/A	XP_008392232.2	AT2G41810.1	| Protein of unknown function, DUF642 | chr2:17439414-17441296 REVERSE LENGTH=370
LOC103415086	-1.44127	0.000899941	#N/A	#N/A	#N/A	#N/A
LOC103425628	-1.4472	0.000886008	product=probable LRR receptor-like serine/threonine-protein kinase At1g12460	XP_008361939.2	AT1G12460.1	| Leucine-rich repeat protein kinase family protein | chr1:4247703-4250444 FORWARD LENGTH=882
LOC103438066	-1.44775	3.52319e-05	#N/A	XP_008374829.1	AT3G18050.1	| unknown protein; BEST Arabidopsis thaliana protein match is: unknown protein (TAIR:AT4G28100.1); Has 67 Blast hits to 66 proteins in 12 species: Archae - 0; Bacteria - 0; Metazoa - 0; Fungi - 0; Plants - 67; Viruses - 0; Other Eukaryotes - 0 (source: NCBI BLink). | chr3:6180931-6182593 FORWARD LENGTH=335
LOC114824505	-1.45053	0.000833507	product=UDP-glycosyltransferase 76B1-like	XP_028957487.1	AT3G55700.1	| UDP-Glycosyltransferase superfamily protein | chr3:20671202-20673278 FORWARD LENGTH=460
LOC103439891	-1.45403	0.000150411	#N/A	XP_008376755.1	AT2G46550.1	| unknown protein; BEST Arabidopsis thaliana protein match is: unknown protein (TAIR:AT1G01240.3); Has 72 Blast hits to 68 proteins in 13 species: Archae - 0; Bacteria - 0; Metazoa - 1; Fungi - 0; Plants - 71; Viruses - 0; Other Eukaryotes - 0 (source: NCBI BLink). | chr2:19112264-19113457 REVERSE LENGTH=397
LOC103424317	-1.45699	5.9401e-05	product=actin	XP_008360627.1	AT3G12110.1	ACT11 | actin-11 | chr3:3858116-3859609 FORWARD LENGTH=377
LOC103431278	-1.45717	0.000168876	#N/A	XP_008367637.2	AT1G68400.1	| leucine-rich repeat transmembrane protein kinase family protein | chr1:25646401-25648916 REVERSE LENGTH=670
LOC103408644	-1.46162	2.12659e-06	product=basic proline-rich protein-like	XP_008345700.1	#N/A	#N/A
LOC103447373	-1.46976	0.000570847	#N/A	XP_008384782.2	AT3G47340.1	ASN1, DIN6, AT-ASN1 | glutamine-dependent asparagine synthase 1 | chr3:17438136-17441043 REVERSE LENGTH=584
LOC114823981	-1.47091	9.17912e-05	product=fasciclin-like arabinogalactan protein 1	XP_028955896.1	AT5G55730.2	FLA1 | FASCICLIN-like arabinogalactan 1 | chr5:22558375-22560392 REVERSE LENGTH=424
LOC103427693	-1.47108	0.000296027	product=probable ubiquitin carboxyl-terminal hydrolase creB	XP_008363991.2	AT3G13130.1	| unknown protein; FUNCTIONS IN: molecular_function unknown; INVOLVED IN: biological_process unknown; LOCATED IN: endomembrane system; EXPRESSED IN: male gametophyte; Has 140 Blast hits to 132 proteins in 41 species: Archae - 2; Bacteria - 4; Metazoa - 29; Fungi - 20; Plants - 51; Viruses - 0; Other Eukaryotes - 34 (source: NCBI BLink). | chr3:4223008-4223613 FORWARD LENGTH=201
LOC103401095	-1.47332	1.47286e-05	#N/A	XP_008338023.2	AT4G36360.1	BGAL3 | beta-galactosidase 3 | chr4:17176840-17181143 REVERSE LENGTH=856
LOC103416982	-1.47745	0.00014153	#N/A	XP_008353413.2	AT3G28340.1	GATL10 | galacturonosyltransferase-like 10 | chr3:10589396-10590493 REVERSE LENGTH=365
LOC103456375	-1.47836	1.20757e-07	#N/A	XP_008394310.2	AT2G19380.1	| RNA recognition motif (RRM)-containing protein | chr2:8383856-8386604 FORWARD LENGTH=613
LOC103453563	-1.48286	1.43746e-05	#N/A	XP_008391326.1	AT3G13750.1	BGAL1 | beta galactosidase 1 | chr3:4511192-4515756 FORWARD LENGTH=847
LOC103400925	-1.48313	2.82223e-05	product=beta-galactosidase 3	XP_008337843.2	AT4G36360.1	BGAL3 | beta-galactosidase 3 | chr4:17176840-17181143 REVERSE LENGTH=856
LOC103405461	-1.48348	2.55677e-06	product=sulfite exporter TauE/SafE family protein 3-like isoform X2	XP_008342687.2	AT2G25737.1	| Sulfite exporter TauE/SafE family protein | chr2:10977174-10979677 FORWARD LENGTH=476
LOC103444049	-1.48484	0.000245553	#N/A	XP_008381178.1	AT2G30900.1	TBL43 | TRICHOME BIREFRINGENCE-LIKE 43 | chr2:13150481-13152417 FORWARD LENGTH=368
LOC103453939	-1.48598	0.00204804	#N/A	XP_008391756.2	AT5G03670.1	| unknown protein; BEST Arabidopsis thaliana protein match is: unknown protein (TAIR:AT2G36420.1); Has 700 Blast hits to 624 proteins in 104 species: Archae - 0; Bacteria - 18; Metazoa - 333; Fungi - 60; Plants - 73; Viruses - 24; Other Eukaryotes - 192 (source: NCBI BLink). | chr5:947311-949898 FORWARD LENGTH=516
LOC103401158	-1.48791	0.000213886	#N/A	XP_008338093.1	AT1G08250.1	ADT6 | arogenate dehydratase 6 | chr1:2588994-2590235 REVERSE LENGTH=413
LOC103436774	-1.48796	0.00120327	#N/A	XP_008373448.1	AT1G31880.1	NLM9, BRX | DZC (Disease resistance/zinc finger/chromosome condensation-like region) domain containing protein | chr1:11447804-11450053 FORWARD LENGTH=344
LOC103414536	-1.50249	3.48232e-05	#N/A	XP_008351134.1	AT3G62270.1	| HCO3- transporter family | chr3:23042528-23045633 REVERSE LENGTH=703
LOC103456010	-1.50693	0.000226596	#N/A	XP_008393854.2	AT3G48460.1	| GDSL-like Lipase/Acylhydrolase superfamily protein | chr3:17949496-17951082 FORWARD LENGTH=381
LOC103404761	-1.51449	0.00128119	product=transcription factor MYB4-like	XP_008341938.1	AT3G23250.1	MYB15, ATY19, ATMYB15 | myb domain protein 15 | chr3:8309492-8310624 FORWARD LENGTH=285
LOC103423782	-1.52224	0.000327053	#N/A	NP_001315788.1	AT2G03710.1	SEP4, AGL3 | K-box region and MADS-box transcription factor family protein | chr2:1129622-1131628 FORWARD LENGTH=258
LOC103408813	-1.53395	2.91687e-06	product=uncharacterized protein LOC103408813	XP_008345854.2	AT3G62330.1	| Zinc knuckle (CCHC-type) family protein | chr3:23063329-23065419 REVERSE LENGTH=479
LOC103413245	-1.53446	0.000289829	product=early nodulin-like protein 1	XP_008349948.2	AT3G20570.1	ENODL9, AtENODL9 | early nodulin-like protein 9 | chr3:7186754-7187453 REVERSE LENGTH=203
LOC103456239	-1.53913	1.11711e-07	#N/A	XP_008394141.1	AT5G11070.1	| unknown protein; Has 1807 Blast hits to 1807 proteins in 277 species: Archae - 0; Bacteria - 0; Metazoa - 736; Fungi - 347; Plants - 385; Viruses - 0; Other Eukaryotes - 339 (source: NCBI BLink). | chr5:3516440-3516898 REVERSE LENGTH=152
LOC103440292	-1.54916	6.81916e-07	#N/A	XP_008377189.2	AT4G36360.1	BGAL3 | beta-galactosidase 3 | chr4:17176840-17181143 REVERSE LENGTH=856
LOC103437868	-1.55807	4.64498e-07	#N/A	XP_008374603.1	AT5G07920.1	DGK1, ATDGK1 | diacylglycerol kinase1 | chr5:2525197-2528396 REVERSE LENGTH=728
LOC103427677	-1.56603	0.00128651	product=3-ketoacyl-CoA synthase 1-like	XP_008363965.2	AT1G01120.1	KCS1 | 3-ketoacyl-CoA synthase 1 | chr1:57392-58978 REVERSE LENGTH=528
LOC103429545	-1.57305	0.00159784	product=protein EXORDIUM-like 5	XP_017186204.2	AT2G17230.1	EXL5 | EXORDIUM like 5 | chr2:7494892-7495983 REVERSE LENGTH=363
LOC103425671	-1.57486	0.00039099	#N/A	XP_008361980.2	AT3G06150.1	| unknown protein; BEST Arabidopsis thaliana protein match is: unknown protein (TAIR:AT5G19060.1); Has 61 Blast hits to 59 proteins in 10 species: Archae - 0; Bacteria - 0; Metazoa - 3; Fungi - 0; Plants - 58; Viruses - 0; Other Eukaryotes - 0 (source: NCBI BLink). | chr3:1861971-1863755 REVERSE LENGTH=594
LOC103442043	-1.58119	0.000169451	#N/A	XP_008379007.1	AT5G10870.1	ATCM2, CM2 | chorismate mutase 2 | chr5:3430691-3432272 REVERSE LENGTH=265
LOC103403061	-1.61181	0.00136757	product=probable E3 ubiquitin-protein ligase XERICO	XP_008340097.1	AT1G67856.1	| RING/U-box superfamily protein | chr1:25442486-25442887 FORWARD LENGTH=133
LOC103435818	-1.61562	0.000108945	product=protein SULFUR DEFICIENCY-INDUCED 1	XP_017187572.2	AT5G48850.1	ATSDI1 | Tetratricopeptide repeat (TPR)-like superfamily protein | chr5:19805576-19807699 REVERSE LENGTH=306
LOC103404092	-1.62248	0.000654442	product=BTB/POZ domain-containing protein At3g49900	XP_008341175.2	AT3G49900.1	| Phototropic-responsive NPH3 family protein | chr3:18500635-18502614 REVERSE LENGTH=517
LOC103447998	-1.62708	0.00062618	#N/A	XP_028944458.1	AT5G22740.1	ATCSLA02, CSLA02, ATCSLA2, CSLA2 | cellulose synthase-like A02 | chr5:7555379-7559866 REVERSE LENGTH=534
LOC103442687	-1.63935	1.73555e-05	partial=true	XP_008379726.2	AT2G04780.2	FLA7 | FASCICLIN-like arabinoogalactan 7 | chr2:1677488-1678252 FORWARD LENGTH=254
LOC103426648	-1.64309	0.000191821	product=ethylene-responsive transcription factor TINY-like	XP_008362954.2	AT5G11590.1	TINY2 | Integrase-type DNA-binding superfamily protein | chr5:3727789-3728499 REVERSE LENGTH=236
LOC103431549	-1.64715	1.652e-07	#N/A	XP_008367936.1	AT4G30460.1	| glycine-rich protein | chr4:14889246-14889734 REVERSE LENGTH=162
LOC103402724	-1.65278	2.38142e-06	#N/A	#N/A	#N/A	#N/A
LOC103401290	-1.65632	2.5352e-08	product=L-ascorbate oxidase homolog	XP_008338225.2	AT5G66920.1	sks17 | SKU5 similar 17 | chr5:26722963-26725370 FORWARD LENGTH=546
LOC103455811	-1.67077	0.00118662	#N/A	XP_008393623.2	AT4G33050.3	EDA39 | calmodulin-binding family protein | chr4:15944604-15946736 REVERSE LENGTH=488
LOC103455352	-1.68189	1.67943e-06	#N/A	XP_008393156.1	AT1G74670.1	| Gibberellin-regulated family protein | chr1:28053378-28053893 FORWARD LENGTH=101
LOC103446068	-1.68601	6.57596e-06	product=patatin-like protein 6	XP_028958834.1	AT2G39220.1	PLP6, PLA IIB | PATATIN-like protein 6 | chr2:16375055-16376663 REVERSE LENGTH=499
LOC103447719	-1.69029	0.00156162	product=alpha-galactosidase-like	XP_028959046.1	AT5G08370.1	AtAGAL2, AGAL2 | alpha-galactosidase 2 | chr5:2691116-2693441 REVERSE LENGTH=396
LOC103432090	-1.69182	1.17496e-06	#N/A	XP_028953004.1	AT5G15780.1	| Pollen Ole e 1 allergen and extensin family protein | chr5:5144898-5146297 REVERSE LENGTH=401
LOC103403473	-1.69665	1.43622e-07	#N/A	XP_008340543.1	AT2G37870.1	| Bifunctional inhibitor/lipid-transfer protein/seed storage 2S albumin superfamily protein | chr2:15859280-15859723 FORWARD LENGTH=115
LOC103400042	-1.69685	7.9105e-05	#N/A	XP_008336946.2	AT5G25240.1	| unknown protein; FUNCTIONS IN: molecular_function unknown; INVOLVED IN: biological_process unknown; LOCATED IN: cellular_component unknown; EXPRESSED IN: 23 plant structures; EXPRESSED DURING: 13 growth stages; Has 1807 Blast hits to 1807 proteins in 277 species: Archae - 0; Bacteria - 0; Metazoa - 736; Fungi - 347; Plants - 385; Viruses - 0; Other Eukaryotes - 339 (source: NCBI BLink). | chr5:…
LOC103417891	-1.70356	0.00185225	product=heavy metal-associated isoprenylated plant protein 9-like	XP_008354270.2	AT5G24580.1	| Heavy metal transport/detoxification superfamily protein | chr5:8410394-8412087 REVERSE LENGTH=319
LOC103442280	-1.70894	1.96433e-05	#N/A	XP_008379277.2	AT3G28180.1	ATCSLC04, CSLC04, ATCSLC4, CSLC4 | Cellulose-synthase-like C4 | chr3:10506110-10509067 FORWARD LENGTH=673
LOC103428237	-1.71706	1.14244e-06	#N/A	#N/A	#N/A	#N/A
LOC103439320	-1.72754	3.42669e-05	product=aspartyl protease family protein 2-like	XP_008376086.1	AT1G01300.1	| Eukaryotic aspartyl protease family protein | chr1:117065-118522 FORWARD LENGTH=485
LOC114822137	-1.72891	0.00173268	#N/A	XP_028952115.1	AT1G67570.1	| Protein of unknown function (DUF3537) | chr1:25325318-25326938 FORWARD LENGTH=456
LOC103410574	-1.72933	2.5419e-08	product=GATA transcription factor 8-like	XP_008347480.2	AT3G54810.1	BME3-ZF, BME3, GATA8 | Plant-specific GATA-type zinc finger transcription factor family protein | chr3:20296957-20298236 FORWARD LENGTH=322
LOC103443730	-1.75267	0.000229482	product=acid phosphatase 1-like	XP_008380842.2	AT4G25150.1	| HAD superfamily, subfamily IIIB acid phosphatase | chr4:12901736-12902882 REVERSE LENGTH=260
LOC103429408	-1.75848	0.00106347	product=putative anthocyanidin reductase	XP_008365781.1	AT4G27250.1	| NAD(P)-binding Rossmann-fold superfamily protein | chr4:13642803-13644425 REVERSE LENGTH=354
LOC103422929	-1.75974	0.00111291	product=cell wall / vacuolar inhibitor of fructosidase 2-like	XP_008359213.1	AT5G64620.1	C/VIF2, ATC/VIF2 | cell wall / vacuolar inhibitor of fructosidase 2 | chr5:25831875-25832417 FORWARD LENGTH=180
LOC103447707	-1.77538	0.000254935	product=metallothionein-like protein type 2	XP_008385115.1	AT3G09390.1	MT2A, ATMT-K, ATMT-1 | metallothionein 2A | chr3:2889737-2890188 REVERSE LENGTH=81
LOC103423427	-1.78027	0.00135697	product=laccase-17-like	XP_008359730.2	AT5G60020.1	LAC17, ATLAC17 | laccase 17 | chr5:24168072-24170223 FORWARD LENGTH=577
LOC103407051	-1.79039	0.00162611	product=gibberellin-regulated protein 11-like isoform X2	XP_028946449.1	AT2G18420.1	| Gibberellin-regulated family protein | chr2:7993861-7994334 FORWARD LENGTH=94
LOC103402992	-1.7951	0.00118482	#N/A	XP_008340005.2	AT5G40250.1	| RING/U-box superfamily protein | chr5:16086056-16087186 FORWARD LENGTH=376
LOC103451687	-1.79789	0.00187648	#N/A	XP_028947117.1	AT1G26100.1	| Cytochrome b561/ferric reductase transmembrane protein family | chr1:9022716-9024081 REVERSE LENGTH=236
LOC114826412	-1.81335	0.000216656	#N/A	XP_028962384.1	AT1G27940.1	PGP13 | P-glycoprotein 13 | chr1:9733597-9738129 REVERSE LENGTH=1245
LOC103441854	-1.81336	4.32365e-05	#N/A	XP_008378788.2	AT4G19810.1	| Glycosyl hydrolase family protein with chitinase insertion domain | chr4:10764151-10765753 REVERSE LENGTH=379
LOC103439059	-1.81807	3.97441e-11	#N/A	XP_028953481.1	AT1G14520.2	MIOX1 | myo-inositol oxygenase 1 | chr1:4968376-4969954 REVERSE LENGTH=309
LOC103406365	-1.82222	1.41035e-06	product=UDP-glycosyltransferase 76B1-like	XP_008343579.2	AT3G55700.1	| UDP-Glycosyltransferase superfamily protein | chr3:20671202-20673278 FORWARD LENGTH=460
LOC103427535	-1.8355	0.00017713	#N/A	XP_008363815.2	AT3G10080.1	| RmlC-like cupins superfamily protein | chr3:3107476-3108159 REVERSE LENGTH=227
LOC103437010	-1.83671	9.46804e-05	product=glycine-rich cell wall structural protein 1.8-like	XP_008373698.2	#N/A	#N/A
LOC103413288	-1.84026	0.000429314	product=CBS domain-containing protein CBSX5-like	XP_008349983.1	AT4G27460.1	| Cystathionine beta-synthase (CBS) family protein | chr4:13732939-13734263 FORWARD LENGTH=391
LOC114821954	-1.84733	0.000246218	product=21 kDa protein-like	XP_028951380.1	AT1G14890.1	| Plant invertase/pectin methylesterase inhibitor superfamily protein | chr1:5137045-5137704 FORWARD LENGTH=219
LOC103410495	-1.84936	7.55319e-06	#N/A	#N/A	#N/A	#N/A
LOC114820840	-1.85868	3.46134e-05	product=probable LRR receptor-like serine/threonine-protein kinase At4g37250	XP_028947921.1	AT4G37250.1	| Leucine-rich repeat protein kinase family protein | chr4:17527789-17530191 REVERSE LENGTH=768
LOC103456209	-1.86046	0.00151023	#N/A	XP_008394096.1	AT3G11760.1	| unknown protein; FUNCTIONS IN: molecular_function unknown; INVOLVED IN: biological_process unknown; LOCATED IN: cellular_component unknown; EXPRESSED IN: 23 plant structures; EXPRESSED DURING: 14 growth stages; BEST Arabidopsis thaliana protein match is: unknown protein (TAIR:AT5G04860.1); Has 84 Blast hits to 73 proteins in 13 species: Archae - 0; Bacteria - 0; Metazoa - 0; Fungi - 0; Plants -…
LOC103437770	-1.86666	0.000779894	#N/A	XP_008374493.2	AT5G62580.1	| ARM repeat superfamily protein | chr5:25120010-25122259 FORWARD LENGTH=615
LOC103406084	-1.89587	0.000245949	product=probable LRR receptor-like serine/threonine-protein kinase At4g36180	XP_008343327.1	AT2G45340.1	| Leucine-rich repeat protein kinase family protein | chr2:18691739-18694466 FORWARD LENGTH=691
LOC103404444	-1.8974	0.00150921	#N/A	XP_008341575.1	AT5G15230.1	GASA4 | GAST1 protein homolog 4 | chr5:4945017-4946025 FORWARD LENGTH=106
LOC103405648	-1.90431	0.00116841	#N/A	#N/A	#N/A	#N/A
GAD3	-1.93468	9.99292e-05	#N/A	#N/A	#N/A	#N/A
LOC103414540	-1.93902	4.0035e-06	#N/A	XP_008351137.2	AT1G56600.1	AtGolS2, GolS2 | galactinol synthase 2 | chr1:21207620-21209291 FORWARD LENGTH=335
LOC103437526	-1.95227	2.08514e-07	#N/A	XP_028959653.1	AT5G50740.1	| Heavy metal transport/detoxification superfamily protein | chr5:20635983-20637847 REVERSE LENGTH=283
LOC103424228	-1.95676	1.24532e-06	#N/A	XP_028948323.1	AT5G03760.1	ATCSLA09, CSLA09, ATCSLA9, CSLA9, RAT4 | Nucleotide-diphospho-sugar transferases superfamily protein | chr5:985910-990087 REVERSE LENGTH=533
LOC103443669	-1.96501	1.44553e-05	#N/A	XP_008380785.1	AT1G72450.1	JAZ6, TIFY11B | jasmonate-zim-domain protein 6 | chr1:27274336-27276136 REVERSE LENGTH=269
LOC103434434	-1.97222	7.34935e-28	#N/A	XP_008371006.1	#N/A	#N/A
LOC103404610	-1.98189	0.000547325	#N/A	XP_008341757.2	AT1G26800.1	| RING/U-box superfamily protein | chr1:9285576-9286190 REVERSE LENGTH=204
LOC103439883	-2.00226	0.00100277	product=cyclic nucleotide-gated ion channel 1-like isoform X2	XP_028962056.1	AT5G53130.1	CNGC1, ATCNGC1 | cyclic nucleotide gated channel 1 | chr5:21537830-21540490 REVERSE LENGTH=716
LOC103404393	-2.01482	0.00174394	#N/A	XP_008341519.1	AT5G40020.1	| Pathogenesis-related thaumatin superfamily protein | chr5:16022896-16024294 REVERSE LENGTH=256
LOC103439707	-2.02059	3.54187e-07	#N/A	XP_028961976.1	AT5G51990.1	CBF4, DREB1D | C-repeat-binding factor 4 | chr5:21117113-21117787 REVERSE LENGTH=224
LOC103446690	-2.02104	4.44278e-05	#N/A	XP_008384041.3	AT1G61820.1	BGLU46 | beta glucosidase 46 | chr1:22835452-22838444 FORWARD LENGTH=516
LOC103408683	-2.02149	1.60624e-05	product=sterol 3-beta-glucosyltransferase UGT80A2-like isoform X2	XP_028957378.1	AT3G07020.1	| UDP-Glycosyltransferase superfamily protein | chr3:2217841-2221590 REVERSE LENGTH=637
LOC114822601	-2.02378	0.000252494	#N/A	XP_028953140.1	AT1G17260.1	AHA10 | autoinhibited H(+)-ATPase isoform 10 | chr1:5904058-5908898 FORWARD LENGTH=947
LOC103442442	-2.03294	4.8328e-10	#N/A	XP_008379447.2	AT3G30180.1	CYP85A2, BR6OX2 | brassinosteroid-6-oxidase 2 | chr3:11810867-11813509 FORWARD LENGTH=465
LOC103445243	-2.05069	0.000377938	product=L-ascorbate oxidase homolog isoform X1	XP_008382461.2	AT1G76160.1	sks5 | SKU5 similar 5 | chr1:28578211-28581020 REVERSE LENGTH=541
LOC103408517	-2.05736	3.90241e-05	product=transcription factor bHLH14-like	XP_008345582.2	AT4G17880.1	| Basic helix-loop-helix (bHLH) DNA-binding family protein | chr4:9933702-9935471 REVERSE LENGTH=589
LOC103405827	-2.06651	4.418e-07	product=fasciclin-like arabinogalactan protein 8	XP_008343059.2	AT2G45470.1	FLA8, AGP8 | FASCICLIN-like arabinogalactan protein 8 | chr2:18742797-18744059 REVERSE LENGTH=420
LOC103438380	-2.07209	1.61751e-12	product=DNA damage-repair/toleration protein DRT100	XP_008375150.1	AT3G12610.1	DRT100 | Leucine-rich repeat (LRR) family protein | chr3:4006661-4007779 REVERSE LENGTH=372
LOC103455514	-2.0806	5.62483e-10	#N/A	XP_008393327.2	AT3G18280.1	| Bifunctional inhibitor/lipid-transfer protein/seed storage 2S albumin superfamily protein | chr3:6267102-6267392 FORWARD LENGTH=96
LOC103418672	-2.08436	1.62484e-06	product=DNA damage-repair/toleration protein DRT100	XP_008354996.1	AT3G20820.1	| Leucine-rich repeat (LRR) family protein | chr3:7280930-7282027 FORWARD LENGTH=365
LOC103445248	-2.08563	0.000774751	product=expansin-like A1	XP_008382466.2	AT3G45970.1	ATEXLA1, EXPL1, ATEXPL1, ATHEXP BETA 2.1, EXLA1 | expansin-like A1 | chr3:16896238-16897189 FORWARD LENGTH=265
LOC103433689	-2.10107	2.3838e-06	product=gamma-interferon-responsive lysosomal thiol protein	XP_008370179.1	AT5G01580.1	OSH1 | gamma interferon responsive lysosomal thiol (GILT) reductase family protein | chr5:222760-223852 REVERSE LENGTH=233
LOC103442284	-2.11302	1.06743e-05	#N/A	XP_028963599.1	AT5G14920.1	| Gibberellin-regulated family protein | chr5:4826598-4827761 FORWARD LENGTH=275
LOC103417016	-2.11567	0.000737557	#N/A	XP_008353738.2	AT4G30410.1	| sequence-specific DNA binding transcription factors | chr4:14871309-14871851 REVERSE LENGTH=180
LOC103432643	-2.1205	2.44876e-07	product=uncharacterized protein LOC103432643	XP_008369067.2	AT5G38700.1	| unknown protein; FUNCTIONS IN: molecular_function unknown; INVOLVED IN: biological_process unknown; LOCATED IN: mitochondrion; EXPRESSED IN: 10 plant structures; EXPRESSED DURING: LP.04 four leaves visible, LP.10 ten leaves visible, petal differentiation and expansion stage, LP.08 eight leaves visible, LP.12 twelve leaves visible; BEST Arabidopsis thaliana protein match is: unknown protein (TAI…
LOC103448135	-2.12191	0.00159199	#N/A	XP_008385601.2	AT5G20950.2	| Glycosyl hydrolase family protein | chr5:7107609-7110775 REVERSE LENGTH=624
LOC103446358	-2.12609	0.000122724	#N/A	XP_008383670.1	AT5G54010.1	| UDP-Glycosyltransferase superfamily protein | chr5:21919819-21921180 REVERSE LENGTH=453
LOC103438621	-2.15838	0.000206285	product=aspartyl protease AED3-like	XP_008375374.1	AT5G07030.1	| Eukaryotic aspartyl protease family protein | chr5:2183600-2185717 REVERSE LENGTH=455
LOC114825181	-2.16485	9.5954e-07	product=MADS-box protein AGL42-like	XP_028959420.1	AT5G62165.4	AGL42 | AGAMOUS-like 42 | chr5:24965075-24968437 FORWARD LENGTH=196
LOC103421562	-2.19104	2.97598e-05	#N/A	#N/A	#N/A	#N/A
LOC103440205	-2.19177	2.8621e-06	product=dehydration-responsive element-binding protein 1B	XP_008377096.1	AT4G25470.1	CBF2, DREB1C, FTQ4, ATCBF2 | C-repeat/DRE binding factor 2 | chr4:13015436-13016086 REVERSE LENGTH=216
LOC103428499	-2.19515	2.88304e-06	product=21 kDa protein-like	XP_008364822.1	AT5G62350.1	| Plant invertase/pectin methylesterase inhibitor superfamily protein | chr5:25037504-25038112 FORWARD LENGTH=202
LOC103409417	-2.20661	2.15388e-09	#N/A	XP_008346457.2	AT4G19230.1	CYP707A1 | cytochrome P450, family 707, subfamily A, polypeptide 1 | chr4:10521524-10523517 FORWARD LENGTH=467
LOC114821063	-2.21555	0.00129222	product=subtilisin-like protease SBT4.14	XP_028948703.1	AT4G00230.1	XSP1 | xylem serine peptidase 1 | chr4:93935-97289 FORWARD LENGTH=749
LOC103420275	-2.2203	5.82195e-05	#N/A	XP_008356558.1	AT4G17880.1	| Basic helix-loop-helix (bHLH) DNA-binding family protein | chr4:9933702-9935471 REVERSE LENGTH=589
LOC103405158	-2.22037	0.00019253	#N/A	XP_028953661.1	AT1G06550.1	| ATP-dependent caseinolytic (Clp) protease/crotonase family protein | chr1:2003834-2006564 REVERSE LENGTH=387
LOC103442361	-2.22165	9.09315e-10	#N/A	XP_008379367.2	AT2G03090.1	ATEXPA15, EXP15, ATEXP15, ATHEXP ALPHA 1.3, EXPA15 | expansin A15 | chr2:917361-918554 REVERSE LENGTH=253
LOC114823367	-2.22975	0.00028643	product=linamarin synthase 2-like	XP_028954705.1	AT1G22360.1	AtUGT85A2, UGT85A2 | UDP-glucosyl transferase 85A2 | chr1:7895068-7897527 REVERSE LENGTH=481
LOC114821569	-2.24097	2.83485e-17	#N/A	XP_028950101.1	AT4G08950.1	EXO | Phosphate-responsive 1 family protein | chr4:5740378-5741322 FORWARD LENGTH=314
LOC103439880	-2.27898	0.000409713	#N/A	#N/A	#N/A	#N/A
LOC103407958	-2.289	6.35586e-07	product=cytochrome P450 71A25-like	XP_008345054.1	AT3G48280.1	CYP71A25 | cytochrome P450, family 71, subfamily A, polypeptide 25 | chr3:17879594-17881164 FORWARD LENGTH=490
LOC103435034	-2.31225	6.96562e-05	#N/A	XP_008371654.1	AT5G07220.1	ATBAG3, BAG3 | BCL-2-associated athanogene 3 | chr5:2265545-2266720 REVERSE LENGTH=303
LOC103403011	-2.32244	0.00138229	#N/A	XP_008340027.2	AT1G70370.2	PG2 | polygalacturonase 2 | chr1:26513003-26514998 REVERSE LENGTH=626
LOC103402709	-2.32943	0.000217185	#N/A	XP_008339682.2	AT1G68570.1	| Major facilitator superfamily protein | chr1:25746811-25750110 FORWARD LENGTH=596
LOC103404086	-2.33582	0.000405903	#N/A	XP_008341165.2	AT4G14380.1	| unknown protein; Has 22 Blast hits to 22 proteins in 8 species: Archae - 0; Bacteria - 0; Metazoa - 1; Fungi - 1; Plants - 18; Viruses - 0; Other Eukaryotes - 2 (source: NCBI BLink). | chr4:8285815-8286417 FORWARD LENGTH=200
LOC103414398	-2.36561	1.60759e-06	#N/A	XP_028952845.1	AT1G55150.1	| DEA(D/H)-box RNA helicase family protein | chr1:20574634-20577141 FORWARD LENGTH=501
LOC114820934	-2.36877	0.000482115	#N/A	XP_028948115.1	AT4G12690.2	| Plant protein of unknown function (DUF868) | chr4:7480896-7481753 FORWARD LENGTH=285
LOC103400492	-2.37231	0.000210534	product=probable protein ABIL5	XP_008337372.2	AT2G46225.3	ABIL1 | ABI-1-like 1 | chr2:18982113-18984074 FORWARD LENGTH=286
LOC103448808	-2.40138	9.04703e-09	#N/A	XP_017191440.2	AT4G08950.1	EXO | Phosphate-responsive 1 family protein | chr4:5740378-5741322 FORWARD LENGTH=314
LOC114826587	-2.4074	1.91853e-15	#N/A	XP_028962998.1	AT4G08950.1	EXO | Phosphate-responsive 1 family protein | chr4:5740378-5741322 FORWARD LENGTH=314
LOC103443198	-2.445	4.63205e-07	#N/A	NP_001281066.1	AT3G23730.1	XTH16 | xyloglucan endotransglucosylase/hydrolase 16 | chr3:8550222-8551248 FORWARD LENGTH=291
LOC103445242	-2.48457	7.5978e-05	product=PTI1-like tyrosine-protein kinase 1	XP_008382460.2	AT2G16750.1	| Protein kinase protein with adenine nucleotide alpha hydrolases-like domain | chr2:7271786-7274446 FORWARD LENGTH=617
LOC103451967	-2.48716	0.000182137	#N/A	XP_008389645.1	AT1G70370.2	PG2 | polygalacturonase 2 | chr1:26513003-26514998 REVERSE LENGTH=626
LOC103427814	-2.51182	4.07749e-05	#N/A	#N/A	#N/A	#N/A
LOC103451813	-2.55141	0.000395784	#N/A	XP_008389461.1	AT2G02990.1	RNS1, ATRNS1 | ribonuclease 1 | chr2:873714-874667 FORWARD LENGTH=230
LOC103431308	-2.56893	0.000813736	#N/A	XP_008367674.2	AT1G47480.1	| alpha/beta-Hydrolases superfamily protein | chr1:17417623-17419296 FORWARD LENGTH=314
LOC103409407	-2.57816	3.87192e-06	#N/A	XP_008373395.2	AT4G26830.1	| O-Glycosyl hydrolases family 17 protein | chr4:13494726-13496487 REVERSE LENGTH=455
LOC108171245	-2.59307	9.40242e-11	#N/A	XP_028961307.1	AT1G32450.1	NRT1.5 | nitrate transporter 1.5 | chr1:11715337-11719807 REVERSE LENGTH=614
LOC103411200	-2.59779	4.46353e-05	product=aspartyl protease AED3-like	XP_008348078.1	AT5G07030.1	| Eukaryotic aspartyl protease family protein | chr5:2183600-2185717 REVERSE LENGTH=455
LOC103423907	-2.61296	6.16617e-28	#N/A	NP_001315789.1	AT5G13870.1	EXGT-A4, XTH5 | xyloglucan endotransglucosylase/hydrolase 5 | chr5:4475089-4476217 REVERSE LENGTH=293
LOC114822073	-2.63784	5.73028e-07	#N/A	XP_028951903.1	AT5G13220.1	JAZ10, TIFY9, JAS1 | jasmonate-zim-domain protein 10 | chr5:4219001-4220502 FORWARD LENGTH=197
LOC103429358	-2.65527	0.000506633	product=protein trichome birefringence-like 41 isoform X2	XP_028956118.1	AT3G14850.2	TBL41 | TRICHOME BIREFRINGENCE-LIKE 41 | chr3:4995615-4997611 FORWARD LENGTH=356
LOC103450435	-2.66563	3.94583e-05	#N/A	XP_008388000.2	AT4G36360.1	BGAL3 | beta-galactosidase 3 | chr4:17176840-17181143 REVERSE LENGTH=856
LOC114827600	-2.79283	0.00116623	#N/A	XP_028965525.1	AT1G23770.1	| F-box family protein | chr1:8405214-8406266 REVERSE LENGTH=350
LOC114822245	-2.79603	0.000219964	product=glycine-rich cell wall structural protein-like	XP_028952393.1	#N/A	#N/A
LOC103437026	-2.8275	1.48946e-05	#N/A	XP_028965183.1	AT5G14740.2	CA2, CA18, BETA CA2 | carbonic anhydrase 2 | chr5:4760536-4762382 FORWARD LENGTH=259
LOC103443282	-2.82786	3.30028e-11	partial=true	XP_028964603.1	AT3G22142.1	| Bifunctional inhibitor/lipid-transfer protein/seed storage 2S albumin superfamily protein | chr3:7803604-7808046 REVERSE LENGTH=1480
LOC114827350	-2.85589	0.00106168	#N/A	XP_028964926.1	AT5G50030.1	| Plant invertase/pectin methylesterase inhibitor superfamily protein | chr5:20354666-20355449 FORWARD LENGTH=187
LOC114819622	-2.86239	0.00111352	product=transcription repressor MYB5-like	XP_028944744.1	AT5G35550.1	TT2, ATMYB123, MYB123, ATTT2 | Duplicated homeodomain-like superfamily protein | chr5:13726807-13727729 FORWARD LENGTH=258
LOC114827735	-2.86651	1.55712e-05	product=protein EXORDIUM-like 7	XP_028965979.1	AT2G35150.1	EXL1 | EXORDIUM like 1 | chr2:14817220-14818191 REVERSE LENGTH=323
LOC114819849	-2.87827	5.9298e-06	#N/A	#N/A	#N/A	#N/A
LOC103404387	-2.89196	6.24836e-09	#N/A	XP_008341511.1	AT1G64390.1	AtGH9C2, GH9C2 | glycosyl hydrolase 9C2 | chr1:23911329-23914642 FORWARD LENGTH=620
LOC103428164	-2.96235	0.00168146	#N/A	XP_028960226.1	AT5G17540.1	| HXXXD-type acyl-transferase family protein | chr5:5782061-5783682 REVERSE LENGTH=461
LOC103449997	-2.97094	0.00155958	#N/A	XP_028945351.1	AT2G36870.1	XTH32 | xyloglucan endotransglucosylase/hydrolase 32 | chr2:15472869-15474630 REVERSE LENGTH=299
LOC103425513	-2.98771	0.00105792	#N/A	XP_008361827.1	AT1G67750.1	| Pectate lyase family protein | chr1:25401660-25403165 FORWARD LENGTH=408
LOC114822146	-2.99881	0.00115907	#N/A	XP_028952132.1	AT2G01520.1	MLP328 | MLP-like protein 328 | chr2:235992-236881 FORWARD LENGTH=151
LOC108169796	-3.00947	2.92653e-07	#N/A	#N/A	#N/A	#N/A
LOC103405181	-3.02204	1.81381e-06	#N/A	NP_001280908.1	AT3G23730.1	XTH16 | xyloglucan endotransglucosylase/hydrolase 16 | chr3:8550222-8551248 FORWARD LENGTH=291
LOC114822104	-3.02483	2.9734e-16	#N/A	XP_028952019.1	AT4G25810.1	XTR6, XTH23 | xyloglucan endotransglycosylase 6 | chr4:13128694-13129715 FORWARD LENGTH=286
LOC103435156	-3.03185	0.000170105	product=protein TIFY 5A-like	XP_008371769.1	AT1G30135.1	JAZ8, TIFY5A | jasmonate-zim-domain protein 8 | chr1:10596516-10597095 FORWARD LENGTH=131
LOC103438574	-3.22288	2.43844e-07	product=squalene monooxygenase-like	XP_008375328.2	AT1G58440.1	XF1, SQE1 | FAD/NAD(P)-binding oxidoreductase family protein | chr1:21714094-21717246 REVERSE LENGTH=531
LOC103431916	-3.24587	0.000687291	#N/A	XP_028951810.1	AT2G02800.2	APK2B | protein kinase 2B | chr2:796889-799250 REVERSE LENGTH=426
LOC114827577	-3.32422	0.00131236	#N/A	XP_028965466.1	AT4G34410.1	RRTF1 | redox responsive transcription factor 1 | chr4:16451992-16452798 FORWARD LENGTH=268
LOC103434989	-3.406	4.32854e-05	product=cytochrome P450 710A11-like	XP_008371595.2	AT2G34500.1	CYP710A1 | cytochrome P450, family 710, subfamily A, polypeptide 1 | chr2:14539712-14541199 REVERSE LENGTH=495
LOC103407118	-3.41496	0.0012311	product=uncharacterized protein LOC103407118 isoform X1	XP_008344290.2	AT4G36600.1	| Late embryogenesis abundant (LEA) protein | chr4:17263666-17264968 FORWARD LENGTH=353
LOC103403615	-3.42151	1.02104e-06	#N/A	XP_028949391.1	#N/A	#N/A
LOC103406023	-3.45125	1.26686e-08	#N/A	#N/A	#N/A	#N/A
LOC114825958	-3.4539	7.11807e-06	product=proline-rich protein 4-like	XP_028960957.1	AT2G21140.1	ATPRP2, PRP2 | proline-rich protein 2 | chr2:9060868-9062035 REVERSE LENGTH=321
LOC103413316	-3.45749	3.15143e-05	product=DNA damage-repair/toleration protein DRT100-like	XP_008350016.2	AT3G12610.1	DRT100 | Leucine-rich repeat (LRR) family protein | chr3:4006661-4007779 REVERSE LENGTH=372
LOC103435158	-3.47317	1.2053e-06	product=protein TIFY 5A-like	XP_008371770.2	AT1G30135.1	JAZ8, TIFY5A | jasmonate-zim-domain protein 8 | chr1:10596516-10597095 FORWARD LENGTH=131
LOC103431322	-3.55448	0.00177293	#N/A	XP_008367693.2	AT4G28940.1	| Phosphorylase superfamily protein | chr4:14274414-14276920 FORWARD LENGTH=348
LOC114819621	-3.56434	5.49583e-06	product=transcription factor TT2-like	XP_028944740.1	AT5G35550.1	TT2, ATMYB123, MYB123, ATTT2 | Duplicated homeodomain-like superfamily protein | chr5:13726807-13727729 FORWARD LENGTH=258
LOC103449891	-3.57896	0.00168501	#N/A	XP_028946541.1	AT1G15420.1	| CONTAINS InterPro DOMAIN/s: Small-subunit processome, Utp12 (InterPro:IPR007148); Has 764 Blast hits to 656 proteins in 193 species: Archae - 0; Bacteria - 42; Metazoa - 237; Fungi - 154; Plants - 85; Viruses - 23; Other Eukaryotes - 223 (source: NCBI BLink). | chr1:5301794-5303296 REVERSE LENGTH=278
LOC103402990	-3.60981	0.000465241	product=protein RICE SALT SENSITIVE 3-like	XP_008340004.2	AT1G60060.1	| Serine/threonine-protein kinase WNK (With No Lysine)-related | chr1:22139282-22141585 FORWARD LENGTH=386
LOC103443230	-3.61866	2.09772e-06	#N/A	XP_008380262.2	AT1G17745.1	PGDH | D-3-phosphoglycerate dehydrogenase | chr1:6101157-6104979 FORWARD LENGTH=624
LOC103404452	-3.66567	6.21923e-05	#N/A	XP_008341586.2	AT2G03090.1	ATEXPA15, EXP15, ATEXP15, ATHEXP ALPHA 1.3, EXPA15 | expansin A15 | chr2:917361-918554 REVERSE LENGTH=253
LOC103418054	-3.71805	3.80639e-09	product=expansin-A4-like	XP_008354429.1	AT2G40610.1	ATEXPA8, EXP8, ATEXP8, ATHEXP ALPHA 1.11, EXPA8 | expansin A8 | chr2:16949121-16950472 REVERSE LENGTH=253
LOC103453624	-3.83725	0.00100566	product=methanol O-anthraniloyltransferase-like	XP_008391402.1	AT5G17540.1	| HXXXD-type acyl-transferase family protein | chr5:5782061-5783682 REVERSE LENGTH=461
LOC103402987	-3.87351	2.23078e-05	#N/A	XP_008340001.1	AT1G24020.2	MLP423 | MLP-like protein 423 | chr1:8500653-8501458 REVERSE LENGTH=155
LOC103417085	-3.88434	0.00179637	#N/A	XP_008353511.1	AT1G74950.1	JAZ2, TIFY10B | TIFY domain/Divergent CCT motif family protein | chr1:28148919-28150258 REVERSE LENGTH=249
LOC103417982	-3.99571	9.4262e-07	product=repetitive proline-rich cell wall protein 1-like	XP_008354363.2	AT2G10940.2	| Bifunctional inhibitor/lipid-transfer protein/seed storage 2S albumin superfamily protein | chr2:4311160-4312035 REVERSE LENGTH=291
LOC103419714	-4.12051	0.000272343	product=protein TIFY 5A-like	XP_008356030.1	AT1G30135.1	JAZ8, TIFY5A | jasmonate-zim-domain protein 8 | chr1:10596516-10597095 FORWARD LENGTH=131
LOC103435881	-4.20038	8.34829e-07	#N/A	#N/A	#N/A	#N/A
LOC103417363	-4.49989	0.000451636	#N/A	XP_028953501.1	AT4G20970.1	| basic helix-loop-helix (bHLH) DNA-binding superfamily protein | chr4:11215259-11216212 FORWARD LENGTH=190
LOC103405354	-4.64695	0.000210396	#N/A	#N/A	#N/A	#N/A
LOC103433607	-4.65199	4.15495e-05	product=probable 2-oxoglutarate-dependent dioxygenase At3g111800	XP_008370097.1	AT3G11180.1	| 2-oxoglutarate (2OG) and Fe(II)-dependent oxygenase superfamily protein | chr3:3504249-3506688 FORWARD LENGTH=400
LIS	-4.71032	2.4757e-05	#N/A	#N/A	#N/A	#N/A
LOC103406087	-4.84916	0.000726541	product=cytochrome P450 94C1-like	XP_008343326.1	AT2G27690.1	CYP94C1 | cytochrome P450, family 94, subfamily C, polypeptide 1 | chr2:11809373-11810860 FORWARD LENGTH=495
LOC103433273	-4.99342	0.000982762	product=uncharacterized protein LOC103433273 isoform X2	XP_008369742.2	AT5G03120.1	| unknown protein; FUNCTIONS IN: molecular_function unknown; INVOLVED IN: biological_process unknown; LOCATED IN: endomembrane system; EXPRESSED IN: 21 plant structures; EXPRESSED DURING: 13 growth stages; Has 14 Blast hits to 14 proteins in 4 species: Archae - 0; Bacteria - 0; Metazoa - 0; Fungi - 0; Plants - 14; Viruses - 0; Other Eukaryotes - 0 (source: NCBI BLink). | chr5:734062-734683 FORWAR…
LOC103452647	-5.03479	0.000535868	#N/A	XP_008390393.2	AT1G29880.1	| glycyl-tRNA synthetase / glycine--tRNA ligase | chr1:10459662-10462781 REVERSE LENGTH=729
LOC103450622	-5.03743	0.00200914	#N/A	XP_028945471.1	AT5G23960.2	TPS21 | terpene synthase 21 | chr5:8092969-8095128 FORWARD LENGTH=545
LOC103431628	-5.08307	0.00166781	product=methanol O-anthraniloyltransferase	XP_028964581.1	AT5G17540.1	| HXXXD-type acyl-transferase family protein | chr5:5782061-5783682 REVERSE LENGTH=461
LOC103421712	-5.19981	0.000271361	product=vacuolar cation/proton exchanger 3-like	XP_028963942.1	AT1G55730.2	ATCAX5, CAX5 | cation exchanger 5 | chr1:20831387-20833941 REVERSE LENGTH=441
LOC103411240	-5.25699	0.00126557	#N/A	XP_008348108.2	AT1G13280.1	AOC4 | allene oxide cyclase 4 | chr1:4547624-4548552 FORWARD LENGTH=254
LOC103416298	-5.26165	0.000996349	product=extensin-3-like	XP_028957697.1	AT1G21310.1	ATEXT3, RSH, EXT3 | extensin 3 | chr1:7453693-7454988 REVERSE LENGTH=431
LOC103422396	-6.38323	6.20974e-05	#N/A	XP_008358680.1	AT4G32480.1	| Protein of unknown function (DUF506) | chr4:15676488-15677776 FORWARD LENGTH=287
LOC103441135	-6.40696	2.04253e-06	#N/A	XP_008378059.2	AT4G37260.1	MYB73, ATMYB73 | myb domain protein 73 | chr4:17540602-17541564 FORWARD LENGTH=320
LOC103444360	-7.08223	3.32764e-11	product=uncharacterized protein LOC103444360 isoform X2	XP_028955743.1	AT2G40920.1	| F-box and associated interaction domains-containing protein | chr2:17072586-17074012 REVERSE LENGTH=436
