# Supplementary material for: The apple DNA-binding one zinc-finger protein MdDof54 promotes drought resistance
Source: Hortic Res. 2020 Dec 1;7:195. doi: 10.1038/s41438-020-00419-5 (PMC7704620; doi:10.1038/s41438-020-00419-5)
Supplement: Supplementary file 5 — Data set 3 [file 41438_2020_419_MOESM5_ESM.xlsx]

## Sheet: Sheet1
Suppementary data 3. Differentially expressed genes (DEGs) in MdDof54 RNAi vs. GL-3 plants from RNA-seq analysis under drought condition.
Gene ID	log2 Fold Change	p value	Annotation	Transcipt ID	Homolog to tair	Tair annotation
LOC103402173	10.0081	1.14638e-16	product=dof zinc finger protein DOF3.5	XP_008339132.1	AT1G21340.1	| Dof-type zinc finger DNA-binding family protein | chr1:7476087-7476869 FORWARD LENGTH=260
LOC103446448	8.62752	0.000131035	product=serine carboxypeptidase-like 31	XP_008383787.1	AT1G11080.2	scpl31 | serine carboxypeptidase-like 31 | chr1:3694809-3697759 REVERSE LENGTH=495
LOC103432014	6.2718	3.28329e-43	#N/A	XP_028948857.1	AT4G30100.1	| P-loop containing nucleoside triphosphate hydrolases superfamily protein | chr4:14714191-14719335 FORWARD LENGTH=1311
LOC114827025	5.48076	3.57698e-06	#N/A	#N/A	#N/A	#N/A
LOC103429384	5.29157	2.80183e-08	#N/A	#N/A	#N/A	#N/A
LOC103441667	5.08077	2.00111e-07	#N/A	XP_028963040.1	AT2G22540.1	SVP, AGL22 | K-box region and MADS-box transcription factor family protein | chr2:9580417-9583603 FORWARD LENGTH=240
LOC103410631	4.998	1.50207e-07	#N/A	XP_028962628.1	AT5G26170.1	WRKY50, ATWRKY50 | WRKY DNA-binding protein 50 | chr5:9147176-9148128 REVERSE LENGTH=173
LOC103440762	4.8552	1.01995e-06	#N/A	XP_028962343.1	AT1G52950.1	| Nucleic acid-binding, OB-fold-like protein | chr1:19725483-19728007 FORWARD LENGTH=566
LOC103434753	4.7244	2.59821e-07	#N/A	#N/A	#N/A	#N/A
LOC103405603	4.61698	1.94418e-08	#N/A	XP_008342835.2	AT5G64810.1	WRKY51, ATWRKY51 | WRKY DNA-binding protein 51 | chr5:25908415-25909687 FORWARD LENGTH=194
LOC103447326	4.59977	1.76662e-11	product=EG45-like domain containing protein	XP_008384747.1	AT4G30380.1	| Barwin-related endoglucanase | chr4:14860486-14860994 FORWARD LENGTH=123
LOC103442720	4.26482	3.94605e-05	product=receptor-like protein EIX2	XP_017189722.2	AT2G34930.1	| disease resistance family protein / LRR family protein | chr2:14737169-14739886 REVERSE LENGTH=905
LOC108171733	3.89048	9.00007e-06	#N/A	#N/A	#N/A	#N/A
LOC103446655	3.82372	1.48029e-05	#N/A	XP_008384008.3	AT5G45540.1	| Protein of unknown function (DUF594) | chr5:18458294-18460705 REVERSE LENGTH=803
LOC103455825	3.81436	7.1728e-05	#N/A	XP_028950875.1	AT2G29120.1	ATGLR2.7, GLR2.7 | glutamate receptor 2.7 | chr2:12511479-12515893 REVERSE LENGTH=952
LOC103429368	3.72284	2.04209e-05	product=cysteine-rich receptor-like protein kinase 26	XP_028953534.1	AT4G21410.1	CRK29 | cysteine-rich RLK (RECEPTOR-like protein kinase) 29 | chr4:11402463-11405025 REVERSE LENGTH=679
LOC103408866	3.63618	5.72901e-05	product=cyclic nucleotide-gated ion channel 1-like	XP_008345906.3	AT5G53130.1	CNGC1, ATCNGC1 | cyclic nucleotide gated channel 1 | chr5:21537830-21540490 REVERSE LENGTH=716
LOC103419411	3.61577	3.61157e-43	product=WRKY DNA-binding transcription factor 70-like	XP_008355738.2	AT3G56400.1	WRKY70, ATWRKY70 | WRKY DNA-binding protein 70 | chr3:20909082-20910409 REVERSE LENGTH=294
LOC103431577	3.59618	0.000231529	#N/A	#N/A	#N/A	#N/A
LOC114826634	3.56104	7.25883e-06	product=uncharacterized protein LOC114826634	XP_028963150.1	AT1G62935.1	| unknown protein; FUNCTIONS IN: molecular_function unknown; INVOLVED IN: biological_process unknown; LOCATED IN: endomembrane system; Has 45 Blast hits to 45 proteins in 13 species: Archae - 0; Bacteria - 2; Metazoa - 6; Fungi - 0; Plants - 8; Viruses - 0; Other Eukaryotes - 29 (source: NCBI BLink). | chr1:23308880-23309410 REVERSE LENGTH=176
LOC103445655	3.46903	0.000398654	product=L-ascorbate oxidase-like	XP_008382894.2	AT4G39830.1	| Cupredoxin superfamily protein | chr4:18479103-18481184 FORWARD LENGTH=582
LOC103426499	3.35265	2.30486e-14	product=caffeic acid 3-O-methyltransferase	XP_028960679.1	AT5G54160.1	ATOMT1, OMT1 | O-methyltransferase 1 | chr5:21982075-21984167 FORWARD LENGTH=363
LOC103407337	3.34703	0.00232202	product=glutamate receptor 1.2-like	XP_017180170.2	AT5G48410.1	ATGLR1.3, GLR1.3 | glutamate receptor 1.3 | chr5:19620316-19623277 FORWARD LENGTH=860
LOC103411726	3.33169	5.85487e-05	#N/A	NP_001280768.1	AT4G11280.1	ACS6, ATACS6 | 1-aminocyclopropane-1-carboxylic acid (acc) synthase 6 | chr4:6864168-6865922 FORWARD LENGTH=495
LOC103425420	3.32544	8.51472e-21	product=LEAF RUST 10 DISEASE-RESISTANCE LOCUS RECEPTOR-LIKE PROTEIN KINASE-like 2.1	XP_008361716.2	AT1G70250.1	| receptor serine/threonine kinase, putative | chr1:26452975-26456088 FORWARD LENGTH=799
LOC103402025	3.32074	5.63294e-18	product=G-type lectin S-receptor-like serine/threonine-protein kinase LECRK3	XP_008338991.2	AT5G60900.1	RLK1 | receptor-like protein kinase 1 | chr5:24498467-24501494 REVERSE LENGTH=748
LOC103430452	3.29011	9.91821e-07	#N/A	XP_008366806.3	AT3G56400.1	WRKY70, ATWRKY70 | WRKY DNA-binding protein 70 | chr3:20909082-20910409 REVERSE LENGTH=294
LOC103414731	3.29001	3.69913e-14	product=rust resistance kinase Lr10-like isoform X1	XP_028950176.1	AT1G66920.2	| Protein kinase superfamily protein | chr1:24965410-24967432 REVERSE LENGTH=617
LOC103420177	3.2891	5.97586e-05	#N/A	XP_008356462.2	AT5G26170.1	WRKY50, ATWRKY50 | WRKY DNA-binding protein 50 | chr5:9147176-9148128 REVERSE LENGTH=173
LOC103420961	3.28844	8.78939e-07	#N/A	XP_028962506.1	AT1G47510.1	AT5PTASE11, 5PTASE11 | inositol polyphosphate 5-phosphatase 11 | chr1:17435991-17438296 REVERSE LENGTH=334
LOC103404127	3.27562	2.33312e-07	#N/A	XP_008341207.1	AT3G26690.2	ATNUDT13, ATNUDX13, NUDX13 | nudix hydrolase homolog 13 | chr3:9804418-9805398 REVERSE LENGTH=202
LOC103425376	3.24314	4.50913e-30	product=probable LRR receptor-like serine/threonine-protein kinase At3g47570	XP_028944205.1	AT3G47090.1	| Leucine-rich repeat protein kinase family protein | chr3:17341512-17344645 REVERSE LENGTH=1009
LOC103422644	3.17059	1.10548e-32	product=non-specific lipid-transfer protein 1-like	XP_008358923.2	AT2G38540.1	LP1, LTP1, ATLTP1 | lipid transfer protein 1 | chr2:16130418-16130893 FORWARD LENGTH=118
LOC114820949	3.16345	1.73875e-22	#N/A	XP_028948146.1	AT1G68390.1	| Core-2/I-branching beta-1,6-N-acetylglucosaminyltransferase family protein | chr1:25642838-25645484 FORWARD LENGTH=408
LOC103455513	3.14962	1.32651e-25	#N/A	XP_008393326.2	AT1G68390.1	| Core-2/I-branching beta-1,6-N-acetylglucosaminyltransferase family protein | chr1:25642838-25645484 FORWARD LENGTH=408
LOC103403306	3.1421	0.000138102	#N/A	XP_028952525.1	AT1G70140.1	ATFH8, FH8 | formin 8 | chr1:26412688-26415048 REVERSE LENGTH=760
LOC103404883	3.08931	7.36198e-11	#N/A	XP_028963748.1	AT5G38690.1	| Zinc-finger domain of monoamine-oxidase A repressor R1 protein | chr5:15479424-15482992 REVERSE LENGTH=572
LOC103436324	3.08863	1.08002e-05	product=non-functional pseudokinase ZED1-like	XP_008372972.2	AT3G57750.2	| Protein kinase superfamily protein | chr3:21394050-21395054 FORWARD LENGTH=334
LOC103404043	3.04213	4.4321e-05	product=ethylene-responsive transcription factor 1B-like	XP_008341120.2	AT3G23240.1	ERF1, ATERF1 | ethylene response factor 1 | chr3:8295705-8296361 FORWARD LENGTH=218
LOC103452359	3.0271	4.85406e-09	#N/A	XP_008390075.1	AT1G23850.1	| unknown protein; BEST Arabidopsis thaliana protein match is: unknown protein (TAIR:AT1G23840.1); Has 47 Blast hits to 40 proteins in 5 species: Archae - 0; Bacteria - 0; Metazoa - 0; Fungi - 0; Plants - 47; Viruses - 0; Other Eukaryotes - 0 (source: NCBI BLink). | chr1:8425981-8427045 REVERSE LENGTH=354
LOC103453535	3.00453	1.98963e-05	#N/A	#N/A	#N/A	#N/A
LOC103416309	3.00141	2.73897e-06	product=G-type lectin S-receptor-like serine/threonine-protein kinase LECRK3	XP_008352793.2	AT5G60900.1	RLK1 | receptor-like protein kinase 1 | chr5:24498467-24501494 REVERSE LENGTH=748
LOC114827523	2.99673	1.67693e-08	product=laccase-15-like	XP_028965266.1	AT5G48100.1	TT10, LAC15, ATLAC15 | Laccase/Diphenol oxidase family protein | chr5:19489530-19492582 REVERSE LENGTH=565
LOC103411681	2.9885	1.13668e-05	product=L-ascorbate oxidase-like	XP_028958650.1	AT4G39830.1	| Cupredoxin superfamily protein | chr4:18479103-18481184 FORWARD LENGTH=582
LOC103431225	2.95231	6.06149e-12	#N/A	XP_008367583.2	AT1G73805.1	| Calmodulin binding protein-like | chr1:27745761-27749178 REVERSE LENGTH=451
LOC103425641	2.9491	3.39522e-05	#N/A	XP_008361951.2	AT1G24020.2	MLP423 | MLP-like protein 423 | chr1:8500653-8501458 REVERSE LENGTH=155
LOC103453962	2.94404	1.08029e-30	product=putative receptor-like protein kinase At3g47110	XP_028954627.1	AT3G47570.1	| Leucine-rich repeat protein kinase family protein | chr3:17527611-17530748 FORWARD LENGTH=1010
LOC103411129	2.94293	1.84874e-19	product=ankyrin repeat-containing protein At5g02620-like	XP_028955745.1	AT3G18670.1	| Ankyrin repeat family protein | chr3:6424135-6426471 REVERSE LENGTH=598
LOC103404530	2.931	0.000356382	product=receptor-like protein EIX1	XP_028952677.1	AT2G34930.1	| disease resistance family protein / LRR family protein | chr2:14737169-14739886 REVERSE LENGTH=905
LOC103420792	2.92377	4.83943e-18	product=cyclic nucleotide-gated ion channel 1-like	XP_017183698.2	AT5G53130.1	CNGC1, ATCNGC1 | cyclic nucleotide gated channel 1 | chr5:21537830-21540490 REVERSE LENGTH=716
LOC103433014	2.92104	2.73489e-06	#N/A	#N/A	#N/A	#N/A
LOC103449233	2.91651	0.000178388	#N/A	XP_008386742.2	AT5G10770.1	| Eukaryotic aspartyl protease family protein | chr5:3403331-3405331 REVERSE LENGTH=474
LOC103423272	2.91424	4.74882e-07	#N/A	XP_008359562.2	AT2G41640.1	| Glycosyltransferase family 61 protein | chr2:17360654-17362391 FORWARD LENGTH=500
LOC103401024	2.89243	1.526e-40	#N/A	NP_001280823.1	AT3G12500.1	ATHCHIB, PR3, PR-3, CHI-B, B-CHI, HCHIB | basic chitinase | chr3:3962501-3963984 REVERSE LENGTH=335
LOC103415653	2.88984	4.14551e-12	product=UPF0481 protein At3g47200-like	XP_028951022.1	AT4G31980.1	| unknown protein; CONTAINS InterPro DOMAIN/s: Protein of unknown function DUF247, plant (InterPro:IPR004158), Protein of unknown function DUF862, eukaryotic (InterPro:IPR008580); BEST Arabidopsis thaliana protein match is: Plant protein of unknown function (DUF247) (TAIR:AT5G11290.1); Has 1967 Blast hits to 1844 proteins in 183 species: Archae - 0; Bacteria - 6; Metazoa - 223; Fungi - 83; Plants…
LOC103439952	2.888	6.1242e-20	#N/A	#N/A	#N/A	#N/A
LOC103414724	2.87053	1.19861e-05	product=transcription factor MYB30-like	XP_008351312.2	AT3G23250.1	MYB15, ATY19, ATMYB15 | myb domain protein 15 | chr3:8309492-8310624 FORWARD LENGTH=285
LOC103428516	2.85456	2.0508e-05	product=caffeic acid 3-O-methyltransferase-like	XP_008364840.1	AT5G54160.1	ATOMT1, OMT1 | O-methyltransferase 1 | chr5:21982075-21984167 FORWARD LENGTH=363
LOC103443059	2.83728	2.49903e-14	#N/A	XP_008380068.2	AT3G13130.1	| unknown protein; FUNCTIONS IN: molecular_function unknown; INVOLVED IN: biological_process unknown; LOCATED IN: endomembrane system; EXPRESSED IN: male gametophyte; Has 140 Blast hits to 132 proteins in 41 species: Archae - 2; Bacteria - 4; Metazoa - 29; Fungi - 20; Plants - 51; Viruses - 0; Other Eukaryotes - 34 (source: NCBI BLink). | chr3:4223008-4223613 FORWARD LENGTH=201
LOC103432930	2.82923	1.2606e-05	#N/A	XP_017187222.2	AT3G56400.1	WRKY70, ATWRKY70 | WRKY DNA-binding protein 70 | chr3:20909082-20910409 REVERSE LENGTH=294
LOC103437129	2.82633	8.54859e-05	#N/A	XP_008373804.1	AT5G53110.1	| RING/U-box superfamily protein | chr5:21529022-21533008 FORWARD LENGTH=382
LOC103432521	2.81086	3.90353e-07	#N/A	XP_008368937.2	AT2G21500.1	| RING/U-box superfamily protein | chr2:9207965-9209575 REVERSE LENGTH=421																												0
LOC114819187	2.8084	2.87327e-09	product=protein DMR6-LIKE OXYGENASE 1-like	XP_008388222.1	AT3G19010.1	| 2-oxoglutarate (2OG) and Fe(II)-dependent oxygenase superfamily protein | chr3:6556306-6557862 REVERSE LENGTH=349
LOC103454540	2.80532	0.00135705	#N/A	XP_008392341.2	AT3G57240.1	BG3 | beta-1,3-glucanase 3 | chr3:21181916-21183045 REVERSE LENGTH=341
LOC103450764	2.79592	3.34222e-45	product=WRKY DNA-binding transcription factor 70-like	XP_008388364.2	AT3G56400.1	WRKY70, ATWRKY70 | WRKY DNA-binding protein 70 | chr3:20909082-20910409 REVERSE LENGTH=294
LOC103418504	2.79563	8.88298e-07	#N/A	#N/A	#N/A	#N/A
LOC114819492	2.78498	7.27464e-50	#N/A	XP_028944206.1	AT5G20480.1	EFR | EF-TU receptor | chr5:6922497-6925679 FORWARD LENGTH=1031
LOC103402179	2.76901	2.38739e-07	product=pathogen-related protein-like	XP_008339140.1	AT1G78780.2	| pathogenesis-related family protein | chr1:29621447-29622431 REVERSE LENGTH=238
LOC103421515	2.74665	9.26945e-07	product=aquaporin TIP1-3-like	XP_008357781.1	AT4G01470.1	GAMMA-TIP3, TIP1;3, ATTIP1.3 | tonoplast intrinsic protein 1;3 | chr4:625092-625850 REVERSE LENGTH=252
LOC103419333	2.74502	1.28254e-17	product=uncharacterized protein LOC103419333	XP_028957036.1	AT2G37730.1	| Protein of unknown function (DUF604) | chr2:15822186-15824538 REVERSE LENGTH=532
LOC103402158	2.72515	0.00211485	product=TMV resistance protein N-like	XP_008339116.1	AT1G72890.1	| Disease resistance protein (TIR-NBS class) | chr1:27429947-27431717 FORWARD LENGTH=438
LOC103447820	2.72328	0.00175453	#N/A	XP_008385242.2	AT1G07860.1	| BEST Arabidopsis thaliana protein match is: Protein kinase superfamily protein (TAIR:AT1G07870.2); Has 7 Blast hits to 7 proteins in 4 species: Archae - 0; Bacteria - 0; Metazoa - 0; Fungi - 0; Plants - 7; Viruses - 0; Other Eukaryotes - 0 (source: NCBI BLink). | chr1:2428942-2429431 REVERSE LENGTH=135
LOC103425055	2.71802	0.00123866	#N/A	XP_008361355.1	AT4G33467.2	| unknown protein; Has 25 Blast hits to 25 proteins in 9 species: Archae - 0; Bacteria - 0; Metazoa - 0; Fungi - 0; Plants - 25; Viruses - 0; Other Eukaryotes - 0 (source: NCBI BLink). | chr4:16101691-16102084 REVERSE LENGTH=101
LOC103448318	2.71724	1.14147e-07	product=probable LRR receptor-like serine/threonine-protein kinase At3g47570	XP_008385786.3	AT3G47570.1	| Leucine-rich repeat protein kinase family protein | chr3:17527611-17530748 FORWARD LENGTH=1010
LOC103444277	2.70848	0.0014924	#N/A	XP_008381428.2	AT4G01970.1	AtSTS, STS | stachyose synthase | chr4:854073-856953 REVERSE LENGTH=876
LOC114825453	2.69323	1.2768e-10	#N/A	XP_028960012.1	AT4G23430.3	| NAD(P)-binding Rossmann-fold superfamily protein | chr4:12229171-12231493 FORWARD LENGTH=310
LOC103410699	2.68469	8.23828e-10	product=cysteine-rich repeat secretory protein 38-like	XP_008347598.2	AT3G22060.1	| Receptor-like protein kinase-related family protein | chr3:7771065-7772137 FORWARD LENGTH=252
LOC114824303	2.67615	2.18901e-31	#N/A	#N/A	#N/A	#N/A
LOC103411543	2.67224	6.04263e-06	product=23 kDa jasmonate-induced protein-like	XP_008348391.1	AT5G63520.1	| CONTAINS InterPro DOMAIN/s: F-box domain, Skp2-like (InterPro:IPR022364), FIST C domain (InterPro:IPR019494), FIST domain, N-terminal (InterPro:IPR013702); Has 137 Blast hits to 137 proteins in 56 species: Archae - 0; Bacteria - 88; Metazoa - 6; Fungi - 0; Plants - 32; Viruses - 0; Other Eukaryotes - 11 (source: NCBI BLink). | chr5:25426300-25429093 REVERSE LENGTH=519
LOC103431622	2.65913	0.00108091	product=probable LRR receptor-like serine/threonine-protein kinase At3g47570	XP_008368011.2	AT3G47570.1	| Leucine-rich repeat protein kinase family protein | chr3:17527611-17530748 FORWARD LENGTH=1010
LOC103452331	2.65255	6.84795e-05	product=ankyrin repeat-containing protein ITN1-like	XP_028954672.1	AT5G04700.1	| Ankyrin repeat family protein | chr5:1354240-1356754 REVERSE LENGTH=669
LOC103401439	2.64762	1.61178e-05	#N/A	XP_008338372.2	AT5G42930.1	| alpha/beta-Hydrolases superfamily protein | chr5:17210738-17214152 REVERSE LENGTH=467
LOC103408266	2.64646	2.1179e-10	product=protein P21-like	XP_008345347.2	AT4G11650.1	ATOSM34, OSM34 | osmotin 34 | chr4:7025127-7026113 REVERSE LENGTH=244
LOC103444729	2.62514	1.12526e-13	#N/A	XP_008381905.2	AT1G34060.1	| Pyridoxal phosphate (PLP)-dependent transferases superfamily protein | chr1:12396561-12398299 REVERSE LENGTH=463
LOC103442010	2.61697	1.82457e-09	#N/A	XP_008378972.1	AT1G80840.1	WRKY40, ATWRKY40 | WRKY DNA-binding protein 40 | chr1:30383834-30385356 FORWARD LENGTH=302
LOC103437802	2.60898	0.000489231	#N/A	XP_028949066.1	AT1G18860.1	WRKY61, ATWRKY61 | WRKY DNA-binding protein 61 | chr1:6509494-6511209 FORWARD LENGTH=480
LOC103448177	2.60852	0.000386234	product=sphinganine C4-monooxygenase 1-like	XP_008385659.2	AT1G14290.1	SBH2 | sphingoid base hydroxylase 2 | chr1:4880307-4881784 REVERSE LENGTH=259
LOC103418508	2.60293	4.35814e-09	product=rust resistance kinase Lr10-like	XP_017183127.2	AT1G66920.2	| Protein kinase superfamily protein | chr1:24965410-24967432 REVERSE LENGTH=617
LOC103429173	2.5958	0.000105353	product=cysteine-rich receptor-like protein kinase 10 isoform X2	XP_028963801.1	AT4G23180.1	CRK10, RLK4 | cysteine-rich RLK (RECEPTOR-like protein kinase) 10 | chr4:12138171-12140780 FORWARD LENGTH=669
LOC103409064	2.59334	0.0010026	product=VQ motif-containing protein 22-like	XP_008346105.2	AT4G20000.1	| VQ motif-containing protein | chr4:10838367-10838993 FORWARD LENGTH=208
LOC114826958	2.59308	2.15386e-07	product=receptor-like protein 7	XP_028963885.1	AT1G47890.1	AtRLP7, RLP7 | receptor like protein 7 | chr1:17643976-17647035 FORWARD LENGTH=1019
LOC114825859	2.58431	9.46233e-07	product=BON1-associated protein 2-like	XP_028960722.1	AT2G45760.1	BAP2, BAL | BON association protein 2 | chr2:18847125-18847748 REVERSE LENGTH=207
LOC103428814	2.583	1.46385e-16	product=wall-associated receptor kinase 2-like	XP_008365150.2	AT1G21270.1	WAK2 | wall-associated kinase 2 | chr1:7444997-7447345 FORWARD LENGTH=732
LOC103436349	2.57038	2.66299e-07	#N/A	XP_008372991.1	AT1G35210.1	| unknown protein; FUNCTIONS IN: molecular_function unknown; INVOLVED IN: biological_process unknown; LOCATED IN: chloroplast; EXPRESSED IN: 14 plant structures; EXPRESSED DURING: 9 growth stages; CONTAINS InterPro DOMAIN/s: Protein of unknown function DUF740 (InterPro:IPR008004); BEST Arabidopsis thaliana protein match is: unknown protein (TAIR:AT1G22470.1); Has 83 Blast hits to 83 proteins in 1…
LOC103443593	2.56935	5.94609e-15	product=cyclic nucleotide-gated ion channel 1-like isoform X2	XP_008380700.2	AT5G53130.1	CNGC1, ATCNGC1 | cyclic nucleotide gated channel 1 | chr5:21537830-21540490 REVERSE LENGTH=716
LOC103415803	2.5668	0.000144689	#N/A	XP_008352307.3	AT4G28940.1	| Phosphorylase superfamily protein | chr4:14274414-14276920 FORWARD LENGTH=348
LOC103447441	2.55766	1.29321e-32	product=probable LRR receptor-like serine/threonine-protein kinase At3g47570	XP_008384851.2	AT3G47570.1	| Leucine-rich repeat protein kinase family protein | chr3:17527611-17530748 FORWARD LENGTH=1010
LOC103454337	2.53757	2.35027e-08	#N/A	#N/A	#N/A	#N/A
LOC103413931	2.52794	1.64696e-05	#N/A	XP_008350584.3	AT5G26230.1	| unknown protein; FUNCTIONS IN: molecular_function unknown; INVOLVED IN: biological_process unknown; LOCATED IN: chloroplast; EXPRESSED IN: 22 plant structures; EXPRESSED DURING: 13 growth stages; Has 1807 Blast hits to 1807 proteins in 277 species: Archae - 0; Bacteria - 0; Metazoa - 736; Fungi - 347; Plants - 385; Viruses - 0; Other Eukaryotes - 339 (source: NCBI BLink). | chr5:9173517-9174542…
LOC103416604	2.52227	3.62524e-16	product=LEAF RUST 10 DISEASE-RESISTANCE LOCUS RECEPTOR-LIKE PROTEIN KINASE-like 2.1	XP_028951642.1	AT5G38260.1	| Protein kinase superfamily protein | chr5:15283692-15285837 REVERSE LENGTH=638
LOC103453426	2.50934	0.000343908	product=ethylene-responsive transcription factor 1B-like	NP_001315956.1	AT3G23240.1	ERF1, ATERF1 | ethylene response factor 1 | chr3:8295705-8296361 FORWARD LENGTH=218
LOC103425828	2.50335	0.000556278	#N/A	XP_017185181.2	AT5G40010.1	AATP1 | AAA-ATPase 1 | chr5:16020218-16021762 REVERSE LENGTH=514
LOC103419261	2.49934	3.55208e-05	product=metalloendoproteinase 1-MMP	XP_008355601.2	AT4G16640.1	| Matrixin family protein | chr4:9367396-9368490 REVERSE LENGTH=364
LOC103452013	2.47741	3.46916e-06	#N/A	#N/A	#N/A	#N/A
LOC103447690	2.47636	8.90811e-21	product=LRR receptor-like serine/threonine-protein kinase EFR	XP_028945144.1	AT5G20480.1	EFR | EF-TU receptor | chr5:6922497-6925679 FORWARD LENGTH=1031
LOC114819973	2.46977	0.00397867	#N/A	#N/A	#N/A	#N/A
LOC103416201	2.46724	4.58267e-07	product=L-type lectin-domain containing receptor kinase IX.1-like	XP_008352687.2	AT5G10530.1	| Concanavalin A-like lectin protein kinase family protein | chr5:3324978-3326933 REVERSE LENGTH=651
LOC103451090	2.45804	6.00523e-05	product=rust resistance kinase Lr10-like	XP_008388745.3	AT1G66920.2	| Protein kinase superfamily protein | chr1:24965410-24967432 REVERSE LENGTH=617
LOC103439452	2.44744	9.45317e-06	product=caffeic acid 3-O-methyltransferase-like	XP_008376238.2	AT5G54160.1	ATOMT1, OMT1 | O-methyltransferase 1 | chr5:21982075-21984167 FORWARD LENGTH=363
LOC103434283	2.44094	2.03133e-13	product=calreticulin-3-like isoform X2	XP_028957346.1	AT1G08450.1	CRT3, PSL1, EBS2, AtCRT3 | calreticulin 3 | chr1:2668008-2671800 REVERSE LENGTH=424
LOC114821735	2.43299	9.6296e-24	#N/A	XP_028950778.1	AT4G08950.1	EXO | Phosphate-responsive 1 family protein | chr4:5740378-5741322 FORWARD LENGTH=314
LOC103419445	2.43134	3.29414e-06	product=protein ENHANCED DISEASE RESISTANCE 4-like	XP_017183364.1	AT5G05190.1	| Protein of unknown function (DUF3133) | chr5:1541853-1543875 FORWARD LENGTH=615
LOC114819202	2.40988	4.57553e-05	product=probable LRR receptor-like serine/threonine-protein kinase At3g47570	XP_028945146.1	AT3G47580.1	| Leucine-rich repeat protein kinase family protein | chr3:17532687-17535810 FORWARD LENGTH=1011
LOC103435504	2.4097	1.7827e-09	product=receptor-like protein EIX1	XP_028959377.1	AT2G34930.1	| disease resistance family protein / LRR family protein | chr2:14737169-14739886 REVERSE LENGTH=905
LOC103449966	2.40891	2.90454e-11	product=receptor-like protein 6	XP_028961426.1	AT1G45616.1	AtRLP6, RLP6 | receptor like protein 6 | chr1:17183550-17186534 REVERSE LENGTH=994
LOC103411344	2.39556	8.50442e-07	#N/A	#N/A	#N/A	#N/A
LOC103427361	2.3919	5.75425e-05	product=late embryogenesis abundant protein At1g64065-like	XP_008363639.1	AT2G46150.1	| Late embryogenesis abundant (LEA) hydroxyproline-rich glycoprotein family | chr2:18961424-18962089 FORWARD LENGTH=221
LOC114823886	2.37723	0.00200148	product=probable N-acetyltransferase HLS1	XP_028955459.1	AT2G30090.1	| Acyl-CoA N-acyltransferases (NAT) superfamily protein | chr2:12843583-12845597 REVERSE LENGTH=386
LOC114824775	2.37718	0.000796425	product=GATA transcription factor 5-like	XP_028957839.1	AT5G66320.2	GATA5 | GATA transcription factor 5 | chr5:26496208-26497309 REVERSE LENGTH=339
LOC103416217	2.37309	3.73536e-09	product=pathogen-associated molecular patterns-induced protein A70-like	XP_028944446.1	AT5G56980.1	| unknown protein; FUNCTIONS IN: molecular_function unknown; INVOLVED IN: biological_process unknown; LOCATED IN: endomembrane system; EXPRESSED IN: 18 plant structures; EXPRESSED DURING: 12 growth stages; BEST Arabidopsis thaliana protein match is: unknown protein (TAIR:AT4G26130.1); Has 30201 Blast hits to 17322 proteins in 780 species: Archae - 12; Bacteria - 1396; Metazoa - 17338; Fungi - 342…
LOC103439201	2.36764	5.82032e-10	#N/A	#N/A	#N/A	#N/A
LOC114827747	2.36275	0.000621499	#N/A	XP_028966026.1	AT4G20820.1	| FAD-binding Berberine family protein | chr4:11150160-11151758 FORWARD LENGTH=532
LOC103439829	2.35615	0.000558404	product=WD repeat-containing protein 91 homolog isoform X1	XP_028962026.1	AT3G49660.1	| Transducin/WD40 repeat-like superfamily protein | chr3:18413690-18415223 FORWARD LENGTH=317
LOC114824976	2.34787	0.000428051	#N/A	#N/A	#N/A	#N/A
LOC103437767	2.34211	1.21741e-20	#N/A	XP_008374490.2	AT3G48080.1	| alpha/beta-Hydrolases superfamily protein | chr3:17753104-17755145 REVERSE LENGTH=629
LOC103445994	2.3407	5.43008e-08	#N/A	XP_008383278.1	AT4G20000.1	| VQ motif-containing protein | chr4:10838367-10838993 FORWARD LENGTH=208
LOC114819757	2.32781	0.000113207	product=probable LRR receptor-like serine/threonine-protein kinase At3g47570	XP_028945210.1	AT3G47570.1	| Leucine-rich repeat protein kinase family protein | chr3:17527611-17530748 FORWARD LENGTH=1010
LOC114820376	2.32617	4.11072e-08	#N/A	XP_028946816.1	AT2G35980.1	YLS9, NHL10, ATNHL10 | Late embryogenesis abundant (LEA) hydroxyproline-rich glycoprotein family | chr2:15110635-15111318 FORWARD LENGTH=227
LOC103426008	2.32544	1.96829e-05	#N/A	XP_028953073.1	AT5G04700.1	| Ankyrin repeat family protein | chr5:1354240-1356754 REVERSE LENGTH=669
LOC103427594	2.32234	0.00016925	product=tropinone reductase homolog At2g29290-like isoform X1	XP_017185678.1	AT2G29360.1	| NAD(P)-binding Rossmann-fold superfamily protein | chr2:12603849-12605121 FORWARD LENGTH=271
LOC103443180	2.31092	0.00122467	product=heavy metal-associated isoprenylated plant protein 39-like	XP_008380205.2	AT1G01490.2	| Heavy metal transport/detoxification superfamily protein | chr1:180401-182066 REVERSE LENGTH=177
LOC114821451	2.30816	4.3548e-12	#N/A	XP_028949405.1	AT2G34930.1	| disease resistance family protein / LRR family protein | chr2:14737169-14739886 REVERSE LENGTH=905
LOC103431344	2.30746	3.42964e-07	product=late embryogenesis abundant protein At1g64065-like	XP_008367717.1	AT2G46150.1	| Late embryogenesis abundant (LEA) hydroxyproline-rich glycoprotein family | chr2:18961424-18962089 FORWARD LENGTH=221
LOC103401065	2.30102	3.17205e-10	product=MDIS1-interacting receptor like kinase 2-like	XP_028954568.1	AT4G08850.1	| Leucine-rich repeat receptor-like protein kinase family protein | chr4:5636693-5640496 REVERSE LENGTH=1045
LOC103422569	2.29884	0.00046356	#N/A	XP_028943632.1	AT4G23800.1	| HMG (high mobility group) box protein | chr4:12390228-12392516 FORWARD LENGTH=456
LOC103428276	2.29629	7.09018e-12	#N/A	XP_008364594.2	AT3G48280.1	CYP71A25 | cytochrome P450, family 71, subfamily A, polypeptide 25 | chr3:17879594-17881164 FORWARD LENGTH=490
LOC103409159	2.29552	0.00201447	product=probable glutathione S-transferase	XP_008346194.1	AT2G29420.1	ATGSTU7, GST25, GSTU7 | glutathione S-transferase tau 7 | chr2:12618111-12618871 REVERSE LENGTH=227
LOC103439595	2.29247	2.73995e-09	#N/A	XP_008376380.1	AT5G61550.1	| U-box domain-containing protein kinase family protein | chr5:24748325-24751558 FORWARD LENGTH=845
LOC103422719	2.29134	7.86803e-13	product=probable LRR receptor-like serine/threonine-protein kinase At3g47570	XP_008359003.2	AT3G47580.1	| Leucine-rich repeat protein kinase family protein | chr3:17532687-17535810 FORWARD LENGTH=1011
LOC103401840	2.2877	0.000126199	product=anthocyanidin 3-O-glucosyltransferase 5-like	XP_008338776.2	AT2G18570.1	| UDP-Glycosyltransferase superfamily protein | chr2:8063429-8064841 FORWARD LENGTH=470
LOC103430551	2.28011	0.0014621	product=dynein light chain%2C cytoplasmic-like	XP_008366921.2	AT1G23220.1	| Dynein light chain type 1 family protein | chr1:8242614-8244136 FORWARD LENGTH=129
LOC114824518	2.27189	3.90275e-07	product=receptor-like protein 6	XP_028957508.1	AT1G47890.1	AtRLP7, RLP7 | receptor like protein 7 | chr1:17643976-17647035 FORWARD LENGTH=1019
LOC103402920	2.27159	2.84345e-10	#N/A	XP_008339926.2	AT1G14360.1	ATUTR3, UTR3 | UDP-galactose transporter 3 | chr1:4911362-4913029 REVERSE LENGTH=331
LOC103443070	2.27117	3.43901e-32	product=receptor-like protein 7	XP_028963909.1	AT1G45616.1	AtRLP6, RLP6 | receptor like protein 6 | chr1:17183550-17186534 REVERSE LENGTH=994
LOC103434839	2.26968	1.48186e-16	product=glutaredoxin-C9	XP_008371421.1	AT1G28480.1	GRX480, roxy19 | Thioredoxin superfamily protein | chr1:10013634-10014047 REVERSE LENGTH=137
LOC103426665	2.25495	1.17452e-11	product=uncharacterized protein LOC103426665 isoform X1	XP_008362971.2	AT4G29520.1	| LOCATED IN: endoplasmic reticulum, plasma membrane; EXPRESSED IN: 23 plant structures; EXPRESSED DURING: 14 growth stages; CONTAINS InterPro DOMAIN/s: Saposin B (InterPro:IPR008139); Has 137 Blast hits to 137 proteins in 50 species: Archae - 2; Bacteria - 0; Metazoa - 41; Fungi - 10; Plants - 36; Viruses - 0; Other Eukaryotes - 48 (source: NCBI BLink). | chr4:14494056-14495657 REVERSE LENGTH=306
LOC103424865	2.25002	4.87081e-09	product=receptor-like protein 7	XP_028964589.1	AT1G45616.1	AtRLP6, RLP6 | receptor like protein 6 | chr1:17183550-17186534 REVERSE LENGTH=994
LOC103454572	2.24681	3.16563e-12	product=putative methyltransferase DDB_G0268948	XP_008392394.1	AT2G41380.1	| S-adenosyl-L-methionine-dependent methyltransferases superfamily protein | chr2:17251981-17252886 FORWARD LENGTH=269
LOC103438583	2.24437	4.56352e-09	product=probable carboxylesterase 15	XP_008375334.2	AT5G16080.1	AtCXE17, CXE17 | carboxyesterase 17 | chr5:5252533-5253567 REVERSE LENGTH=344
LOC103437680	2.24404	0.00041716	#N/A	XP_008374390.2	AT3G48280.1	CYP71A25 | cytochrome P450, family 71, subfamily A, polypeptide 25 | chr3:17879594-17881164 FORWARD LENGTH=490
LOC114822833	2.23824	0.000144051	#N/A	#N/A	#N/A	#N/A
LOC103434045	2.23781	5.06262e-10	product=pathogenesis-related protein 1-like	XP_008370577.3	AT2G14580.1	ATPRB1, PRB1 | basic pathogenesis-related protein 1 | chr2:6225703-6226188 REVERSE LENGTH=161
LOC103438691	2.23563	2.94326e-11	#N/A	XP_008375464.2	AT2G46870.1	NGA1 | AP2/B3-like transcriptional factor family protein | chr2:19261313-19262245 FORWARD LENGTH=310
LOC103410585	2.23398	7.21617e-08	#N/A	XP_008347492.2	AT1G80840.1	WRKY40, ATWRKY40 | WRKY DNA-binding protein 40 | chr1:30383834-30385356 FORWARD LENGTH=302
LOC103452956	2.2332	0.00169914	product=probable glutathione S-transferase	XP_008390701.2	AT1G78380.1	ATGSTU19, GST8, GSTU19 | glutathione S-transferase TAU 19 | chr1:29486659-29487819 REVERSE LENGTH=219
LOC103422333	2.22771	1.47401e-08	#N/A	XP_028966050.1	AT1G21240.1	WAK3 | wall associated kinase 3 | chr1:7434303-7436702 FORWARD LENGTH=741
LOC103442526	2.22403	2.66875e-07	#N/A	XP_028963007.1	AT2G14095.1	| unknown protein; FUNCTIONS IN: molecular_function unknown; INVOLVED IN: biological_process unknown; LOCATED IN: mitochondrion; EXPRESSED IN: 7 plant structures; EXPRESSED DURING: 4 anthesis, C globular stage, petal differentiation and expansion stage; Has 106 Blast hits to 103 proteins in 21 species: Archae - 0; Bacteria - 5; Metazoa - 0; Fungi - 4; Plants - 87; Viruses - 0; Other Eukaryotes - …
LOC114821122	2.21891	8.04926e-07	#N/A	#N/A	#N/A	#N/A
LOC103446788	2.2156	3.02681e-08	product=disease resistance RPP13-like protein 4	XP_008384150.1	AT3G50950.1	ZAR1 | HOPZ-ACTIVATED RESISTANCE 1 | chr3:18936127-18938685 FORWARD LENGTH=852
LOC103413943	2.20879	3.59393e-08	#N/A	XP_008350598.2	AT1G56310.1	| Polynucleotidyl transferase, ribonuclease H-like superfamily protein | chr1:21082863-21085564 FORWARD LENGTH=589
LOC103420881	2.19028	4.11193e-07	#N/A	XP_028965584.1	AT1G22620.1	ATSAC1 | Phosphoinositide phosphatase family protein | chr1:7997889-8002787 REVERSE LENGTH=912
LOC114827454	2.18992	2.06671e-22	product=MDIS1-interacting receptor like kinase 2-like	XP_028965102.1	AT4G08850.1	| Leucine-rich repeat receptor-like protein kinase family protein | chr4:5636693-5640496 REVERSE LENGTH=1045
LOC103443847	2.18382	2.3794e-06	#N/A	XP_028946668.1	AT3G45290.1	MLO3, ATMLO3 | Seven transmembrane MLO family protein | chr3:16617586-16621352 FORWARD LENGTH=508
LOC103413589	2.18224	2.61284e-10	#N/A	#N/A	#N/A	#N/A
LOC108171842	2.16857	4.44829e-08	product=ubiquitin-conjugating enzyme E2 4-like isoform X2	XP_028956600.1	AT3G08690.2	UBC11 | ubiquitin-conjugating enzyme 11 | chr3:2641487-2642489 FORWARD LENGTH=148
LOC114827801	2.16667	0.00416446	product=putative F-box protein At1g50870	XP_028966268.1	AT4G09190.1	| F-box and associated interaction domains-containing protein | chr4:5855176-5856327 FORWARD LENGTH=383
LOC114819488	2.16529	2.72627e-18	product=putative receptor-like protein kinase At3g47110 isoform X2	XP_028944201.1	AT5G20480.1	EFR | EF-TU receptor | chr5:6922497-6925679 FORWARD LENGTH=1031
LOC103434005	2.16191	8.05699e-13	product=receptor-like protein 7	XP_028957511.1	AT1G47890.1	AtRLP7, RLP7 | receptor like protein 7 | chr1:17643976-17647035 FORWARD LENGTH=1019
LOC103439279	2.16177	1.89401e-05	product=receptor-like protein EIX2	XP_028961542.1	AT2G34930.1	| disease resistance family protein / LRR family protein | chr2:14737169-14739886 REVERSE LENGTH=905
LOC114820461	2.15737	8.36122e-07	product=BON1-associated protein 2-like	XP_028946962.1	AT2G45760.1	BAP2, BAL | BON association protein 2 | chr2:18847125-18847748 REVERSE LENGTH=207
LOC103400490	2.13907	1.562e-10	product=endochitinase-like	XP_028945977.1	AT3G12500.1	ATHCHIB, PR3, PR-3, CHI-B, B-CHI, HCHIB | basic chitinase | chr3:3962501-3963984 REVERSE LENGTH=335
LOC103439270	2.13556	3.44895e-15	#N/A	XP_008376033.2	AT1G21010.1	| unknown protein; FUNCTIONS IN: molecular_function unknown; INVOLVED IN: N-terminal protein myristoylation; LOCATED IN: cellular_component unknown; EXPRESSED IN: 24 plant structures; EXPRESSED DURING: 14 growth stages; BEST Arabidopsis thaliana protein match is: unknown protein (TAIR:AT1G76600.1); Has 206 Blast hits to 206 proteins in 13 species: Archae - 0; Bacteria - 0; Metazoa - 0; Fungi - 0;…
LOC103453461	2.1288	1.10436e-15	#N/A	#N/A	#N/A	#N/A
LOC103426498	2.12799	5.59244e-18	product=protein DOWNY MILDEW RESISTANCE 6-like	XP_008362804.2	AT5G24530.1	DMR6 | 2-oxoglutarate (2OG) and Fe(II)-dependent oxygenase superfamily protein | chr5:8378964-8383154 FORWARD LENGTH=341
LOC103452216	2.12155	0.00153986	product=AAA-ATPase At3g28510-like	XP_008389964.1	AT5G40010.1	AATP1 | AAA-ATPase 1 | chr5:16020218-16021762 REVERSE LENGTH=514
LOC103454097	2.10658	9.62711e-05	product=probable glutathione S-transferase	XP_008391906.1	AT1G78380.1	ATGSTU19, GST8, GSTU19 | glutathione S-transferase TAU 19 | chr1:29486659-29487819 REVERSE LENGTH=219
LOC103439916	2.10477	3.53811e-05	product=U-box domain-containing protein 43-like	XP_008376780.1	AT1G76390.2	| ARM repeat superfamily protein | chr1:28655914-28658531 FORWARD LENGTH=811
LOC103452123	2.10152	1.88579e-07	#N/A	XP_008389839.1	AT2G45550.1	CYP76C4 | cytochrome P450, family 76, subfamily C, polypeptide 4 | chr2:18773541-18775654 REVERSE LENGTH=511
LOC103420080	2.10117	3.69682e-08	#N/A	XP_008356363.2	AT4G16260.1	| Glycosyl hydrolase superfamily protein | chr4:9200180-9201441 REVERSE LENGTH=344
LOC103404480	2.09103	0.00461089	#N/A	XP_028953279.1	AT1G13940.1	| Plant protein of unknown function (DUF863) | chr1:4762703-4765923 REVERSE LENGTH=1005
LOC103415439	2.08562	3.88155e-18	#N/A	XP_008351994.2	AT4G31980.1	| unknown protein; CONTAINS InterPro DOMAIN/s: Protein of unknown function DUF247, plant (InterPro:IPR004158), Protein of unknown function DUF862, eukaryotic (InterPro:IPR008580); BEST Arabidopsis thaliana protein match is: Plant protein of unknown function (DUF247) (TAIR:AT5G11290.1); Has 1967 Blast hits to 1844 proteins in 183 species: Archae - 0; Bacteria - 6; Metazoa - 223; Fungi - 83; Plants…
LOC103441484	2.08064	5.63407e-09	#N/A	XP_008378393.2	AT5G25320.1	| ACT-like superfamily protein | chr5:8787403-8789530 REVERSE LENGTH=500
LOC103418005	2.07943	0.00506754	#N/A	XP_028954097.1	AT5G36930.2	| Disease resistance protein (TIR-NBS-LRR class) family | chr5:14567771-14571916 REVERSE LENGTH=1191
LOC103439247	2.07928	5.95485e-05	#N/A	XP_008376010.1	AT2G46150.1	| Late embryogenesis abundant (LEA) hydroxyproline-rich glycoprotein family | chr2:18961424-18962089 FORWARD LENGTH=221
LOC103442157	2.07367	5.72727e-11	#N/A	XP_008379141.1	AT5G40780.1	LHT1 | lysine histidine transporter 1 | chr5:16323823-16327082 FORWARD LENGTH=446
LOC103437232	2.07221	9.12122e-06	product=uncharacterized protein LOC103437232 isoform X1	XP_008373927.1	AT1G77160.1	| Protein of unknown function (DUF506) | chr1:28995388-28996523 REVERSE LENGTH=263
LOC103415247	2.0716	2.73246e-15	#N/A	XP_008351807.2	AT3G48090.1	EDS1, ATEDS1 | alpha/beta-Hydrolases superfamily protein | chr3:17755553-17757692 REVERSE LENGTH=623
LOC103441974	2.06887	6.44234e-07	#N/A	XP_028950743.1	AT5G25480.1	DNMT2, AtDNMT2 | DNA methyltransferase-2 | chr5:8870069-8872199 REVERSE LENGTH=383
LOC103440381	2.06686	3.54372e-05	#N/A	XP_008377311.2	AT1G24020.2	MLP423 | MLP-like protein 423 | chr1:8500653-8501458 REVERSE LENGTH=155
LOC103425390	2.0591	1.61108e-06	product=probable leucine-rich repeat receptor-like protein kinase At1g35710	XP_028950952.1	AT1G35710.1	| Protein kinase family protein with leucine-rich repeat domain | chr1:13220940-13224386 FORWARD LENGTH=1120
LOC103448406	2.05737	3.36387e-10	#N/A	XP_028944747.1	AT2G20142.1	| Toll-Interleukin-Resistance (TIR) domain family protein | chr2:8695387-8696566 FORWARD LENGTH=313
LOC114827494	2.05669	2.06371e-05	#N/A	XP_028965176.1	AT1G53440.1	| Leucine-rich repeat transmembrane protein kinase | chr1:19945959-19951562 FORWARD LENGTH=1035
LOC103445251	2.05248	2.90715e-08	product=NAC domain-containing protein 22-like	XP_008382468.2	AT2G17040.1	anac036, NAC036 | NAC domain containing protein 36 | chr2:7407123-7408120 FORWARD LENGTH=276
LOC103442002	2.04719	2.85477e-23	#N/A	XP_017189732.1	AT1G80840.1	WRKY40, ATWRKY40 | WRKY DNA-binding protein 40 | chr1:30383834-30385356 FORWARD LENGTH=302
LOC103446592	2.04498	2.04332e-07	#N/A	XP_028964721.1	AT4G16740.1	ATTPS03, TPS03 | terpene synthase 03 | chr4:9407856-9410877 FORWARD LENGTH=565
LOC103423533	2.04088	4.08052e-06	product=calcium-binding protein CML42-like	XP_008359841.1	AT4G20780.1	CML42 | calmodulin like 42 | chr4:11133309-11133884 REVERSE LENGTH=191
LOC103405270	2.03818	9.02401e-08	#N/A	XP_008342467.2	AT3G22160.1	| VQ motif-containing protein | chr3:7818148-7818726 REVERSE LENGTH=192
LOC103443502	2.03636	2.25966e-05	product=MDIS1-interacting receptor like kinase 2-like	XP_008380629.2	AT4G08850.1	| Leucine-rich repeat receptor-like protein kinase family protein | chr4:5636693-5640496 REVERSE LENGTH=1045
LOC108174174	2.03417	7.74688e-09	product=cyclic nucleotide-gated ion channel 1-like isoform X1	XP_028960184.1	AT5G53130.1	CNGC1, ATCNGC1 | cyclic nucleotide gated channel 1 | chr5:21537830-21540490 REVERSE LENGTH=716
LOC103418659	2.03307	8.74965e-11	product=receptor-like protein EIX2	XP_008354989.2	AT2G34930.1	| disease resistance family protein / LRR family protein | chr2:14737169-14739886 REVERSE LENGTH=905
LOC103429025	2.03295	1.16688e-21	product=senescence-associated carboxylesterase 101-like	XP_008365387.2	AT5G14930.2	SAG101 | senescence-associated gene 101 | chr5:4828754-4830769 FORWARD LENGTH=537
LOC103435579	2.03069	6.37039e-10	product=LRR receptor-like serine/threonine-protein kinase GSO1	XP_028956729.1	AT4G08850.1	| Leucine-rich repeat receptor-like protein kinase family protein | chr4:5636693-5640496 REVERSE LENGTH=1045
LOC108172072	2.02855	0.000343946	#N/A	XP_028947801.1	AT5G08240.1	| unknown protein; BEST Arabidopsis thaliana protein match is: unknown protein (TAIR:AT5G23160.1); Has 69 Blast hits to 69 proteins in 10 species: Archae - 0; Bacteria - 1; Metazoa - 0; Fungi - 0; Plants - 68; Viruses - 0; Other Eukaryotes - 0 (source: NCBI BLink). | chr5:2651382-2652336 REVERSE LENGTH=258
LOC103432067	2.02244	4.15366e-15	#N/A	XP_028954673.1	AT3G18670.1	| Ankyrin repeat family protein | chr3:6424135-6426471 REVERSE LENGTH=598
LOC103416655	2.02025	0.000453634	#N/A	XP_008353108.2	AT1G51760.1	IAR3, JR3 | peptidase M20/M25/M40 family protein | chr1:19199562-19201424 FORWARD LENGTH=440
LOC103453652	2.01703	7.66023e-08	#N/A	XP_008391432.2	AT5G64210.1	AOX2 | alternative oxidase 2 | chr5:25683965-25685664 REVERSE LENGTH=353
LOC103445744	2.00521	6.06465e-06	product=probable inactive 2-oxoglutarate-dependent dioxygenase AOP2	XP_008382989.1	AT1G52800.1	| 2-oxoglutarate (2OG) and Fe(II)-dependent oxygenase superfamily protein | chr1:19664044-19665362 FORWARD LENGTH=314
LOC103434169	2.00108	3.09394e-07	product=pathogenesis-related protein PR-4	XP_008370705.2	AT3G04720.1	PR4, HEL, PR-4 | pathogenesis-related 4 | chr3:1285691-1286531 REVERSE LENGTH=212
LOC103418808	2.00037	4.21834e-07	product=uncharacterized protein LOC103418808	XP_008355139.1	AT3G46540.1	| ENTH/VHS family protein | chr3:17134204-17135411 REVERSE LENGTH=307
LOC103414315	1.99969	1.15885e-11	#N/A	XP_008350935.2	AT3G53150.1	UGT73D1 | UDP-glucosyl transferase 73D1 | chr3:19697736-19699259 REVERSE LENGTH=507
LOC103423450	1.99847	4.68157e-08	#N/A	XP_008359757.1	AT4G39330.1	ATCAD9, CAD9 | cinnamyl alcohol dehydrogenase 9 | chr4:18291268-18292772 FORWARD LENGTH=360
LOC103425955	1.9962	4.93931e-10	#N/A	XP_008362277.2	AT3G08970.1	ATERDJ3A, TMS1 | DNAJ heat shock N-terminal domain-containing protein | chr3:2737589-2740265 FORWARD LENGTH=572
LOC103405428	1.99311	8.55569e-06	product=ankyrin repeat-containing protein At5g02620-like	XP_008342647.1	AT5G50140.1	| Ankyrin repeat family protein | chr5:20395856-20398197 FORWARD LENGTH=535
LOC114826903	1.98743	6.17545e-07	#N/A	XP_028963619.1	AT5G40510.1	| Sucrase/ferredoxin-like family protein | chr5:16229277-16230798 FORWARD LENGTH=333
LOC103400870	1.98673	0.00263483	#N/A	XP_017178235.1	AT5G56960.1	| basic helix-loop-helix (bHLH) DNA-binding family protein | chr5:23038703-23041174 REVERSE LENGTH=466
LOC103433609	1.9861	5.29373e-33	product=dnaJ homolog subfamily B member 4-like	XP_008370099.1	AT3G08910.1	| DNAJ heat shock family protein | chr3:2710402-2711811 REVERSE LENGTH=323
LOC103400885	1.98424	9.7948e-10	product=mechanosensitive ion channel protein 10-like	XP_008337788.1	AT5G12080.3	MSL10, ATMSL10 | mechanosensitive channel of small conductance-like 10 | chr5:3898182-3900923 REVERSE LENGTH=734
LOC103427492	1.98175	0.00429729	product=receptor kinase-like protein Xa21	XP_028956453.1	AT3G47570.1	| Leucine-rich repeat protein kinase family protein | chr3:17527611-17530748 FORWARD LENGTH=1010
LOC103406968	1.98173	0.00466734	#N/A	XP_008344156.2	AT1G35620.1	ATPDIL5-2, ATPDI8, PDI8, PDIL5-2 | PDI-like 5-2 | chr1:13156504-13158280 FORWARD LENGTH=440
LOC103434804	1.97081	0.00068747	product=transcription factor bHLH162-like	XP_008371377.1	AT4G20970.1	| basic helix-loop-helix (bHLH) DNA-binding superfamily protein | chr4:11215259-11216212 FORWARD LENGTH=190
LOC114827806	1.97069	0.00204316	product=cysteine-rich receptor-like protein kinase 26	XP_028966274.1	AT4G38830.1	CRK26 | cysteine-rich RLK (RECEPTOR-like protein kinase) 26 | chr4:18122339-18124943 FORWARD LENGTH=665
LOC103428150	1.96938	8.18503e-11	#N/A	XP_028960176.1	AT1G76430.1	PHT1;9 | phosphate transporter 1;9 | chr1:28679115-28681874 REVERSE LENGTH=532
LOC103441039	1.96721	2.47982e-10	#N/A	#N/A	#N/A	#N/A
LOC103421340	1.96642	0.000137531	product=wall-associated receptor kinase 2-like	XP_017183868.1	AT1G21270.1	WAK2 | wall-associated kinase 2 | chr1:7444997-7447345 FORWARD LENGTH=732
LOC103442293	1.96397	3.34406e-33	#N/A	XP_028963606.1	AT5G14930.2	SAG101 | senescence-associated gene 101 | chr5:4828754-4830769 FORWARD LENGTH=537
LOC103405072	1.96327	1.56148e-06	#N/A	XP_008342265.2	AT3G07600.1	| Heavy metal transport/detoxification superfamily protein | chr3:2424300-2424954 REVERSE LENGTH=157
LOC103433528	1.95531	9.19368e-05	product=probable glutathione S-transferase	XP_008370015.1	AT3G09270.1	ATGSTU8, GSTU8 | glutathione S-transferase TAU 8 | chr3:2848407-2849226 REVERSE LENGTH=224
LOC103438227	1.95453	2.68961e-09	product=LEAF RUST 10 DISEASE-RESISTANCE LOCUS RECEPTOR-LIKE PROTEIN KINASE-like 2.1	XP_017188199.2	AT5G38260.1	| Protein kinase superfamily protein | chr5:15283692-15285837 REVERSE LENGTH=638
LOC103406267	1.95256	0.00154753	product=late embryogenesis abundant protein At1g64065-like	XP_008343492.1	AT2G46150.1	| Late embryogenesis abundant (LEA) hydroxyproline-rich glycoprotein family | chr2:18961424-18962089 FORWARD LENGTH=221
LOC103452440	1.9499	8.5018e-09	#N/A	XP_008390150.2	AT1G68710.1	| ATPase E1-E2 type family protein / haloacid dehalogenase-like hydrolase family protein | chr1:25793498-25797975 REVERSE LENGTH=1200
LOC103427954	1.94904	0.00244738	product=transcription factor MYB30-like	XP_008364260.1	AT2G31180.1	ATMYB14, MYB14AT, MYB14 | myb domain protein 14 | chr2:13286806-13288175 REVERSE LENGTH=249
LOC103440476	1.9466	0.000171709	#N/A	XP_008377426.2	AT1G24020.2	MLP423 | MLP-like protein 423 | chr1:8500653-8501458 REVERSE LENGTH=155
LOC103411701	1.94407	1.442e-05	product=peroxidase N1-like	XP_028963184.1	AT2G41480.1	| Peroxidase superfamily protein | chr2:17296986-17298729 REVERSE LENGTH=341
LOC103445298	1.93686	1.36256e-07	product=protein SUPPRESSOR OF npr1-1%2C CONSTITUTIVE 1-like	XP_008382508.3	AT5G17680.1	| disease resistance protein (TIR-NBS-LRR class), putative | chr5:5822999-5827153 FORWARD LENGTH=1294
LOC103446900	1.93384	2.63852e-07	#N/A	XP_028943505.1	AT4G08850.1	| Leucine-rich repeat receptor-like protein kinase family protein | chr4:5636693-5640496 REVERSE LENGTH=1045
LOC103454651	1.9331	9.56263e-12	product=NAC domain-containing protein 22-like	XP_008392474.1	AT2G17040.1	anac036, NAC036 | NAC domain containing protein 36 | chr2:7407123-7408120 FORWARD LENGTH=276
LOC114819123	1.92952	4.08156e-07	product=phospholipase A1-Igamma1%2C chloroplastic-like	XP_028958898.1	AT1G30370.1	| alpha/beta-Hydrolases superfamily protein | chr1:10719169-10720758 REVERSE LENGTH=529
LOC103436300	1.91912	6.67681e-12	#N/A	XP_008372947.2	AT4G21700.1	| Protein of unknown function (DUF2921) | chr4:11529956-11532844 FORWARD LENGTH=962
LOC103442356	1.91791	4.42993e-09	product=VQ motif-containing protein 4-like	XP_008379362.2	AT1G28280.2	| VQ motif-containing protein | chr1:9886297-9887395 REVERSE LENGTH=243
LOC103453292	1.91551	0.000119736	#N/A	XP_028947789.1	AT5G43650.1	BHLH92 | basic helix-loop-helix (bHLH) DNA-binding superfamily protein | chr5:17533310-17534758 REVERSE LENGTH=247
LOC103406563	1.91482	0.00353855	product=heavy metal-associated isoprenylated plant protein 39-like	XP_008343770.1	AT1G01490.2	| Heavy metal transport/detoxification superfamily protein | chr1:180401-182066 REVERSE LENGTH=177
LOC103453317	1.91078	6.6322e-16	#N/A	XP_008391078.1	AT1G78130.1	UNE2 | Major facilitator superfamily protein | chr1:29400171-29401814 FORWARD LENGTH=490
LOC103429984	1.90818	0.00149039	#N/A	XP_008366336.1	AT4G01470.1	GAMMA-TIP3, TIP1;3, ATTIP1.3 | tonoplast intrinsic protein 1;3 | chr4:625092-625850 REVERSE LENGTH=252
LOC103451072	1.9041	5.49566e-15	product=probable LRR receptor-like serine/threonine-protein kinase At3g47570	XP_028944231.1	AT3G47090.1	| Leucine-rich repeat protein kinase family protein | chr3:17341512-17344645 REVERSE LENGTH=1009
LOC114823067	1.90383	3.3383e-08	product=probable leucine-rich repeat receptor-like protein kinase At2g33170	XP_028954206.1	AT4G08850.1	| Leucine-rich repeat receptor-like protein kinase family protein | chr4:5636693-5640496 REVERSE LENGTH=1045
LOC103446670	1.89622	4.57865e-07	product=cysteine-rich receptor-like protein kinase 10 isoform X2	XP_028966292.1	AT4G05200.1	CRK25 | cysteine-rich RLK (RECEPTOR-like protein kinase) 25 | chr4:2679793-2682309 REVERSE LENGTH=675
LOC114821139	1.89393	0.00307366	#N/A	#N/A	#N/A	#N/A
LOC103424362	1.8901	6.85653e-17	product=patatin-like protein 2	XP_028947641.1	AT2G26560.1	PLP2, PLA IIA, PLA2A | phospholipase A 2A | chr2:11293912-11295708 REVERSE LENGTH=407
LOC114819793	1.88845	7.10467e-12	#N/A	XP_028945268.1	AT4G21700.1	| Protein of unknown function (DUF2921) | chr4:11529956-11532844 FORWARD LENGTH=962
LOC103404391	1.88712	2.77532e-10	#N/A	XP_008341515.1	AT5G40010.1	AATP1 | AAA-ATPase 1 | chr5:16020218-16021762 REVERSE LENGTH=514
LOC103440398	1.88414	1.52702e-05	product=nardilysin-like	XP_028965404.1	AT1G06900.1	| Insulinase (Peptidase family M16) family protein | chr1:2115155-2120635 REVERSE LENGTH=1024
LOC103406923	1.88412	2.76628e-05	#N/A	#N/A	#N/A	#N/A
LOC114821190	1.88167	2.46585e-19	#N/A	XP_028948988.1	AT2G41180.1	| VQ motif-containing protein | chr2:17165242-17165667 FORWARD LENGTH=141
LOC103430059	1.88023	2.01898e-07	product=glucan endo-1%2C3-beta-glucosidase-like	XP_008366411.1	AT4G16260.1	| Glycosyl hydrolase superfamily protein | chr4:9200180-9201441 REVERSE LENGTH=344
LOC103436137	1.87942	3.85058e-08	product=zinc finger CCCH domain-containing protein 6-like	XP_008372783.1	AT1G19860.1	| Zinc finger C-x8-C-x5-C-x3-H type family protein | chr1:6891654-6894400 REVERSE LENGTH=413
LOC103416997	1.8779	5.2656e-07	product=uncharacterized protein At5g39570	XP_008353427.2	AT5G39570.1	| FUNCTIONS IN: molecular_function unknown; INVOLVED IN: biological_process unknown; LOCATED IN: cytosol, nucleus; EXPRESSED IN: 25 plant structures; EXPRESSED DURING: 14 growth stages; BEST Arabidopsis thaliana protein match is: glycine-rich protein (TAIR:AT3G29075.1); Has 30201 Blast hits to 17322 proteins in 780 species: Archae - 12; Bacteria - 1396; Metazoa - 17338; Fungi - 3422; Plants - 503…
LOC114823930	1.87734	0.004299	product=F-box protein At1g30790-like	XP_028955609.1	AT1G19160.1	| F-box family protein | chr1:6614162-6615214 REVERSE LENGTH=350
LOC103449538	1.87358	0.000343692	product=heat shock cognate 70 kDa protein-like	XP_028945457.1	AT5G02500.1	HSC70-1, HSP70-1, AT-HSC70-1, HSC70 | heat shock cognate protein 70-1 | chr5:554055-556334 REVERSE LENGTH=651
LOC103408847	1.87171	7.72118e-08	product=TMV resistance protein N-like	XP_028959031.1	AT5G36930.2	| Disease resistance protein (TIR-NBS-LRR class) family | chr5:14567771-14571916 REVERSE LENGTH=1191
LOC103406936	1.86787	0.000305499	product=putative transcription factor bHLH041	XP_008344123.2	AT5G56960.1	| basic helix-loop-helix (bHLH) DNA-binding family protein | chr5:23038703-23041174 REVERSE LENGTH=466
LOC103415988	1.86344	1.91004e-42	#N/A	#N/A	#N/A	#N/A
LOC103421462	1.86141	8.19388e-08	product=uncharacterized protein LOC103421462 isoform X2	XP_008357725.1	AT2G17033.2	| pentatricopeptide (PPR) repeat-containing protein | chr2:7401205-7403207 FORWARD LENGTH=505
LOC103434221	1.86072	0.0026823	product=uncharacterized protein LOC103434221	XP_008370760.1	AT2G33320.1	| Calcium-dependent lipid-binding (CaLB domain) family protein | chr2:14119526-14121334 REVERSE LENGTH=602
LOC114821983	1.85701	1.55428e-05	product=probable serine/threonine-protein kinase PIX13	XP_028951554.1	AT1G76360.1	| Protein kinase superfamily protein | chr1:28643242-28646483 REVERSE LENGTH=484
LOC103439714	1.8567	0.000511037	product=sorbitol dehydrogenase-like	XP_008376522.1	AT5G51970.2	| GroES-like zinc-binding alcohol dehydrogenase family protein | chr5:21111820-21113284 FORWARD LENGTH=364
LOC103451120	1.85154	5.90602e-08	product=receptor-like protein kinase FERONIA	XP_008388779.2	AT3G51550.1	FER | Malectin/receptor-like protein kinase family protein | chr3:19117877-19120564 REVERSE LENGTH=895
LOC103449225	1.85111	2.47715e-09	#N/A	XP_008386734.2	AT3G62600.1	ATERDJ3B, ERDJ3B | DNAJ heat shock family protein | chr3:23151038-23153346 REVERSE LENGTH=346
LOC114827708	1.84593	4.49156e-13	product=MDIS1-interacting receptor like kinase 2-like	XP_028965907.1	AT4G08850.1	| Leucine-rich repeat receptor-like protein kinase family protein | chr4:5636693-5640496 REVERSE LENGTH=1045
LOC103412571	1.84501	1.27446e-05	#N/A	XP_028954503.1	AT4G16370.1	ATOPT3, OPT3 | oligopeptide transporter | chr4:9247514-9250071 REVERSE LENGTH=737
LOC103436302	1.84431	2.79092e-08	#N/A	#N/A	#N/A	#N/A
LOC103435876	1.84429	0.00178443	product=chloroplast envelope quinone oxidoreductase homolog	XP_008372527.1	AT4G13010.1	| Oxidoreductase, zinc-binding dehydrogenase family protein | chr4:7600682-7602567 FORWARD LENGTH=329
LOC103412438	1.83843	9.41646e-13	#N/A	XP_008349220.2	AT4G27010.2	| INVOLVED IN: biological_process unknown; LOCATED IN: cellular_component unknown; EXPRESSED IN: 20 plant structures; EXPRESSED DURING: 10 growth stages; CONTAINS InterPro DOMAIN/s: Ribosome 60S biogenesis N-terminal (InterPro:IPR021714); BEST Arabidopsis thaliana protein match is: unknown protein (TAIR:AT1G72270.1); Has 312 Blast hits to 226 proteins in 103 species: Archae - 0; Bacteria - 2; Met…
LOC114821546	1.83665	2.85588e-06	product=uncharacterized protein LOC114821546	XP_028949959.1	AT1G18390.2	| Protein kinase superfamily protein | chr1:6327463-6329935 FORWARD LENGTH=654
LOC103436491	1.83543	5.34951e-09	#N/A	#N/A	#N/A	#N/A
LOC103432342	1.83483	2.62712e-07	#N/A	XP_008368749.2	AT3G23360.1	| Protein phosphatase 2C family protein | chr3:8355257-8356381 REVERSE LENGTH=260
LOC103401876	1.83429	8.20927e-05	#N/A	XP_008338813.2	AT1G36940.1	| unknown protein; Has 21 Blast hits to 21 proteins in 8 species: Archae - 0; Bacteria - 0; Metazoa - 0; Fungi - 0; Plants - 21; Viruses - 0; Other Eukaryotes - 0 (source: NCBI BLink). | chr1:14004158-14004706 FORWARD LENGTH=182
LOC103417606	1.83161	9.29338e-19	product=receptor-like protein EIX1	XP_028952238.1	AT2G34930.1	| disease resistance family protein / LRR family protein | chr2:14737169-14739886 REVERSE LENGTH=905
LOC103415151	1.82935	0.000317001	product=probable mannitol dehydrogenase	XP_008351726.2	AT4G37980.1	ELI3-1, ELI3, ATCAD7, CAD7 | elicitor-activated gene 3-1 | chr4:17852670-17854302 FORWARD LENGTH=357
LOC114821055	1.82787	6.28927e-07	#N/A	XP_028948673.1	AT3G18440.1	AtALMT9, ALMT9 | aluminum-activated malate transporter 9 | chr3:6328181-6330652 FORWARD LENGTH=598
LOC103405934	1.8222	0.000486151	#N/A	XP_008343185.2	AT2G47190.1	ATMYB2, MYB2 | myb domain protein 2 | chr2:19376284-19377297 FORWARD LENGTH=273
MYB25	1.82	1.7864e-05	#N/A	#N/A	#N/A	#N/A
LOC114825149	1.8181	0.000335198	product=S-locus-specific glycoprotein S13-like	XP_028959353.1	AT4G27290.1	| S-locus lectin protein kinase family protein | chr4:13666281-13669202 FORWARD LENGTH=783
LOC103432961	1.81375	9.90851e-05	product=probable LRR receptor-like serine/threonine-protein kinase At1g56140	XP_028954618.1	AT1G56130.1	| Leucine-rich repeat transmembrane protein kinase | chr1:20994931-21000887 REVERSE LENGTH=1032
LOC103406169	1.81162	1.24583e-19	product=receptor-like protein EIX2	XP_017179879.2	AT2G34930.1	| disease resistance family protein / LRR family protein | chr2:14737169-14739886 REVERSE LENGTH=905
LOC103406480	1.81029	1.47595e-06	#N/A	#N/A	#N/A	#N/A
LOC103426831	1.80918	7.24605e-07	product=salicylic acid-binding protein 2-like	XP_028947470.1	AT2G23610.1	ATMES3, MES3 | methyl esterase 3 | chr2:10044410-10046403 REVERSE LENGTH=263
LOC114819442	1.80675	4.9823e-07	product=heavy metal-associated isoprenylated plant protein 47-like	XP_028943824.1	AT3G07600.1	| Heavy metal transport/detoxification superfamily protein | chr3:2424300-2424954 REVERSE LENGTH=157
LOC114819959	1.80543	1.47483e-05	product=protein LURP-one-related 10-like	XP_028945543.1	AT5G01750.2	| Protein of unknown function (DUF567) | chr5:290034-291109 FORWARD LENGTH=217
LOC103409009	1.80396	2.51987e-23	product=AAA-ATPase At5g17760-like	XP_008346043.2	AT5G17760.1	| P-loop containing nucleoside triphosphate hydrolases superfamily protein | chr5:5860591-5862301 REVERSE LENGTH=505
LOC103441024	1.79602	2.20504e-09	product=putative receptor-like protein kinase At4g00960	XP_008377949.2	AT4G21410.1	CRK29 | cysteine-rich RLK (RECEPTOR-like protein kinase) 29 | chr4:11402463-11405025 REVERSE LENGTH=679
LOC114824035	1.79588	3.30212e-05	product=B3 domain-containing protein LOC_Os12g40080-like isoform X3	XP_028956073.1	AT4G01580.1	| AP2/B3-like transcriptional factor family protein | chr4:685791-686668 FORWARD LENGTH=190
LOC103435869	1.79536	0.000253945	product=cytochrome P450 82G1-like	XP_008372516.2	AT3G25180.1	CYP82G1 | cytochrome P450, family 82, subfamily G, polypeptide 1 | chr3:9167443-9169270 REVERSE LENGTH=515
LOC103433972	1.79481	1.13207e-16	product=guanosine nucleotide diphosphate dissociation inhibitor 2-like isoform X2	XP_008370508.2	AT3G59920.1	ATGDI2, GDI2 | RAB GDP dissociation inhibitor 2 | chr3:22135157-22138221 FORWARD LENGTH=444
LOC103444963	1.78892	0.00324843	product=protein DMR6-LIKE OXYGENASE 2-like	XP_028965327.1	AT2G36690.1	| 2-oxoglutarate (2OG) and Fe(II)-dependent oxygenase superfamily protein | chr2:15379930-15381987 FORWARD LENGTH=366
LOC103403005	1.78841	4.6446e-09	#N/A	XP_008340021.2	AT1G23850.1	| unknown protein; BEST Arabidopsis thaliana protein match is: unknown protein (TAIR:AT1G23840.1); Has 47 Blast hits to 40 proteins in 5 species: Archae - 0; Bacteria - 0; Metazoa - 0; Fungi - 0; Plants - 47; Viruses - 0; Other Eukaryotes - 0 (source: NCBI BLink). | chr1:8425981-8427045 REVERSE LENGTH=354
LOC103413400	1.78711	0.00282975	product=protein SENESCENCE-ASSOCIATED GENE 21%2C mitochondrial	XP_008350090.2	AT4G02380.1	SAG21, AtLEA5 | senescence-associated gene 21 | chr4:1046414-1046807 REVERSE LENGTH=97
LOC103423730	1.78312	9.38281e-08	product=protein PLANT CADMIUM RESISTANCE 2-like	XP_008360029.2	AT1G14870.1	PCR2 | PLANT CADMIUM RESISTANCE 2 | chr1:5128591-5129458 REVERSE LENGTH=152
LOC108171277	1.78278	2.52642e-05	#N/A	#N/A	#N/A	#N/A
LOC103435045	1.78112	8.85578e-07	product=UPF0481 protein At3g47200-like	XP_028949580.1	AT4G31980.1	| unknown protein; CONTAINS InterPro DOMAIN/s: Protein of unknown function DUF247, plant (InterPro:IPR004158), Protein of unknown function DUF862, eukaryotic (InterPro:IPR008580); BEST Arabidopsis thaliana protein match is: Plant protein of unknown function (DUF247) (TAIR:AT5G11290.1); Has 1967 Blast hits to 1844 proteins in 183 species: Archae - 0; Bacteria - 6; Metazoa - 223; Fungi - 83; Plants…
LOC103412173	1.78105	6.70362e-08	#N/A	XP_008348990.2	AT3G07090.1	| PPPDE putative thiol peptidase family protein | chr3:2243153-2244476 REVERSE LENGTH=265
LOC108170800	1.77381	0.00191217	#N/A	#N/A	#N/A	#N/A
LOC103404839	1.77378	6.10213e-10	#N/A	XP_008342030.2	AT2G32530.1	ATCSLB03, CSLB03, ATCSLB3 | cellulose synthase-like B3 | chr2:13809283-13813487 FORWARD LENGTH=755
LOC103454219	1.77228	6.31835e-11	product=G-type lectin S-receptor-like serine/threonine-protein kinase At2g19130	XP_008392034.2	AT2G19130.1	| S-locus lectin protein kinase family protein | chr2:8293789-8296275 FORWARD LENGTH=828
LOC103437660	1.77148	1.17239e-05	#N/A	XP_028959771.1	AT3G48280.1	CYP71A25 | cytochrome P450, family 71, subfamily A, polypeptide 25 | chr3:17879594-17881164 FORWARD LENGTH=490
LOC103402561	1.77038	3.38505e-22	product=receptor-like protein EIX2	XP_028949734.1	AT2G34930.1	| disease resistance family protein / LRR family protein | chr2:14737169-14739886 REVERSE LENGTH=905
LOC103425824	1.7673	2.25797e-05	product=senescence-associated carboxylesterase 101-like	XP_028952824.1	AT5G14930.2	SAG101 | senescence-associated gene 101 | chr5:4828754-4830769 FORWARD LENGTH=537
LOC103416283	1.76335	1.18023e-05	#N/A	#N/A	#N/A	#N/A
LOC103419908	1.75805	2.64184e-08	product=uncharacterized protein LOC103419908	XP_008356218.1	AT3G04300.1	| RmlC-like cupins superfamily protein | chr3:1140318-1140723 FORWARD LENGTH=96
LOC103434367	1.75159	0.00011652	product=putative wall-associated receptor kinase-like 16	XP_008370923.3	AT1G16150.1	WAKL4 | wall associated kinase-like 4 | chr1:5532415-5534877 FORWARD LENGTH=779
LOC103451627	1.75128	1.23663e-08	product=rust resistance kinase Lr10-like	XP_008389262.2	AT5G38260.1	| Protein kinase superfamily protein | chr5:15283692-15285837 REVERSE LENGTH=638
LOC103421468	1.75101	3.9113e-05	#N/A	XP_008357728.1	AT5G40460.1	| unknown protein; BEST Arabidopsis thaliana protein match is: unknown protein (TAIR:AT3G27630.1); Has 87 Blast hits to 87 proteins in 12 species: Archae - 0; Bacteria - 0; Metazoa - 0; Fungi - 0; Plants - 87; Viruses - 0; Other Eukaryotes - 0 (source: NCBI BLink). | chr5:16202465-16202803 FORWARD LENGTH=112
LOC114824375	1.74935	0.00197131	product=uncharacterized protein LOC114824375	XP_028956934.1	AT4G15880.1	ESD4, ATESD4 | Cysteine proteinases superfamily protein | chr4:9012769-9015797 FORWARD LENGTH=489
LOC103449464	1.74758	3.15601e-16	#N/A	#N/A	#N/A	#N/A
LOC103405364	1.74578	5.40929e-09	#N/A	XP_008342571.1	AT5G07990.1	TT7, CYP75B1, D501 | Cytochrome P450 superfamily protein | chr5:2560437-2562859 FORWARD LENGTH=513
LOC103432973	1.74535	0.0019651	#N/A	XP_008369416.1	AT2G40740.1	WRKY55, ATWRKY55 | WRKY DNA-binding protein 55 | chr2:16997177-16999276 FORWARD LENGTH=292
LOC103409533	1.74515	1.64689e-06	product=rust resistance kinase Lr10-like	XP_028954925.1	AT1G66920.2	| Protein kinase superfamily protein | chr1:24965410-24967432 REVERSE LENGTH=617
LOC103419016	1.74329	4.68154e-05	product=protein NDR1-like	XP_028956474.1	AT3G20600.1	NDR1 | Late embryogenesis abundant (LEA) hydroxyproline-rich glycoprotein family | chr3:7194877-7195536 FORWARD LENGTH=219
LOC114826648	1.73928	3.11752e-06	#N/A	XP_028963198.1	AT2G28680.1	| RmlC-like cupins superfamily protein | chr2:12303118-12304747 REVERSE LENGTH=356
LOC114819514	1.73841	7.49474e-06	#N/A	XP_028944259.1	AT5G36930.2	| Disease resistance protein (TIR-NBS-LRR class) family | chr5:14567771-14571916 REVERSE LENGTH=1191
LOC114821955	1.73802	1.37177e-06	product=protein PLANT CADMIUM RESISTANCE 2-like	XP_028951381.1	AT1G14870.1	PCR2 | PLANT CADMIUM RESISTANCE 2 | chr1:5128591-5129458 REVERSE LENGTH=152
LOC103403567	1.73795	0.00327783	#N/A	XP_008340631.2	AT2G18680.1	| unknown protein; FUNCTIONS IN: molecular_function unknown; INVOLVED IN: biological_process unknown; LOCATED IN: endomembrane system; EXPRESSED IN: male gametophyte, pollen tube; EXPRESSED DURING: L mature pollen stage, M germinated pollen stage; BEST Arabidopsis thaliana protein match is: unknown protein (TAIR:AT2G18690.1); Has 30201 Blast hits to 17322 proteins in 780 species: Archae - 12; Bac…
LOC103434361	1.7374	0.00191113	product=putative wall-associated receptor kinase-like 16	XP_028957544.1	AT1G16120.1	WAKL1 | wall associated kinase-like 1 | chr1:5522639-5524983 FORWARD LENGTH=730
LOC103447655	1.737	2.71307e-06	product=rust resistance kinase Lr10-like	XP_028950223.1	AT1G70250.1	| receptor serine/threonine kinase, putative | chr1:26452975-26456088 FORWARD LENGTH=799
LOC108172419	1.7358	8.84888e-07	product=probable LRR receptor-like serine/threonine-protein kinase At3g47570	XP_028956452.1	AT3G47570.1	| Leucine-rich repeat protein kinase family protein | chr3:17527611-17530748 FORWARD LENGTH=1010
LOC103443776	1.73321	0.000174622	#N/A	XP_028964171.1	AT1G59870.1	PEN3, PDR8, ATPDR8, ABCG36, ATABCG36 | ABC-2 and Plant PDR ABC-type transporter family protein | chr1:22034661-22039844 FORWARD LENGTH=1469
LOC108172309	1.72987	1.08989e-15	product=uncharacterized protein LOC108172309	XP_028955744.1	AT5G28950.1	| unknown protein; BEST Arabidopsis thaliana protein match is: unknown protein (TAIR:AT5G41980.1); Has 448 Blast hits to 446 proteins in 74 species: Archae - 0; Bacteria - 0; Metazoa - 31; Fungi - 21; Plants - 396; Viruses - 0; Other Eukaryotes - 0 (source: NCBI BLink). | chr5:10992505-10993435 FORWARD LENGTH=148
LOC114820696	1.72695	7.77355e-20	#N/A	XP_028947708.1	AT2G01660.1	PDLP6 | plasmodesmata-located protein 6 | chr2:290973-292496 REVERSE LENGTH=288
LOC103449971	1.72514	0.00108866	#N/A	XP_008387515.3	AT2G36690.1	| 2-oxoglutarate (2OG) and Fe(II)-dependent oxygenase superfamily protein | chr2:15379930-15381987 FORWARD LENGTH=366
LOC103444189	1.7204	1.27248e-05	#N/A	XP_008381331.2	AT1G66080.1	| unknown protein; CONTAINS InterPro DOMAIN/s: Protein of unknown function DUF775 (InterPro:IPR008493); Has 285 Blast hits to 283 proteins in 133 species: Archae - 0; Bacteria - 0; Metazoa - 120; Fungi - 88; Plants - 50; Viruses - 0; Other Eukaryotes - 27 (source: NCBI BLink). | chr1:24600356-24601027 REVERSE LENGTH=190
LOC103437320	1.72025	7.44888e-07	product=phosphoinositide phospholipase C 6-like isoform X1	XP_017188881.2	AT2G40116.1	| Phosphoinositide-specific phospholipase C family protein | chr2:16751782-16754311 FORWARD LENGTH=613
LOC103442691	1.71998	6.71927e-09	#N/A	#N/A	#N/A	#N/A
LOC103442446	1.71967	2.72428e-08	#N/A	XP_008379455.1	AT5G10770.1	| Eukaryotic aspartyl protease family protein | chr5:3403331-3405331 REVERSE LENGTH=474
LOC103407963	1.71734	0.00409437	product=protein NDR1-like	XP_008345059.2	AT3G20600.1	NDR1 | Late embryogenesis abundant (LEA) hydroxyproline-rich glycoprotein family | chr3:7194877-7195536 FORWARD LENGTH=219
LOC103445500	1.70998	2.94897e-07	product=TMV resistance protein N-like	XP_028965673.1	AT3G04210.1	| Disease resistance protein (TIR-NBS class) | chr3:1106243-1108005 REVERSE LENGTH=531
LOC114821766	1.70991	7.80404e-06	#N/A	XP_028950915.1	AT5G56980.1	| unknown protein; FUNCTIONS IN: molecular_function unknown; INVOLVED IN: biological_process unknown; LOCATED IN: endomembrane system; EXPRESSED IN: 18 plant structures; EXPRESSED DURING: 12 growth stages; BEST Arabidopsis thaliana protein match is: unknown protein (TAIR:AT4G26130.1); Has 30201 Blast hits to 17322 proteins in 780 species: Archae - 12; Bacteria - 1396; Metazoa - 17338; Fungi - 342…
LOC103404148	1.70949	2.35807e-07	#N/A	XP_028953402.1	AT5G13200.1	| GRAM domain family protein | chr5:4207081-4208079 FORWARD LENGTH=272
LOC103430237	1.7093	1.51034e-17	product=receptor-like protein 2	XP_008366594.1	AT1G17240.1	AtRLP2, RLP2 | receptor like protein 2 | chr1:5896528-5898717 REVERSE LENGTH=729
LOC103408243	1.70657	0.00232527	#N/A	#N/A	#N/A	#N/A
LOC103434543	1.70556	1.42332e-07	product=cysteine-rich receptor-like protein kinase 10	XP_028959117.1	AT4G23180.1	CRK10, RLK4 | cysteine-rich RLK (RECEPTOR-like protein kinase) 10 | chr4:12138171-12140780 FORWARD LENGTH=669
LOC103435610	1.70072	1.21623e-06	product=cationic amino acid transporter 1-like	XP_008372219.1	AT4G21120.1	AAT1, CAT1 | amino acid transporter 1 | chr4:11270318-11273775 FORWARD LENGTH=594
LOC103404083	1.69958	2.5257e-09	product=probable mediator of RNA polymerase II transcription subunit 37e	XP_028952450.1	AT5G02500.2	HSC70-1, HSP70-1, AT-HSC70-1, HSC70 | heat shock cognate protein 70-1 | chr5:554055-556334 REVERSE LENGTH=521
PAO	1.69848	2.27863e-10	#N/A	#N/A	#N/A	#N/A
LOC103437123	1.69666	0.00153523	product=rust resistance kinase Lr10-like	XP_008373800.3	AT1G66920.2	| Protein kinase superfamily protein | chr1:24965410-24967432 REVERSE LENGTH=617
LOC103448760	1.69649	0.00311917	product=epidermis-specific secreted glycoprotein EP1-like	XP_008386249.2	AT1G78860.1	| D-mannose binding lectin protein with Apple-like carbohydrate-binding domain | chr1:29646168-29647499 REVERSE LENGTH=443
LOC103434425	1.69269	1.26128e-10	#N/A	XP_008370992.1	AT4G17230.1	SCL13 | SCARECROW-like 13 | chr4:9661218-9662807 REVERSE LENGTH=529
LOC103439450	1.69048	4.91042e-12	#N/A	XP_008376235.2	AT3G58810.2	MTPA2, ATMTPA2, MTP3 | metal tolerance protein A2 | chr3:21750551-21751849 FORWARD LENGTH=393
LOC103441382	1.68699	7.41809e-10	product=putative disease resistance RPP13-like protein 1	XP_008378279.2	AT3G14470.1	| NB-ARC domain-containing disease resistance protein | chr3:4857940-4861104 FORWARD LENGTH=1054
LOC103454185	1.68694	5.49963e-05	product=calcium-dependent protein kinase 26-like	XP_008391998.3	AT3G10660.1	CPK2, ATCPK2 | calmodulin-domain protein kinase cdpk isoform 2 | chr3:3331599-3334268 REVERSE LENGTH=646
LOC103450515	1.68388	8.59608e-12	#N/A	XP_008388101.1	AT3G54040.1	| PAR1 protein | chr3:20014032-20015299 REVERSE LENGTH=183
LOC103436337	1.68369	3.32666e-07	#N/A	XP_008372983.2	AT4G21700.1	| Protein of unknown function (DUF2921) | chr4:11529956-11532844 FORWARD LENGTH=962
LOC103405050	1.68276	0.00170579	#N/A	#N/A	#N/A	#N/A
LOC103409199	1.68159	0.000416935	product=MDIS1-interacting receptor like kinase 2-like	XP_028959338.1	AT4G08850.1	| Leucine-rich repeat receptor-like protein kinase family protein | chr4:5636693-5640496 REVERSE LENGTH=1045
LOC114823711	1.68149	8.15542e-09	product=uncharacterized protein LOC114823711	XP_028954961.1	AT2G46495.1	| RING/U-box superfamily protein | chr2:19084134-19085704 REVERSE LENGTH=372
LOC103401351	1.67806	2.6128e-08	#N/A	XP_008338288.2	AT3G50520.1	| Phosphoglycerate mutase family protein | chr3:18748058-18749418 FORWARD LENGTH=230
LOC103439731	1.6775	0.000193098	product=heat stress transcription factor B-2a-like	XP_008376546.1	AT5G62020.1	AT-HSFB2A, HSFB2A | heat shock transcription factor B2A | chr5:24916212-24917194 FORWARD LENGTH=299
LOC103430699	1.67248	7.15307e-08	#N/A	XP_008367072.2	AT1G25390.1	| Protein kinase superfamily protein | chr1:8906640-8908800 REVERSE LENGTH=629
LOC103411970	1.66802	8.96888e-14	product=rust resistance kinase Lr10-like isoform X2	XP_008348800.3	AT1G66920.2	| Protein kinase superfamily protein | chr1:24965410-24967432 REVERSE LENGTH=617
LOC103439598	1.66712	9.1074e-14	#N/A	XP_008376384.1	AT4G29330.1	DER1 | DERLIN-1 | chr4:14444937-14446952 FORWARD LENGTH=266
LOC114823514	1.6658	5.42635e-05	#N/A	#N/A	#N/A	#N/A
LOC114819719	1.66491	6.45803e-07	product=probable LRR receptor-like serine/threonine-protein kinase At3g47570	XP_028945151.1	AT3G47570.1	| Leucine-rich repeat protein kinase family protein | chr3:17527611-17530748 FORWARD LENGTH=1010
LOC114824973	1.66325	2.08268e-14	product=regulatory protein NPR3-like	XP_028958800.1	AT5G45110.1	NPR3, ATNPR3 | NPR1-like protein 3 | chr5:18229319-18231334 FORWARD LENGTH=586
LOC103407446	1.6574	0.000429324	product=putative disease resistance protein At3g14460	XP_028951923.1	AT3G14470.1	| NB-ARC domain-containing disease resistance protein | chr3:4857940-4861104 FORWARD LENGTH=1054
LOC103403426	1.65654	4.50445e-05	#N/A	XP_008340486.1	AT4G21200.1	ATGA2OX8, GA2OX8 | gibberellin 2-oxidase 8 | chr4:11302751-11306601 FORWARD LENGTH=338
LOC103437308	1.65528	0.00148251	product=umecyanin-like	XP_008374007.2	AT5G20230.1	ATBCB, BCB, SAG14 | blue-copper-binding protein | chr5:6826626-6827408 FORWARD LENGTH=196
LOC114823070	1.65362	0.00489029	#N/A	XP_028954211.1	AT4G08850.2	| Leucine-rich repeat receptor-like protein kinase family protein | chr4:5637467-5640496 REVERSE LENGTH=1009
LOC103420666	1.65321	0.00409529	product=protein DMR6-LIKE OXYGENASE 2-like	XP_008356939.1	AT4G10490.1	| 2-oxoglutarate (2OG) and Fe(II)-dependent oxygenase superfamily protein | chr4:6483900-6485179 FORWARD LENGTH=348
LOC103406338	1.65266	1.29111e-09	#N/A	#N/A	#N/A	#N/A
LOC103412063	1.65152	5.51424e-08	product=zinc finger protein ZAT10-like	XP_008348887.1	AT1G27730.1	STZ, ZAT10 | salt tolerance zinc finger | chr1:9648302-9648985 REVERSE LENGTH=227
LOC103440229	1.64768	1.48151e-07	product=G-type lectin S-receptor-like serine/threonine-protein kinase At1g67520	XP_028962375.1	AT4G11530.1	CRK34 | cysteine-rich RLK (RECEPTOR-like protein kinase) 34 | chr4:6987093-6989599 FORWARD LENGTH=669
LOC103434225	1.64718	9.78984e-21	product=rust resistance kinase Lr10-like	XP_008370766.2	AT1G66910.1	| Protein kinase superfamily protein | chr1:24961634-24963941 REVERSE LENGTH=666
LOC103452190	1.64605	1.86552e-05	product=pleiotropic drug resistance protein 1-like	XP_008389930.2	AT1G15520.1	PDR12, ATPDR12, ABCG40, ATABCG40 | pleiotropic drug resistance 12 | chr1:5331993-5338175 REVERSE LENGTH=1423
LOC103438666	1.64532	5.63153e-11	#N/A	XP_028953877.1	AT5G61790.1	CNX1, ATCNX1 | calnexin 1 | chr5:24827394-24829642 REVERSE LENGTH=530
LOC103450474	1.64339	0.000103211	#N/A	XP_008388050.1	AT1G75250.2	ATRL6, RSM3, RL6 | RAD-like 6 | chr1:28244463-28245453 REVERSE LENGTH=97
LOC103450923	1.63928	3.59079e-06	product=mechanosensitive ion channel protein 10-like	XP_008388551.2	AT5G12080.3	MSL10, ATMSL10 | mechanosensitive channel of small conductance-like 10 | chr5:3898182-3900923 REVERSE LENGTH=734
LOC103404679	1.63845	3.91489e-08	#N/A	XP_008341836.1	AT5G38760.1	| Late embryogenesis abundant protein (LEA) family protein | chr5:15524249-15524743 FORWARD LENGTH=67
LOC103425067	1.63508	2.8677e-06	product=receptor-like protein 6	XP_008361365.1	AT1G47890.1	AtRLP7, RLP7 | receptor like protein 7 | chr1:17643976-17647035 FORWARD LENGTH=1019
LOC103444453	1.6335	9.25175e-05	product=transcription factor bHLH162-like	XP_028964294.1	AT4G20970.1	| basic helix-loop-helix (bHLH) DNA-binding superfamily protein | chr4:11215259-11216212 FORWARD LENGTH=190
LOC103446366	1.63319	3.12103e-08	product=glutaredoxin-C9-like	XP_008383678.1	AT1G28480.1	GRX480, roxy19 | Thioredoxin superfamily protein | chr1:10013634-10014047 REVERSE LENGTH=137
LOC103451159	1.63259	5.74207e-11	#N/A	XP_008388818.2	AT1G08450.1	CRT3, PSL1, EBS2, AtCRT3 | calreticulin 3 | chr1:2668008-2671800 REVERSE LENGTH=424
LOC103412429	1.63201	1.01116e-06	product=pathogenesis-related genes transcriptional activator PTI5-like	XP_008349213.1	AT5G47220.1	ATERF2, ATERF-2, ERF2 | ethylene responsive element binding factor 2 | chr5:19172023-19172754 REVERSE LENGTH=243
LOC103410166	1.62918	2.31151e-07	#N/A	XP_008347138.2	AT4G25000.1	ATAMY1, AMY1 | alpha-amylase-like | chr4:12852109-12853825 REVERSE LENGTH=423
LOC103443354	1.62745	1.44215e-09	product=acidic endochitinase-like	XP_008380409.2	AT5G24090.1	ATCHIA, CHIA | chitinase A | chr5:8143805-8145153 REVERSE LENGTH=302
LOC103431138	1.62723	0.00149504	product=G-type lectin S-receptor-like serine/threonine-protein kinase LECRK3	XP_028943712.1	AT5G60900.1	RLK1 | receptor-like protein kinase 1 | chr5:24498467-24501494 REVERSE LENGTH=748
LOC103408727	1.62622	0.00206801	product=putative wall-associated receptor kinase-like 16	XP_028957381.1	AT1G16120.1	WAKL1 | wall associated kinase-like 1 | chr1:5522639-5524983 FORWARD LENGTH=730
LOC103436547	1.6243	1.07796e-05	product=protein DMR6-LIKE OXYGENASE 2-like	XP_008373203.1	AT2G36690.1	| 2-oxoglutarate (2OG) and Fe(II)-dependent oxygenase superfamily protein | chr2:15379930-15381987 FORWARD LENGTH=366
LOC103419623	1.62417	9.35734e-05	#N/A	#N/A	#N/A	#N/A
LOC103401382	1.62306	2.42586e-09	#N/A	XP_008338321.2	AT5G42930.1	| alpha/beta-Hydrolases superfamily protein | chr5:17210738-17214152 REVERSE LENGTH=467
LOC103444213	1.62125	0.000339583	#N/A	XP_008381357.2	AT2G36640.1	ATECP63, ECP63 | embryonic cell protein 63 | chr2:15357019-15358552 REVERSE LENGTH=448
LOC103450928	1.62051	3.06081e-05	#N/A	XP_008388553.2	AT1G09070.1	SRC2, (AT)SRC2 | soybean gene regulated by cold-2 | chr1:2927767-2928741 FORWARD LENGTH=324
LOC103455189	1.61798	2.12999e-11	#N/A	XP_028948224.1	AT4G19810.1	| Glycosyl hydrolase family protein with chitinase insertion domain | chr4:10764151-10765753 REVERSE LENGTH=379
LOC103421313	1.61254	3.25619e-07	product=cyclic nucleotide-gated ion channel 1-like isoform X2	XP_008357577.1	AT5G53130.1	CNGC1, ATCNGC1 | cyclic nucleotide gated channel 1 | chr5:21537830-21540490 REVERSE LENGTH=716
LOC114820358	1.61165	8.47813e-09	product=protein HYPER-SENSITIVITY-RELATED 4-like	XP_028946790.1	AT3G50930.1	BCS1 | cytochrome BC1 synthesis | chr3:18929817-18931547 FORWARD LENGTH=576
LOC103428562	1.60945	1.23708e-10	product=lactoylglutathione lyase GLX1-like	XP_017186107.2	AT1G11840.4	ATGLX1, GLX1 | glyoxalase I homolog | chr1:3996045-3997518 FORWARD LENGTH=283
LOC103412976	1.60884	5.09529e-10	product=putative receptor-like protein kinase At3g47110	XP_008349701.2	AT3G47570.1	| Leucine-rich repeat protein kinase family protein | chr3:17527611-17530748 FORWARD LENGTH=1010
LOC114826904	1.60781	2.37625e-05	product=TMV resistance protein N-like	XP_028963622.1	AT5G36930.2	| Disease resistance protein (TIR-NBS-LRR class) family | chr5:14567771-14571916 REVERSE LENGTH=1191
LOC103414015	1.60758	0.00174362	product=receptor-like protein kinase FERONIA	XP_028946029.1	AT3G51550.1	FER | Malectin/receptor-like protein kinase family protein | chr3:19117877-19120564 REVERSE LENGTH=895
LOC103448121	1.60526	6.43265e-07	product=dnaJ protein homolog	XP_008385581.2	AT5G22060.1	ATJ2, J2 | DNAJ homologue 2 | chr5:7303798-7305668 REVERSE LENGTH=419
LOC114827786	1.60163	1.77487e-10	#N/A	#N/A	#N/A	#N/A
LOC103455599	1.60081	9.31675e-14	#N/A	XP_017192795.2	AT1G48780.1	| unknown protein; BEST Arabidopsis thaliana protein match is: unknown protein (TAIR:AT3G18300.1); Has 89 Blast hits to 89 proteins in 11 species: Archae - 0; Bacteria - 2; Metazoa - 0; Fungi - 0; Plants - 86; Viruses - 0; Other Eukaryotes - 1 (source: NCBI BLink). | chr1:18041989-18042744 FORWARD LENGTH=251
LOC103442150	1.59989	0.00136714	product=E3 ubiquitin-protein ligase PUB23-like	XP_028945204.1	AT2G35930.1	PUB23 | plant U-box 23 | chr2:15083101-15084336 REVERSE LENGTH=411
LOC103430179	1.59961	2.16661e-06	product=uncharacterized protein LOC103430179	XP_008366538.2	AT1G61260.1	| Protein of unknown function (DUF761) | chr1:22593756-22594986 REVERSE LENGTH=344
LOC103453042	1.59912	2.84849e-08	product=receptor-like protein kinase HSL1	XP_028943582.1	AT5G25930.1	| Protein kinase family protein with leucine-rich repeat domain | chr5:9050880-9053978 FORWARD LENGTH=1005
LOC103450369	1.59881	9.82798e-08	#N/A	XP_008387926.1	AT4G02040.1	| unknown protein; FUNCTIONS IN: molecular_function unknown; INVOLVED IN: biological_process unknown; LOCATED IN: chloroplast; Has 30 Blast hits to 30 proteins in 6 species: Archae - 0; Bacteria - 0; Metazoa - 0; Fungi - 0; Plants - 30; Viruses - 0; Other Eukaryotes - 0 (source: NCBI BLink). | chr4:897563-898021 FORWARD LENGTH=152
LOC103455094	1.59881	0.00412286	product=laccase-4-like	XP_008392913.1	AT2G38080.1	IRX12, LAC4, ATLMCO4, LMCO4 | Laccase/Diphenol oxidase family protein | chr2:15934540-15937352 FORWARD LENGTH=558
LOC103438402	1.59737	0.00185292	#N/A	XP_008375176.1	AT5G06490.1	| RING/U-box superfamily protein | chr5:1977996-1978589 REVERSE LENGTH=197
LOC108169570	1.59113	0.00238683	#N/A	#N/A	#N/A	#N/A
LOC103400110	1.59091	5.84986e-06	#N/A	XP_028950683.1	AT2G29120.1	ATGLR2.7, GLR2.7 | glutamate receptor 2.7 | chr2:12511479-12515893 REVERSE LENGTH=952
LOC114822721	1.58793	6.72743e-08	product=calmodulin-binding receptor-like cytoplasmic kinase 2	XP_028953600.1	AT4G00330.1	CRCK2 | calmodulin-binding receptor-like cytoplasmic kinase 2 | chr4:142787-144427 REVERSE LENGTH=411
LOC103403004	1.58599	2.58984e-09	#N/A	XP_008340020.2	AT1G23850.1	| unknown protein; BEST Arabidopsis thaliana protein match is: unknown protein (TAIR:AT1G23840.1); Has 47 Blast hits to 40 proteins in 5 species: Archae - 0; Bacteria - 0; Metazoa - 0; Fungi - 0; Plants - 47; Viruses - 0; Other Eukaryotes - 0 (source: NCBI BLink). | chr1:8425981-8427045 REVERSE LENGTH=354
LOC103438537	1.58593	0.00110307	product=putative disease resistance protein At3g14460	XP_028960596.1	AT3G14470.1	| NB-ARC domain-containing disease resistance protein | chr3:4857940-4861104 FORWARD LENGTH=1054
LOC103400645	1.58516	0.00172906	#N/A	#N/A	#N/A	#N/A
LOC103454328	1.5842	2.72503e-11	product=MDIS1-interacting receptor like kinase 2-like	XP_008392151.2	AT4G08850.1	| Leucine-rich repeat receptor-like protein kinase family protein | chr4:5636693-5640496 REVERSE LENGTH=1045
LOC103418520	1.58138	1.3538e-08	product=LEAF RUST 10 DISEASE-RESISTANCE LOCUS RECEPTOR-LIKE PROTEIN KINASE-like 2.1	XP_028950134.1	AT5G38260.1	| Protein kinase superfamily protein | chr5:15283692-15285837 REVERSE LENGTH=638
LOC103405919	1.58078	4.40664e-11	product=receptor-like protein 2	XP_008343166.2	AT1G72300.1	| Leucine-rich receptor-like protein kinase family protein | chr1:27217679-27220966 REVERSE LENGTH=1095
LOC103408368	1.58045	0.000638294	product=zinc finger protein ZAT11-like	XP_008345441.2	AT2G37430.1	| C2H2 and C2HC zinc fingers superfamily protein | chr2:15706454-15706990 FORWARD LENGTH=178
LOC114825482	1.57753	2.86526e-05	product=disease resistance protein RPM1-like	XP_028960053.1	AT3G07040.1	RPM1, RPS3 | NB-ARC domain-containing disease resistance protein | chr3:2226244-2229024 REVERSE LENGTH=926
LOC114825973	1.57573	0.00112798	#N/A	XP_028961220.1	AT5G38260.1	| Protein kinase superfamily protein | chr5:15283692-15285837 REVERSE LENGTH=638
LOC103446841	1.57516	1.00948e-08	product=ankyrin repeat-containing protein At5g02620	XP_008384219.2	AT3G54070.1	| Ankyrin repeat family protein | chr3:20021330-20023603 REVERSE LENGTH=574
LOC103425713	1.57182	0.00090368	#N/A	XP_008362023.2	AT5G43650.1	BHLH92 | basic helix-loop-helix (bHLH) DNA-binding superfamily protein | chr5:17533310-17534758 REVERSE LENGTH=247
LOC103447423	1.56814	5.75461e-05	product=rust resistance kinase Lr10-like	XP_028961221.1	AT1G66920.1	| Protein kinase superfamily protein | chr1:24965410-24967432 REVERSE LENGTH=609
LOC114819648	1.56679	0.000518259	product=L-type lectin-domain containing receptor kinase IX.1-like	XP_028944866.1	AT5G10530.1	| Concanavalin A-like lectin protein kinase family protein | chr5:3324978-3326933 REVERSE LENGTH=651
LOC103451200	1.56675	4.5195e-05	product=receptor-like protein 7	XP_028945510.1	AT1G47890.1	AtRLP7, RLP7 | receptor like protein 7 | chr1:17643976-17647035 FORWARD LENGTH=1019
LOC103427184	1.56663	1.20908e-14	product=tetraspanin-3-like	XP_008363477.2	AT3G45600.1	TET3 | tetraspanin3 | chr3:16733973-16735854 REVERSE LENGTH=285
LOC114819185	1.56554	0.00120045	product=F-box protein PP2-B10-like	XP_028957380.1	AT2G02240.1	MEE66 | F-box family protein | chr2:592359-593602 REVERSE LENGTH=320
LOC103449234	1.56465	0.00285292	#N/A	XP_028962558.1	AT5G10770.1	| Eukaryotic aspartyl protease family protein | chr5:3403331-3405331 REVERSE LENGTH=474
LOC103449549	1.56425	1.47874e-07	product=G-type lectin S-receptor-like serine/threonine-protein kinase At2g19130	XP_028946345.1	AT2G19130.1	| S-locus lectin protein kinase family protein | chr2:8293789-8296275 FORWARD LENGTH=828
LOC108174294	1.56199	9.91817e-36	product=probable leucine-rich repeat receptor-like serine/threonine-protein kinase At3g14840 isoform X2	XP_028954376.1	AT3G14840.2	| Leucine-rich repeat transmembrane protein kinase | chr3:4988271-4993891 FORWARD LENGTH=1020
LOC103442106	1.55827	0.000102695	#N/A	#N/A	#N/A	#N/A
LOC114819624	1.55471	3.83571e-05	#N/A	#N/A	#N/A	#N/A
LOC103411368	1.55437	1.62847e-05	#N/A	XP_028943489.1	AT1G53440.1	| Leucine-rich repeat transmembrane protein kinase | chr1:19945959-19951562 FORWARD LENGTH=1035
LOC103422696	1.55432	1.28045e-08	product=serine/threonine-protein kinase BSK5-like	XP_017184274.2	AT5G59010.1	| Protein kinase protein with tetratricopeptide repeat domain | chr5:23820578-23823099 REVERSE LENGTH=489
LOC103415910	1.55427	8.55325e-06	#N/A	#N/A	#N/A	#N/A
LOC114819718	1.5514	0.00450578	product=LRR receptor-like serine/threonine-protein kinase EFR	XP_028945150.1	AT5G20480.1	EFR | EF-TU receptor | chr5:6922497-6925679 FORWARD LENGTH=1031
LOC103403965	1.54586	3.24298e-05	product=U-box domain-containing protein 43-like	XP_008341034.2	AT1G68940.1	| Armadillo/beta-catenin-like repeat family protein | chr1:25922001-25925374 REVERSE LENGTH=1033
LOC103442602	1.54526	6.37424e-13	#N/A	XP_008379630.2	AT1G05200.2	ATGLR3.4, GLR3.4, GLUR3 | glutamate receptor 3.4 | chr1:1505642-1509002 FORWARD LENGTH=959
LOC103432302	1.54153	0.000435373	#N/A	XP_008368712.2	AT3G17980.1	| Calcium-dependent lipid-binding (CaLB domain) family protein | chr3:6152417-6153115 FORWARD LENGTH=177
LOC103407660	1.54084	4.04161e-07	product=2-oxoglutarate-dependent dioxygenase AOP3-like	XP_008344774.2	AT1G52790.1	| 2-oxoglutarate (2OG) and Fe(II)-dependent oxygenase superfamily protein | chr1:19662194-19663301 REVERSE LENGTH=310
LOC103414323	1.53938	5.6821e-05	product=ammonium transporter 1 member 2-like	XP_008350942.2	AT1G64780.1	ATAMT1;2, AMT1;2 | ammonium transporter 1;2 | chr1:24061021-24062565 REVERSE LENGTH=514
LOC103405748	1.53875	2.45767e-05	#N/A	XP_008342992.2	AT4G02610.1	| Aldolase-type TIM barrel family protein | chr4:1147662-1149217 FORWARD LENGTH=275
LOC103427118	1.53406	2.5022e-10	product=probable LRR receptor-like serine/threonine-protein kinase At1g56130	XP_028958827.1	AT1G56130.1	| Leucine-rich repeat transmembrane protein kinase | chr1:20994931-21000887 REVERSE LENGTH=1032
LOC103406141	1.53341	1.70981e-09	product=putative receptor-like protein kinase At3g47110 isoform X2	XP_028944912.1	AT3G47570.1	| Leucine-rich repeat protein kinase family protein | chr3:17527611-17530748 FORWARD LENGTH=1010
LOC103435778	1.5333	1.92187e-06	product=ribokinase-like	XP_028958389.1	AT4G28706.1	| pfkB-like carbohydrate kinase family protein | chr4:14167805-14170619 FORWARD LENGTH=401
LOC103422980	1.5323	5.99344e-05	#N/A	#N/A	#N/A	#N/A
LOC103416381	1.5317	3.90741e-13	product=RNA demethylase ALKBH9B-like	XP_028950833.1	AT4G36090.2	| oxidoreductase, 2OG-Fe(II) oxygenase family protein | chr4:17078376-17080185 REVERSE LENGTH=452
LOC103407821	1.53157	7.80457e-06	product=putative receptor-like protein kinase At3g47110	XP_017180311.2	AT3G47570.1	| Leucine-rich repeat protein kinase family protein | chr3:17527611-17530748 FORWARD LENGTH=1010
LOC114826047	1.52991	0.00171091	product=BON1-associated protein 2-like	XP_028961495.1	AT2G45760.1	BAP2, BAL | BON association protein 2 | chr2:18847125-18847748 REVERSE LENGTH=207
LOC103439610	1.52866	3.56142e-07	#N/A	XP_008376398.1	AT5G43470.2	RPP8, HRT, RCY1 | Disease resistance protein (CC-NBS-LRR class) family | chr5:17463130-17466658 REVERSE LENGTH=908
LOC103449421	1.5255	0.00017325	#N/A	XP_008386961.2	AT5G45890.1	SAG12 | senescence-associated gene 12 | chr5:18613300-18614759 FORWARD LENGTH=346
LOC103416597	1.52196	1.46288e-07	#N/A	#N/A	#N/A	#N/A
LOC103450728	1.51925	2.14553e-08	product=cationic peroxidase 1-like	XP_008388322.2	AT5G05340.1	| Peroxidase superfamily protein | chr5:1579142-1580819 REVERSE LENGTH=324
LOC103437892	1.51756	5.90352e-32	#N/A	XP_008374638.1	AT1G74210.1	| PLC-like phosphodiesterases superfamily protein | chr1:27910396-27912785 FORWARD LENGTH=392
LOC103452231	1.51725	0.0015057	product=probable leucine-rich repeat receptor-like protein kinase At1g35710	XP_028947035.1	AT4G08850.1	| Leucine-rich repeat receptor-like protein kinase family protein | chr4:5636693-5640496 REVERSE LENGTH=1045
LOC103454427	1.51723	2.07149e-06	#N/A	XP_008392238.1	AT2G39360.1	| Protein kinase superfamily protein | chr2:16437592-16440039 REVERSE LENGTH=815
LOC103433399	1.51641	8.12484e-10	product=probable mediator of RNA polymerase II transcription subunit 37e	XP_008369876.2	AT5G02500.1	HSC70-1, HSP70-1, AT-HSC70-1, HSC70 | heat shock cognate protein 70-1 | chr5:554055-556334 REVERSE LENGTH=651
LOC103404362	1.51531	3.39657e-06	#N/A	XP_028952994.1	AT3G28180.1	ATCSLC04, CSLC04, ATCSLC4, CSLC4 | Cellulose-synthase-like C4 | chr3:10506110-10509067 FORWARD LENGTH=673
LOC103418106	1.51273	3.59249e-18	product=rust resistance kinase Lr10-like	XP_008354479.3	AT1G66920.2	| Protein kinase superfamily protein | chr1:24965410-24967432 REVERSE LENGTH=617
LOC114826557	1.51227	0.00010446	#N/A	#N/A	#N/A	#N/A
LOC103403106	1.50906	1.71083e-06	#N/A	XP_008340152.1	AT1G72310.1	ATL3 | RING/U-box superfamily protein | chr1:27226405-27227379 FORWARD LENGTH=324
LOC103428588	1.50719	6.91813e-10	product=senescence-associated carboxylesterase 101-like	XP_028963608.1	AT5G14930.2	SAG101 | senescence-associated gene 101 | chr5:4828754-4830769 FORWARD LENGTH=537
LOC103428553	1.50542	0.000239186	product=glutathione transferase GST 23-like	XP_008364890.2	AT2G29420.1	ATGSTU7, GST25, GSTU7 | glutathione S-transferase tau 7 | chr2:12618111-12618871 REVERSE LENGTH=227
LOC103431980	1.50377	3.91836e-05	#N/A	XP_028954646.1	AT1G56130.1	| Leucine-rich repeat transmembrane protein kinase | chr1:20994931-21000887 REVERSE LENGTH=1032
LOC103403692	1.50031	3.16501e-05	#N/A	XP_008340755.2	AT4G16120.1	ATSEB1, COBL7, SEB1 | COBRA-like protein-7 precursor | chr4:9116591-9119138 REVERSE LENGTH=661
LOC103421629	1.50005	0.000380665	#N/A	XP_008357896.1	AT5G02830.1	| Tetratricopeptide repeat (TPR)-like superfamily protein | chr5:644458-648421 REVERSE LENGTH=852
LOC103428324	1.4977	4.8526e-07	#N/A	XP_008364653.2	AT3G18000.1	NMT1, XPL1, PEAMT | S-adenosyl-L-methionine-dependent methyltransferases superfamily protein | chr3:6154578-6157331 FORWARD LENGTH=491
LOC103417604	1.49478	1.84696e-13	product=receptor-like protein EIX1 isoform X1	XP_008353997.3	AT2G34930.1	| disease resistance family protein / LRR family protein | chr2:14737169-14739886 REVERSE LENGTH=905
LOC103402668	1.49378	0.00102777	product=PR5-like receptor kinase	XP_028951460.1	AT5G38280.1	PR5K | PR5-like receptor kinase | chr5:15293325-15295838 REVERSE LENGTH=665
LOC103422805	1.49334	6.06038e-11	#N/A	XP_028944105.1	AT5G01180.1	PTR5, ATPTR5 | peptide transporter 5 | chr5:61257-63240 REVERSE LENGTH=570
LOC103404677	1.48519	0.00174604	#N/A	XP_008341834.1	AT5G38760.1	| Late embryogenesis abundant protein (LEA) family protein | chr5:15524249-15524743 FORWARD LENGTH=67
LOC103443620	1.48255	0.000539831	#N/A	XP_008380724.2	AT1G72310.1	ATL3 | RING/U-box superfamily protein | chr1:27226405-27227379 FORWARD LENGTH=324
LOC103424912	1.48041	0.000131361	product=NAC domain-containing protein 90-like	XP_017183865.2	AT5G22380.1	anac090, NAC090 | NAC domain containing protein 90 | chr5:7408924-7410038 REVERSE LENGTH=235
LOC114824821	1.4798	0.00231179	product=uncharacterized protein LOC114824821	XP_028957955.1	AT3G19615.1	| unknown protein; FUNCTIONS IN: molecular_function unknown; INVOLVED IN: biological_process unknown; LOCATED IN: cellular_component unknown; Has 10 Blast hits to 10 proteins in 5 species: Archae - 0; Bacteria - 0; Metazoa - 0; Fungi - 0; Plants - 10; Viruses - 0; Other Eukaryotes - 0 (source: NCBI BLink). | chr3:6815073-6815354 REVERSE LENGTH=93
LOC103444452	1.47874	0.00101757	#N/A	XP_008381603.1	AT4G19010.1	| AMP-dependent synthetase and ligase family protein | chr4:10411715-10414221 REVERSE LENGTH=566
LOC103439415	1.47738	0.00020457	product=NDR1/HIN1-like protein 6	XP_008376206.1	AT5G36970.1	NHL25 | NDR1/HIN1-like 25 | chr5:14604367-14605194 REVERSE LENGTH=248
LOC103411956	1.47626	2.64418e-07	product=phospholipase D gamma 1-like isoform X1	XP_028956863.1	AT2G42010.1	PLDBETA1, PLDBETA | phospholipase D beta 1 | chr2:17533018-17537990 REVERSE LENGTH=1083
LOC103408726	1.47592	0.000457694	product=F-box protein PP2-B10-like	XP_028957444.1	AT2G02240.1	MEE66 | F-box family protein | chr2:592359-593602 REVERSE LENGTH=320
LOC108170411	1.47454	3.14887e-10	#N/A	XP_028949455.1	AT1G17600.1	| Disease resistance protein (TIR-NBS-LRR class) family | chr1:6053026-6056572 REVERSE LENGTH=1049
LOC103429178	1.47256	3.85325e-05	#N/A	XP_008365542.3	AT1G22900.1	| Disease resistance-responsive (dirigent-like protein) family protein | chr1:8103910-8104491 REVERSE LENGTH=193
LOC114821482	1.47157	0.00138588	product=UPF0481 protein At3g47200-like	XP_028949581.1	AT4G31980.1	| unknown protein; CONTAINS InterPro DOMAIN/s: Protein of unknown function DUF247, plant (InterPro:IPR004158), Protein of unknown function DUF862, eukaryotic (InterPro:IPR008580); BEST Arabidopsis thaliana protein match is: Plant protein of unknown function (DUF247) (TAIR:AT5G11290.1); Has 1967 Blast hits to 1844 proteins in 183 species: Archae - 0; Bacteria - 6; Metazoa - 223; Fungi - 83; Plants…
LOC114823655	1.47077	2.95585e-05	#N/A	#N/A	#N/A	#N/A
LOC103455795	1.47031	7.15746e-12	product=ankyrin repeat-containing protein BDA1-like	XP_008393606.1	AT5G51160.1	| Ankyrin repeat family protein | chr5:20792280-20793681 FORWARD LENGTH=442
LOC103414450	1.46945	2.29936e-07	product=cyclic nucleotide-gated ion channel 1	XP_008351078.2	AT5G53130.1	CNGC1, ATCNGC1 | cyclic nucleotide gated channel 1 | chr5:21537830-21540490 REVERSE LENGTH=716
LOC103446797	1.46792	5.77243e-06	#N/A	XP_008384159.2	AT5G47530.1	| Auxin-responsive family protein | chr5:19281471-19282870 FORWARD LENGTH=395
LOC103406852	1.46636	0.00317481	#N/A	XP_028947636.1	AT4G14305.1	| Peroxisomal membrane 22 kDa (Mpv17/PMP22) family protein | chr4:8235335-8236605 REVERSE LENGTH=185
LOC103421581	1.46199	7.9726e-06	#N/A	XP_017183898.2	AT3G02020.1	AK3 | aspartate kinase 3 | chr3:340739-343410 REVERSE LENGTH=559
LOC103433724	1.46193	1.31776e-06	product=rust resistance kinase Lr10-like isoform X1	XP_028950067.1	AT1G66920.2	| Protein kinase superfamily protein | chr1:24965410-24967432 REVERSE LENGTH=617
LOC103415006	1.46024	0.00102302	#N/A	#N/A	#N/A	#N/A
LOC103416786	1.45847	0.00265611	#N/A	XP_008353231.2	AT1G09070.1	SRC2, (AT)SRC2 | soybean gene regulated by cold-2 | chr1:2927767-2928741 FORWARD LENGTH=324
LOC103402682	1.45715	4.57454e-06	#N/A	XP_008339655.1	AT3G02570.1	MEE31, PMI1 | Mannose-6-phosphate isomerase, type I | chr3:543463-545478 REVERSE LENGTH=432
LOC103446608	1.45641	1.59615e-05	#N/A	XP_028966250.1	AT1G25550.1	| myb-like transcription factor family protein | chr1:8976644-8977942 FORWARD LENGTH=344
LOC103451087	1.45582	0.000171976	#N/A	XP_008388743.1	AT3G04300.1	| RmlC-like cupins superfamily protein | chr3:1140318-1140723 FORWARD LENGTH=96
LOC103448568	1.45321	2.77719e-05	product=monooxygenase 2-like	XP_008386051.2	AT5G05320.1	| FAD/NAD(P)-binding oxidoreductase family protein | chr5:1575093-1576679 REVERSE LENGTH=406
LOC103408654	1.45029	0.000116541	product=protein DMR6-LIKE OXYGENASE 2-like	XP_008345710.1	AT4G10490.1	| 2-oxoglutarate (2OG) and Fe(II)-dependent oxygenase superfamily protein | chr4:6483900-6485179 FORWARD LENGTH=348
LOC103439587	1.44726	0.000387859	product=ethylene-responsive transcription factor 2-like	XP_008376369.1	AT4G17500.1	ATERF-1, ERF-1 | ethylene responsive element binding factor 1 | chr4:9759405-9760211 FORWARD LENGTH=268
LOC103424759	1.44565	1.33117e-08	#N/A	XP_008361077.1	AT4G10310.1	HKT1, ATHKT1 | high-affinity K+ transporter 1 | chr4:6392008-6395667 FORWARD LENGTH=506
LOC103446197	1.44548	0.00161846	#N/A	XP_008383490.1	AT4G18260.1	| Cytochrome b561/ferric reductase transmembrane protein family | chr4:10093524-10097337 REVERSE LENGTH=545
LOC103401733	1.44376	0.000346795	#N/A	XP_008338678.2	AT1G11050.1	| Protein kinase superfamily protein | chr1:3681892-3683769 FORWARD LENGTH=625
LOC114820878	1.43911	8.17507e-13	product=U-box domain-containing protein 4-like	XP_028948034.1	AT2G23140.2	| RING/U-box superfamily protein with ARM repeat domain | chr2:9845696-9848762 REVERSE LENGTH=826
LOC103412614	1.43866	0.000210209	#N/A	XP_028965175.1	AT1G53440.1	| Leucine-rich repeat transmembrane protein kinase | chr1:19945959-19951562 FORWARD LENGTH=1035
LOC103416010	1.43694	0.00105309	#N/A	XP_008352506.2	AT4G34410.1	RRTF1 | redox responsive transcription factor 1 | chr4:16451992-16452798 FORWARD LENGTH=268
LOC103426943	1.43503	0.000175737	product=rust resistance kinase Lr10-like	XP_017185471.2	AT1G66920.2	| Protein kinase superfamily protein | chr1:24965410-24967432 REVERSE LENGTH=617
LOC103436089	1.43496	5.48621e-05	product=auxin-responsive protein SAUR36-like	XP_008372725.2	AT3G60690.1	| SAUR-like auxin-responsive protein family | chr3:22435262-22435774 FORWARD LENGTH=170
LOC103439670	1.43457	1.94883e-06	product=disease resistance protein RPM1-like	XP_008376467.1	AT3G07040.1	RPM1, RPS3 | NB-ARC domain-containing disease resistance protein | chr3:2226244-2229024 REVERSE LENGTH=926
LOC103431581	1.43421	0.00318588	product=epidermis-specific secreted glycoprotein EP1-like	XP_008367970.1	AT1G78850.1	| D-mannose binding lectin protein with Apple-like carbohydrate-binding domain | chr1:29642072-29643397 REVERSE LENGTH=441
LOC103423751	1.43323	0.000448229	#N/A	XP_017184597.2	AT4G39670.1	| Glycolipid transfer protein (GLTP) family protein | chr4:18410172-18410861 FORWARD LENGTH=229
LOC103408443	1.43322	2.18248e-05	product=rust resistance kinase Lr10-like	XP_028950077.1	AT5G38280.1	PR5K | PR5-like receptor kinase | chr5:15293325-15295838 REVERSE LENGTH=665
LOC103446117	1.43035	3.728e-08	product=cationic amino acid transporter 1-like	XP_008383406.1	AT4G21120.1	AAT1, CAT1 | amino acid transporter 1 | chr4:11270318-11273775 FORWARD LENGTH=594
LOC103409074	1.42979	6.97167e-06	product=disease resistance-like protein CSA1	XP_028949137.1	AT5G36930.1	| Disease resistance protein (TIR-NBS-LRR class) family | chr5:14567771-14571907 REVERSE LENGTH=1188
LOC103406393	1.42636	6.07243e-14	product=TMV resistance protein N-like isoform X1	XP_028965638.1	AT5G17680.1	| disease resistance protein (TIR-NBS-LRR class), putative | chr5:5822999-5827153 FORWARD LENGTH=1294
LOC103417701	1.42558	0.00157043	#N/A	XP_008354082.1	AT2G46150.1	| Late embryogenesis abundant (LEA) hydroxyproline-rich glycoprotein family | chr2:18961424-18962089 FORWARD LENGTH=221
WRKY16	1.42434	8.64583e-09	#N/A	#N/A	#N/A	#N/A
LOC103435683	1.42348	0.00153848	product=phospholipase A1-Igamma1%2C chloroplastic-like	XP_008372307.2	AT1G06800.1	PLA-I{gamma}1 | alpha/beta-Hydrolases superfamily protein | chr1:2089538-2091443 REVERSE LENGTH=515
LOC103447151	1.41756	5.45476e-11	#N/A	XP_028943732.1	AT4G12070.1	| unknown protein; INVOLVED IN: biological_process unknown; LOCATED IN: plasma membrane; EXPRESSED IN: 22 plant structures; EXPRESSED DURING: 13 growth stages; Has 30201 Blast hits to 17322 proteins in 780 species: Archae - 12; Bacteria - 1396; Metazoa - 17338; Fungi - 3422; Plants - 5037; Viruses - 0; Other Eukaryotes - 2996 (source: NCBI BLink). | chr4:7231941-7234272 FORWARD LENGTH=483
LOC103426621	1.41709	2.19658e-06	product=TMV resistance protein N-like isoform X1	XP_008362925.2	AT5G36930.1	| Disease resistance protein (TIR-NBS-LRR class) family | chr5:14567771-14571907 REVERSE LENGTH=1188
LOC114827793	1.41651	1.41636e-06	product=(3S%2C6E)-nerolidol synthase 1-like	XP_028966262.1	AT1G61680.1	TPS14, ATTPS14 | terpene synthase 14 | chr1:22772455-22774687 REVERSE LENGTH=569
LOC103436548	1.41546	0.000202068	product=protein DMR6-LIKE OXYGENASE 1-like	XP_008373204.1	AT2G36690.1	| 2-oxoglutarate (2OG) and Fe(II)-dependent oxygenase superfamily protein | chr2:15379930-15381987 FORWARD LENGTH=366
LOC103433298	1.41452	0.000528343	product=MLO-like protein 3	XP_028956931.1	AT3G45290.1	MLO3, ATMLO3 | Seven transmembrane MLO family protein | chr3:16617586-16621352 FORWARD LENGTH=508
LOC103421638	1.41449	2.76734e-06	#N/A	XP_028962651.1	AT1G65810.2	| P-loop containing nucleoside triphosphate hydrolases superfamily protein | chr1:24477043-24480728 REVERSE LENGTH=1016
LOC103421393	1.41368	0.000159605	#N/A	XP_008357640.3	AT1G80160.1	| Lactoylglutathione lyase / glyoxalase I family protein | chr1:30151101-30151930 FORWARD LENGTH=167
LOC103430791	1.41313	6.34065e-05	#N/A	XP_008367154.2	AT1G09070.1	SRC2, (AT)SRC2 | soybean gene regulated by cold-2 | chr1:2927767-2928741 FORWARD LENGTH=324
LOC103430372	1.41245	7.6828e-20	product=transcription factor TCP9	XP_008366730.2	AT2G45680.1	| TCP family transcription factor | chr2:18820717-18821787 REVERSE LENGTH=356
LOC103404158	1.41212	0.000803567	product=NAC domain-containing protein 83-like	XP_008341263.2	AT5G13180.1	ANAC083, VNI2, NAC083 | NAC domain containing protein 83 | chr5:4196643-4197577 FORWARD LENGTH=252
LOC103401028	1.40842	0.000159167	product=lysine histidine transporter-like 8	XP_008337953.2	AT1G47670.1	| Transmembrane amino acid transporter family protein | chr1:17536834-17539486 REVERSE LENGTH=519
LOC103403675	1.40769	1.47768e-09	product=major allergen Pru ar 1-like	NP_001284606.1	AT1G24020.2	MLP423 | MLP-like protein 423 | chr1:8500653-8501458 REVERSE LENGTH=155
LOC114823919	1.40765	6.09395e-05	product=uncharacterized protein LOC114823919	XP_028955557.1	AT4G03500.1	| Ankyrin repeat family protein | chr4:1553453-1556571 FORWARD LENGTH=652
LOC103435806	1.40688	3.58186e-10	product=3-ketoacyl-CoA thiolase 2%2C peroxisomal	XP_008372446.2	AT2G33150.1	PKT3, PED1, KAT2 | peroxisomal 3-ketoacyl-CoA thiolase 3 | chr2:14047814-14050983 REVERSE LENGTH=462
LOC103442034	1.40563	0.000182789	product=TMV resistance protein N-like	XP_028945095.1	AT5G36930.1	| Disease resistance protein (TIR-NBS-LRR class) family | chr5:14567771-14571907 REVERSE LENGTH=1188
LOC103427640	1.40329	1.66527e-06	product=protein LURP-one-related 10-like	XP_008363928.1	AT5G01750.2	| Protein of unknown function (DUF567) | chr5:290034-291109 FORWARD LENGTH=217
LOC114824807	1.40282	0.000378452	product=uncharacterized protein LOC114824807	XP_028957913.1	AT2G15760.1	| Protein of unknown function (DUF1645) | chr2:6865807-6866754 REVERSE LENGTH=315
LOC103448253	1.40281	8.58597e-11	product=probable ethanolamine kinase	XP_008385729.2	AT2G26830.1	emb1187 | Protein kinase superfamily protein | chr2:11443599-11446958 FORWARD LENGTH=374
LOC103415701	1.40108	7.9439e-07	#N/A	XP_008352224.2	AT4G02040.1	| unknown protein; FUNCTIONS IN: molecular_function unknown; INVOLVED IN: biological_process unknown; LOCATED IN: chloroplast; Has 30 Blast hits to 30 proteins in 6 species: Archae - 0; Bacteria - 0; Metazoa - 0; Fungi - 0; Plants - 30; Viruses - 0; Other Eukaryotes - 0 (source: NCBI BLink). | chr4:897563-898021 FORWARD LENGTH=152
LOC103443795	1.40035	8.88827e-12	#N/A	XP_008380916.2	AT2G40830.3	RHC1A | RING-H2 finger C1A | chr2:17043642-17044628 FORWARD LENGTH=328
LOC103415822	1.40009	3.6095e-07	#N/A	XP_017182421.2	AT3G06880.2	| Transducin/WD40 repeat-like superfamily protein | chr3:2170516-2175686 REVERSE LENGTH=1264
LOC103413441	1.39979	0.000555204	#N/A	#N/A	#N/A	#N/A
LOC103428242	1.39912	0.000494576	product=gamma-glutamyl peptidase 5-like	XP_008364562.1	AT2G23970.1	| Class I glutamine amidotransferase-like superfamily protein | chr2:10199698-10201081 FORWARD LENGTH=251
LOC103418468	1.3986	6.17591e-05	product=rust resistance kinase Lr10-like isoform X1	XP_008354817.2	AT5G38260.1	| Protein kinase superfamily protein | chr5:15283692-15285837 REVERSE LENGTH=638
LOC103419615	1.39837	1.2006e-06	product=cysteine-rich receptor-like protein kinase 15	XP_008355938.2	AT4G23180.1	CRK10, RLK4 | cysteine-rich RLK (RECEPTOR-like protein kinase) 10 | chr4:12138171-12140780 FORWARD LENGTH=669
LOC103443392	1.39748	1.81547e-13	product=F-box protein At3g07870-like isoform X2	XP_028956645.1	AT3G07870.1	| F-box and associated interaction domains-containing protein | chr3:2510871-2512124 FORWARD LENGTH=417
LOC103451133	1.39727	0.00244624	#N/A	XP_028946045.1	AT3G44370.1	| Membrane insertion protein, OxaA/YidC with tetratricopeptide repeat domain | chr3:16030515-16035147 REVERSE LENGTH=566
LOC114820350	1.39606	8.62469e-05	product=AAA-ATPase At2g18193-like	XP_028946784.1	AT2G18193.1	| P-loop containing nucleoside triphosphate hydrolases superfamily protein | chr2:7917621-7919184 REVERSE LENGTH=495
LOC103445949	1.39359	1.12581e-11	#N/A	XP_028965918.1	AT1G54350.1	| ABC transporter family protein | chr1:20286917-20290245 FORWARD LENGTH=706
LOC114827113	1.3924	3.3347e-05	product=receptor-like protein 6	XP_028964592.1	AT1G45616.1	AtRLP6, RLP6 | receptor like protein 6 | chr1:17183550-17186534 REVERSE LENGTH=994
LOC103403871	1.39223	3.21769e-18	product=receptor-like protein EIX1	XP_028951864.1	AT2G34930.1	| disease resistance family protein / LRR family protein | chr2:14737169-14739886 REVERSE LENGTH=905
LOC103442314	1.39165	0.000137297	#N/A	XP_008379317.2	AT5G40010.1	AATP1 | AAA-ATPase 1 | chr5:16020218-16021762 REVERSE LENGTH=514
LOC114821997	1.39116	0.000109904	product=uncharacterized protein LOC114821997	XP_028951614.1	AT3G17450.1	| hAT dimerisation domain-containing protein | chr3:5972793-5975684 REVERSE LENGTH=877
LOC103443264	1.39078	2.88675e-12	#N/A	XP_008380303.2	AT5G26340.1	MSS1, STP13, ATSTP13 | Major facilitator superfamily protein | chr5:9243851-9246994 REVERSE LENGTH=526
LOC103435321	1.38945	1.15009e-06	product=vacuolar-sorting receptor 6-like	XP_028958731.1	AT1G30900.1	VSR6, VSR3;3, BP80-3;3 | VACUOLAR SORTING RECEPTOR 6 | chr1:10997275-11000543 FORWARD LENGTH=631
LOC103405103	1.38884	4.53903e-05	product=probable CCR4-associated factor 1 homolog 11	XP_008342289.2	AT3G44260.1	| Polynucleotidyl transferase, ribonuclease H-like superfamily protein | chr3:15952213-15953055 REVERSE LENGTH=280
LOC114824419	1.38835	1.19075e-05	product=calcium-binding protein CML42-like	XP_028957185.1	AT4G20780.1	CML42 | calmodulin like 42 | chr4:11133309-11133884 REVERSE LENGTH=191
LOC103439831	1.3876	8.47929e-05	#N/A	XP_008376672.1	AT5G24090.1	ATCHIA, CHIA | chitinase A | chr5:8143805-8145153 REVERSE LENGTH=302
LOC103423635	1.38699	5.57688e-07	product=uncharacterized protein LOC103423635	XP_008359947.2	AT3G56360.1	| unknown protein; FUNCTIONS IN: molecular_function unknown; INVOLVED IN: biological_process unknown; LOCATED IN: chloroplast; EXPRESSED IN: 24 plant structures; EXPRESSED DURING: 15 growth stages; BEST Arabidopsis thaliana protein match is: unknown protein (TAIR:AT5G05250.1); Has 45 Blast hits to 45 proteins in 13 species: Archae - 0; Bacteria - 0; Metazoa - 0; Fungi - 0; Plants - 45; Viruses - …
LOC103443960	1.38658	8.38691e-07	product=uncharacterized protein LOC103443960	XP_008381081.2	AT2G27020.1	PAG1 | 20S proteasome alpha subunit G1 | chr2:11528515-11530858 REVERSE LENGTH=249
LOC103445889	1.38652	3.64164e-06	#N/A	#N/A	#N/A	#N/A
LOC103408739	1.38532	0.000343247	#N/A	XP_008345786.1	AT5G47740.1	| Adenine nucleotide alpha hydrolases-like superfamily protein | chr5:19338688-19339683 FORWARD LENGTH=244
LOC103411421	1.38185	3.31164e-05	product=G-type lectin S-receptor-like serine/threonine-protein kinase At2g19130	XP_008348279.2	AT2G19130.1	| S-locus lectin protein kinase family protein | chr2:8293789-8296275 FORWARD LENGTH=828
LOC103450409	1.37841	0.000572676	#N/A	#N/A	#N/A	#N/A
LOC103405579	1.37558	8.37578e-11	product=non-functional pseudokinase ZED1-like	XP_008342812.1	AT3G57720.1	| Protein kinase superfamily protein | chr3:21387766-21388845 FORWARD LENGTH=359
LOC103402688	1.37497	3.08124e-16	#N/A	XP_008339661.1	AT1G68440.1	| unknown protein; BEST Arabidopsis thaliana protein match is: unknown protein (TAIR:AT1G25400.2); Has 86 Blast hits to 86 proteins in 29 species: Archae - 0; Bacteria - 6; Metazoa - 27; Fungi - 11; Plants - 24; Viruses - 0; Other Eukaryotes - 18 (source: NCBI BLink). | chr1:25658115-25659035 FORWARD LENGTH=306
LOC103428052	1.37474	0.00230288	product=putative protein TPRXL	XP_008364364.1	AT5G25280.2	| serine-rich protein-related | chr5:8773882-8774544 FORWARD LENGTH=220
LOC103401350	1.37334	8.97072e-05	product=phosphoglycerate mutase-like protein 4 isoform X1	XP_028950826.1	AT3G50520.1	| Phosphoglycerate mutase family protein | chr3:18748058-18749418 FORWARD LENGTH=230
LOC103454007	1.37321	0.000172565	#N/A	XP_028948888.1	AT3G52710.1	| unknown protein; FUNCTIONS IN: molecular_function unknown; INVOLVED IN: biological_process unknown; LOCATED IN: plasma membrane; EXPRESSED IN: 19 plant structures; EXPRESSED DURING: 9 growth stages; BEST Arabidopsis thaliana protein match is: unknown protein (TAIR:AT2G36220.1); Has 64 Blast hits to 64 proteins in 10 species: Archae - 0; Bacteria - 0; Metazoa - 0; Fungi - 0; Plants - 64; Viruses…
LOC114820206	1.37175	0.000343906	product=dirigent protein 22-like	XP_028946552.1	AT1G65870.1	| Disease resistance-responsive (dirigent-like protein) family protein | chr1:24503624-24504193 FORWARD LENGTH=189
LOC103433141	1.37041	0.00398864	#N/A	XP_008369595.1	AT3G16510.1	| Calcium-dependent lipid-binding (CaLB domain) family protein | chr3:5617112-5618194 REVERSE LENGTH=360
LOC103430524	1.36966	4.43145e-06	product=glutamine--fructose-6-phosphate aminotransferase [isomerizing] 2-like	XP_008366894.1	AT3G24090.1	| glutamine-fructose-6-phosphate transaminase (isomerizing)s;sugar binding;transaminases | chr3:8697838-8700971 REVERSE LENGTH=677
LOC108170883	1.36338	0.00188375	#N/A	#N/A	#N/A	#N/A
LOC103445529	1.36269	0.00212886	#N/A	#N/A	#N/A	#N/A
LOC103456277	1.36043	9.16942e-08	#N/A	XP_028950641.1	AT3G52430.1	PAD4, ATPAD4 | alpha/beta-Hydrolases superfamily protein | chr3:19431566-19434292 FORWARD LENGTH=541
LOC103425459	1.3602	1.21849e-10	#N/A	XP_008361762.2	AT3G02130.1	RPK2, TOAD2, CLI1 | receptor-like protein kinase 2 | chr3:380726-384181 FORWARD LENGTH=1151
LOC103406146	1.3598	7.69031e-08	#N/A	#N/A	#N/A	#N/A
LOC103412656	1.35961	7.83352e-07	product=dirigent protein 22-like	XP_008349420.2	AT1G58170.1	| Disease resistance-responsive (dirigent-like protein) family protein | chr1:21536188-21536745 FORWARD LENGTH=185
LOC103415976	1.35727	0.00363595	product=ankyrin repeat-containing protein ITN1-like	XP_028958549.1	AT4G03500.1	| Ankyrin repeat family protein | chr4:1553453-1556571 FORWARD LENGTH=652
LOC114823462	1.35564	1.3687e-05	#N/A	XP_028954770.1	AT3G19320.1	| Leucine-rich repeat (LRR) family protein | chr3:6696395-6698073 REVERSE LENGTH=493
LOC103428688	1.35373	4.63785e-06	#N/A	#N/A	#N/A	#N/A
LOC103420681	1.35335	7.5573e-06	product=FT-interacting protein 7-like	XP_028961539.1	AT4G11610.1	| C2 calcium/lipid-binding plant phosphoribosyltransferase family protein | chr4:7013956-7017846 REVERSE LENGTH=1011
LOC103434224	1.35322	3.73098e-11	product=probable LRR receptor-like serine/threonine-protein kinase At2g28960	XP_008370764.2	AT5G38280.1	PR5K | PR5-like receptor kinase | chr5:15293325-15295838 REVERSE LENGTH=665
LOC103454767	1.3527	2.38753e-07	#N/A	XP_028948440.1	AT5G52430.1	| hydroxyproline-rich glycoprotein family protein | chr5:21283093-21285045 REVERSE LENGTH=438
LOC103421017	1.35267	0.000277951	#N/A	#N/A	#N/A	#N/A
LOC103433531	1.35263	1.97581e-08	product=universal stress protein PHOS32	XP_028957055.1	AT3G53990.1	| Adenine nucleotide alpha hydrolases-like superfamily protein | chr3:19989658-19991019 REVERSE LENGTH=160
LOC103430640	1.35211	1.63726e-08	#N/A	XP_028947081.1	AT1G14790.1	RDR1, ATRDRP1 | RNA-dependent RNA polymerase 1 | chr1:5094317-5097817 REVERSE LENGTH=1107
LOC103455273	1.35119	1.295e-11	#N/A	XP_028948125.1	AT1G18980.1	| RmlC-like cupins superfamily protein | chr1:6557364-6558026 REVERSE LENGTH=220
LOC103427500	1.34705	9.02394e-05	product=cysteine-rich receptor-like protein kinase 10	XP_028954061.1	AT4G05200.1	CRK25 | cysteine-rich RLK (RECEPTOR-like protein kinase) 25 | chr4:2679793-2682309 REVERSE LENGTH=675
LOC103452577	1.3469	1.48623e-05	product=uncharacterized protein LOC103452577	XP_028953177.1	AT1G11300.1	| protein serine/threonine kinases;protein kinases;ATP binding;sugar binding;kinases;carbohydrate binding | chr1:3794389-3800719 FORWARD LENGTH=1650
LOC103424844	1.34675	2.36902e-10	#N/A	XP_028949565.1	AT5G24810.1	| ABC1 family protein | chr5:8516902-8522616 REVERSE LENGTH=1009
LOC103443344	1.34516	8.61838e-05	product=acidic endochitinase-like	XP_008380389.2	AT5G24090.1	ATCHIA, CHIA | chitinase A | chr5:8143805-8145153 REVERSE LENGTH=302
LOC103422388	1.34516	7.75559e-07	product=MACPF domain-containing protein NSL1-like	XP_008358675.2	AT1G28380.1	NSL1 | MAC/Perforin domain-containing protein | chr1:9963696-9966060 FORWARD LENGTH=612
LOC103446471	1.3431	0.00136767	#N/A	XP_008383815.2	AT1G61260.1	| Protein of unknown function (DUF761) | chr1:22593756-22594986 REVERSE LENGTH=344
LOC103402205	1.34292	2.60031e-07	#N/A	XP_028949372.1	AT1G35530.2	| DEAD/DEAH box RNA helicase family protein | chr1:13089994-13097078 FORWARD LENGTH=1390
LOC103441394	1.34077	7.93297e-09	product=MDIS1-interacting receptor like kinase 2-like	XP_028958405.1	AT4G08850.1	| Leucine-rich repeat receptor-like protein kinase family protein | chr4:5636693-5640496 REVERSE LENGTH=1045
LOC103445917	1.34059	2.67207e-06	product=MDIS1-interacting receptor like kinase 2-like	XP_008383191.1	AT4G08850.1	| Leucine-rich repeat receptor-like protein kinase family protein | chr4:5636693-5640496 REVERSE LENGTH=1045
LOC103421118	1.33877	0.000593984	#N/A	#N/A	#N/A	#N/A
LOC114819942	1.33845	0.00026258	product=receptor-like protein 33	XP_028945512.1	AT3G05660.1	AtRLP33, RLP33 | receptor like protein 33 | chr3:1649258-1652001 REVERSE LENGTH=875
LOC103447205	1.33784	3.47763e-06	product=heat shock protein 90-2	XP_028943813.1	AT5G56000.1	Hsp81.4, AtHsp90.4 | HEAT SHOCK PROTEIN 81.4 | chr5:22677602-22680067 REVERSE LENGTH=699
LOC103445445	1.33355	3.31928e-05	product=cyclic nucleotide-gated ion channel 1-like	XP_028960203.1	AT5G53130.1	CNGC1, ATCNGC1 | cyclic nucleotide gated channel 1 | chr5:21537830-21540490 REVERSE LENGTH=716
LOC103446002	1.32873	1.46644e-13	product=receptor-like protein EIX2	XP_008383284.3	AT2G34930.1	| disease resistance family protein / LRR family protein | chr2:14737169-14739886 REVERSE LENGTH=905
LOC103407699	1.32852	2.45742e-17	product=rust resistance kinase Lr10-like isoform X2	XP_028950211.1	AT1G66920.1	| Protein kinase superfamily protein | chr1:24965410-24967432 REVERSE LENGTH=609
LOC103434693	1.32828	0.000108154	product=probable folate-biopterin transporter 4	XP_008371263.1	AT5G54860.1	| Major facilitator superfamily protein | chr5:22284721-22287025 FORWARD LENGTH=491
LOC103409766	1.32641	0.000858963	#N/A	XP_008346781.1	AT1G74310.1	ATHSP101, HSP101, HOT1 | heat shock protein 101 | chr1:27936715-27939862 REVERSE LENGTH=911
LOC103413703	1.32575	2.26375e-06	#N/A	XP_008350367.2	AT5G03160.1	ATP58IPK, P58IPK | homolog of mamallian P58IPK | chr5:750286-752671 FORWARD LENGTH=482
LOC103420539	1.32471	8.36196e-10	product=protein NRT1/ PTR FAMILY 5.4-like	XP_028960977.1	AT3G54450.1	| Major facilitator superfamily protein | chr3:20158534-20161937 FORWARD LENGTH=555
LOC103454171	1.324	0.000755754	product=syntaxin-121-like	XP_008391982.2	AT3G11820.1	SYP121, AT-SYR1, ATSYP121, SYR1, ATSYR1, PEN1 | syntaxin of plants 121 | chr3:3729540-3730868 REVERSE LENGTH=346
LOC103429730	1.32045	2.54154e-05	#N/A	XP_028943500.1	AT1G53430.2	| Leucine-rich repeat transmembrane protein kinase | chr1:19936073-19940959 FORWARD LENGTH=997
LOC114826999	1.31579	0.000765927	#N/A	XP_028964108.1	AT1G72540.1	| Protein kinase superfamily protein | chr1:27314932-27316669 REVERSE LENGTH=450
LOC103424771	1.31389	5.78763e-05	product=protein MKS1-like	XP_008361090.1	AT3G18690.1	MKS1 | MAP kinase substrate 1 | chr3:6429755-6430423 REVERSE LENGTH=222
LOC103437348	1.31355	1.62019e-11	#N/A	XP_028960456.1	AT3G61220.2	| NAD(P)-binding Rossmann-fold superfamily protein | chr3:22663025-22664316 FORWARD LENGTH=303
LOC103408632	1.31326	1.26268e-09	product=receptor like protein 22-like	XP_028957107.1	AT3G11080.1	AtRLP35, RLP35 | receptor like protein 35 | chr3:3470481-3473312 FORWARD LENGTH=943
LOC103407110	1.31058	3.38666e-08	product=salicylic acid-binding protein 2-like isoform X2	XP_028947476.1	AT2G23610.1	ATMES3, MES3 | methyl esterase 3 | chr2:10044410-10046403 REVERSE LENGTH=263
LOC103434399	1.30999	1.51343e-05	product=farnesyl pyrophosphate synthase 2-like isoform X1	XP_028959203.1	AT5G47770.1	FPS1 | farnesyl diphosphate synthase 1 | chr5:19345297-19347415 FORWARD LENGTH=384
LOC103439968	1.30999	0.000343113	#N/A	XP_028962078.1	AT5G54130.2	| Calcium-binding endonuclease/exonuclease/phosphatase family | chr5:21962900-21965279 FORWARD LENGTH=436
LOC103413636	1.30757	3.64082e-06	product=TMV resistance protein N-like isoform X1	XP_028963078.1	AT5G36930.2	| Disease resistance protein (TIR-NBS-LRR class) family | chr5:14567771-14571916 REVERSE LENGTH=1191
LOC114822832	1.3075	0.00370004	#N/A	#N/A	#N/A	#N/A
LOC103437711	1.30749	1.43943e-05	product=wound-induced protein 1-like	XP_008374432.3	AT3G10985.1	SAG20, WI12, ATWI-12 | senescence associated gene 20 | chr3:3442776-3443108 FORWARD LENGTH=110
LOC103400178	1.30634	1.17972e-07	product=wall-associated receptor kinase 2-like	XP_028950855.1	AT1G21270.1	WAK2 | wall-associated kinase 2 | chr1:7444997-7447345 FORWARD LENGTH=732
LOC103447354	1.30429	2.35144e-06	#N/A	#N/A	#N/A	#N/A
LOC103450662	1.30407	7.8209e-25	product=uncharacterized protein LOC103450662 isoform X3	XP_028958832.1	AT4G19550.1	| zinc ion binding;transcription regulators | chr4:10659414-10661170 REVERSE LENGTH=212
LOC108169406	1.30332	4.89269e-05	product=uncharacterized protein LOC108169406	XP_017178208.2	AT5G05220.1	| unknown protein; Has 30201 Blast hits to 17322 proteins in 780 species: Archae - 12; Bacteria - 1396; Metazoa - 17338; Fungi - 3422; Plants - 5037; Viruses - 0; Other Eukaryotes - 2996 (source: NCBI BLink). | chr5:1550273-1550821 FORWARD LENGTH=182
LOC103437648	1.30282	5.36179e-06	#N/A	#N/A	#N/A	#N/A
LOC103452863	1.30088	0.000705428	#N/A	XP_008390621.2	AT3G16720.1	ATL2, TL2 | TOXICOS EN LEVADURA 2 | chr3:5692880-5693794 FORWARD LENGTH=304
LOC103424893	1.3	0.00150713	product=late embryogenesis abundant protein At1g64065-like	XP_008361202.2	AT2G46150.1	| Late embryogenesis abundant (LEA) hydroxyproline-rich glycoprotein family | chr2:18961424-18962089 FORWARD LENGTH=221
LOC103402726	1.29889	1.51792e-06	#N/A	XP_008339704.2	AT1G25560.1	TEM1, EDF1 | AP2/B3 transcription factor family protein | chr1:8981891-8982976 REVERSE LENGTH=361
LOC103450680	1.29738	0.000132303	product=ammonium transporter 2-like	XP_008388275.2	AT2G38290.1	ATAMT2, AMT2;1, AMT2 | ammonium transporter 2 | chr2:16039672-16042291 REVERSE LENGTH=475
LOC103443254	1.29693	7.55007e-18	#N/A	XP_008380291.2	AT1G51590.1	MNS1, MANIB | alpha-mannosidase 1 | chr1:19128315-19132132 REVERSE LENGTH=560
LOC103400676	1.2957	1.32689e-06	#N/A	XP_008337565.2	AT5G42020.1	BIP, BIP2 | Heat shock protein 70 (Hsp 70) family protein | chr5:16807697-16810480 REVERSE LENGTH=668
LOC103453583	1.29429	6.13631e-06	#N/A	XP_008391351.1	AT1G17500.1	| ATPase E1-E2 type family protein / haloacid dehalogenase-like hydrolase family protein | chr1:6018757-6023201 FORWARD LENGTH=1216
LOC103419471	1.29396	0.000249527	#N/A	XP_028954056.1	AT4G38830.1	CRK26 | cysteine-rich RLK (RECEPTOR-like protein kinase) 26 | chr4:18122339-18124943 FORWARD LENGTH=665
LOC103436247	1.29376	5.23284e-05	product=receptor-like protein kinase 7	XP_008372891.2	AT1G09970.1	LRR XI-23, RLK7 | Leucine-rich receptor-like protein kinase family protein | chr1:3252408-3255428 FORWARD LENGTH=976
LOC103443146	1.29187	7.93797e-08	#N/A	XP_008380153.2	AT1G79670.1	RFO1, WAKL22 | Wall-associated kinase family protein | chr1:29976887-29979337 REVERSE LENGTH=751
LOC103411240	1.29004	9.36807e-05	#N/A	XP_008348108.2	AT1G13280.1	AOC4 | allene oxide cyclase 4 | chr1:4547624-4548552 FORWARD LENGTH=254
LOC103449791	1.28903	5.24502e-05	#N/A	#N/A	#N/A	#N/A
LOC103422635	1.28884	2.22739e-06	product=cytochrome P450 714C2-like	XP_008358910.2	AT5G24910.1	CYP714A1 | cytochrome P450, family 714, subfamily A, polypeptide 1 | chr5:8567674-8570260 REVERSE LENGTH=532
LOC103400753	1.28753	0.00398406	product=probable caffeoyl-CoA O-methyltransferase At4g26220	XP_008337635.2	AT4G26220.1	| S-adenosyl-L-methionine-dependent methyltransferases superfamily protein | chr4:13284179-13285146 FORWARD LENGTH=232
LOC103438934	1.28726	0.00233436	product=ethylene-responsive transcription factor 2-like	NP_001280848.1	AT4G17500.1	ATERF-1, ERF-1 | ethylene responsive element binding factor 1 | chr4:9759405-9760211 FORWARD LENGTH=268
LOC103455115	1.28673	4.06286e-05	#N/A	#N/A	#N/A	#N/A
LOC103430430	1.28656	0.00214638	product=uncharacterized protein LOC103430430	XP_008366789.2	AT3G51000.1	| alpha/beta-Hydrolases superfamily protein | chr3:18945258-18946499 REVERSE LENGTH=323
LOC103407184	1.28364	5.96273e-05	#N/A	XP_028953729.1	AT5G15610.2	| Proteasome component (PCI) domain protein | chr5:5079579-5081929 FORWARD LENGTH=413
LOC103445978	1.28095	6.98904e-07	product=vacuolar-sorting receptor 6-like	XP_008383256.1	AT1G30900.1	VSR6, VSR3;3, BP80-3;3 | VACUOLAR SORTING RECEPTOR 6 | chr1:10997275-11000543 FORWARD LENGTH=631
LOC103424291	1.27638	0.000767657	product=E3 ubiquitin-protein ligase PUB23-like	XP_008360600.2	AT2G35930.1	PUB23 | plant U-box 23 | chr2:15083101-15084336 REVERSE LENGTH=411
LOC103408387	1.27605	3.49387e-05	product=L-type lectin-domain containing receptor kinase S.4-like	XP_008345463.2	AT3G55550.1	| Concanavalin A-like lectin protein kinase family protein | chr3:20600019-20602073 REVERSE LENGTH=684
LOC114820862	1.27598	0.00405631	#N/A	XP_028948008.1	AT3G59140.1	ATMRP14, MRP14, ABCC10 | multidrug resistance-associated protein 14 | chr3:21863519-21868701 REVERSE LENGTH=1453
LOC103428451	1.27564	1.47108e-06	#N/A	#N/A	#N/A	#N/A
LOC103441004	1.27309	0.000133315	#N/A	XP_008377925.2	AT5G21940.1	| unknown protein; BEST Arabidopsis thaliana protein match is: unknown protein (TAIR:AT3G43850.1); Has 30201 Blast hits to 17322 proteins in 780 species: Archae - 12; Bacteria - 1396; Metazoa - 17338; Fungi - 3422; Plants - 5037; Viruses - 0; Other Eukaryotes - 2996 (source: NCBI BLink). | chr5:7249446-7250353 REVERSE LENGTH=264
LOC103445764	1.27006	0.00280816	#N/A	XP_008383026.1	AT1G16670.1	| Protein kinase superfamily protein | chr1:5697846-5699492 FORWARD LENGTH=390
HSF4	1.26869	0.00123821	product=heat shock factor protein 4	NP_001281281.1	AT5G62020.1	AT-HSFB2A, HSFB2A | heat shock transcription factor B2A | chr5:24916212-24917194 FORWARD LENGTH=299
LOC103446399	1.26674	0.000342235	#N/A	XP_017190558.1	AT4G20970.1	| basic helix-loop-helix (bHLH) DNA-binding superfamily protein | chr4:11215259-11216212 FORWARD LENGTH=190
LOC103425480	1.26466	1.48568e-05	product=outer envelope protein 61	XP_008361788.2	AT5G21990.1	TPR7 | Tetratricopeptide repeat (TPR)-like superfamily protein | chr5:7273395-7276318 FORWARD LENGTH=554
LOC103405726	1.2646	0.001661	#N/A	XP_017187244.1	AT3G18440.1	AtALMT9, ALMT9 | aluminum-activated malate transporter 9 | chr3:6328181-6330652 FORWARD LENGTH=598
LOC114824852	1.26415	0.00505598	product=disease resistance-like protein DSC1	XP_028958063.1	AT5G17680.1	| disease resistance protein (TIR-NBS-LRR class), putative | chr5:5822999-5827153 FORWARD LENGTH=1294
LOC103447177	1.26244	3.0134e-11	product=WEB family protein At5g55860	XP_008384579.3	AT5G55860.1	| Plant protein of unknown function (DUF827) | chr5:22610146-22612166 FORWARD LENGTH=649
LIS	1.26187	1.19345e-06	#N/A	#N/A	#N/A	#N/A
LOC103409770	1.26091	0.00263157	#N/A	XP_008346785.1	AT1G69170.1	| Squamosa promoter-binding protein-like (SBP domain) transcription factor family protein | chr1:26005626-26007041 FORWARD LENGTH=405
LOC103445408	1.26053	0.00366223	#N/A	XP_008382637.1	AT3G07080.1	| EamA-like transporter family | chr3:2241360-2242934 FORWARD LENGTH=438
LOC103453722	1.25973	2.00473e-05	#N/A	XP_008391507.2	AT4G29520.1	| LOCATED IN: endoplasmic reticulum, plasma membrane; EXPRESSED IN: 23 plant structures; EXPRESSED DURING: 14 growth stages; CONTAINS InterPro DOMAIN/s: Saposin B (InterPro:IPR008139); Has 137 Blast hits to 137 proteins in 50 species: Archae - 2; Bacteria - 0; Metazoa - 41; Fungi - 10; Plants - 36; Viruses - 0; Other Eukaryotes - 48 (source: NCBI BLink). | chr4:14494056-14495657 REVERSE LENGTH=306
LOC103410867	1.25932	2.92934e-06	#N/A	XP_008347737.2	AT1G15800.1	| unknown protein; BEST Arabidopsis thaliana protein match is: unknown protein (TAIR:AT1G80610.1); Has 56 Blast hits to 52 proteins in 9 species: Archae - 0; Bacteria - 0; Metazoa - 0; Fungi - 0; Plants - 56; Viruses - 0; Other Eukaryotes - 0 (source: NCBI BLink). | chr1:5441425-5443584 REVERSE LENGTH=207
LOC103451848	1.25881	1.00756e-07	#N/A	XP_008389508.1	AT1G14360.1	ATUTR3, UTR3 | UDP-galactose transporter 3 | chr1:4911362-4913029 REVERSE LENGTH=331
LOC103424284	1.25671	2.48388e-05	#N/A	XP_008360594.2	AT2G35980.1	YLS9, NHL10, ATNHL10 | Late embryogenesis abundant (LEA) hydroxyproline-rich glycoprotein family | chr2:15110635-15111318 FORWARD LENGTH=227
LOC103423846	1.25658	0.00368897	#N/A	XP_008360149.1	AT3G03280.1	| unknown protein; FUNCTIONS IN: molecular_function unknown; INVOLVED IN: N-terminal protein myristoylation; LOCATED IN: cellular_component unknown; BEST Arabidopsis thaliana protein match is: unknown protein (TAIR:AT5G17350.1); Has 137 Blast hits to 137 proteins in 11 species: Archae - 0; Bacteria - 0; Metazoa - 0; Fungi - 0; Plants - 137; Viruses - 0; Other Eukaryotes - 0 (source: NCBI BLink). …
LOC103451048	1.25575	0.000302392	#N/A	XP_008388700.1	AT5G57150.1	| basic helix-loop-helix (bHLH) DNA-binding superfamily protein | chr5:23152361-23154872 FORWARD LENGTH=247
LOC103444893	1.2557	2.93473e-05	product=cold-responsive protein kinase 1-like	XP_008382072.2	AT1G16670.1	| Protein kinase superfamily protein | chr1:5697846-5699492 FORWARD LENGTH=390
LOC103444598	1.25551	9.5973e-06	#N/A	XP_028951539.1	AT1G34300.1	| lectin protein kinase family protein | chr1:12503450-12505939 FORWARD LENGTH=829
LOC103403809	1.25453	0.00023214	#N/A	XP_008340877.2	AT3G21570.1	| unknown protein; Has 43 Blast hits to 43 proteins in 13 species: Archae - 0; Bacteria - 0; Metazoa - 0; Fungi - 0; Plants - 43; Viruses - 0; Other Eukaryotes - 0 (source: NCBI BLink). | chr3:7600297-7600707 REVERSE LENGTH=136
LOC103406245	1.25252	9.83207e-05	product=protein NTM1-like 9	XP_008343469.2	AT4G35580.1	NTL9 | NAC transcription factor-like 9 | chr4:16888581-16890744 REVERSE LENGTH=512
LOC103404358	1.25252	3.99606e-05	#N/A	XP_008341479.1	AT5G40200.1	DegP9 | DegP protease 9 | chr5:16070402-16073101 FORWARD LENGTH=592
LOC103443638	1.25133	0.00114181	#N/A	XP_008380748.2	AT5G40990.1	GLIP1 | GDSL lipase 1 | chr5:16418920-16420400 FORWARD LENGTH=374
LOC103444830	1.25005	0.00052352	product=zinc finger protein STOP1 homolog	XP_008381993.2	AT1G34370.1	STOP1 | C2H2 and C2HC zinc fingers superfamily protein | chr1:12551002-12552501 FORWARD LENGTH=499
LOC103400775	1.24943	0.00133697	#N/A	XP_008337667.3	AT5G25930.1	| Protein kinase family protein with leucine-rich repeat domain | chr5:9050880-9053978 FORWARD LENGTH=1005
LOC103441729	1.24903	3.62666e-11	product=mitogen-activated protein kinase kinase kinase 5-like	XP_028949809.1	AT5G66850.1	MAPKKK5 | mitogen-activated protein kinase kinase kinase 5 | chr5:26695965-26699159 REVERSE LENGTH=716
LOC103455871	1.2465	0.000120816	product=phytosulfokines-like	XP_008393704.2	AT3G49780.1	ATPSK4, ATPSK3 (FORMER SYMBOL), PSK4 | phytosulfokine 4 precursor | chr3:18465750-18466254 FORWARD LENGTH=79
LOC103424618	1.2462	3.50138e-05	product=probable LRR receptor-like serine/threonine-protein kinase At1g56130 isoform X2	XP_028958826.1	AT1G56130.1	| Leucine-rich repeat transmembrane protein kinase | chr1:20994931-21000887 REVERSE LENGTH=1032
LOC103413034	1.24346	7.68746e-11	product=disease resistance-like protein DSC1	XP_028952503.1	AT5G36930.1	| Disease resistance protein (TIR-NBS-LRR class) family | chr5:14567771-14571907 REVERSE LENGTH=1188
LOC103444844	1.24261	9.08828e-07	#N/A	#N/A	#N/A	#N/A
LOC103410297	1.24036	6.21061e-08	#N/A	XP_028962010.1	AT1G02260.1	| Divalent ion symporter | chr1:440757-442459 REVERSE LENGTH=502
LOC103434906	1.24011	2.03457e-05	product=probable WRKY transcription factor 65	XP_008371500.2	AT1G29280.1	WRKY65, ATWRKY65 | WRKY DNA-binding protein 65 | chr1:10236589-10237467 FORWARD LENGTH=259
LOC103440414	1.23988	1.7986e-12	product=glucan endo-1%2C3-beta-glucosidase 7-like	XP_008377317.1	AT4G34480.1	| O-Glycosyl hydrolases family 17 protein | chr4:16481147-16483988 REVERSE LENGTH=504
LOC103434105	1.23897	1.07564e-09	product=receptor-like protein 54	XP_028957534.1	AT1G45616.1	AtRLP6, RLP6 | receptor like protein 6 | chr1:17183550-17186534 REVERSE LENGTH=994
LOC103414396	1.23822	2.49429e-06	#N/A	XP_008351006.2	AT1G18390.2	| Protein kinase superfamily protein | chr1:6327463-6329935 FORWARD LENGTH=654
LOC103446913	1.23727	8.03534e-05	#N/A	XP_028954703.1	AT5G50740.1	| Heavy metal transport/detoxification superfamily protein | chr5:20635983-20637847 REVERSE LENGTH=283
LOC103401614	1.23594	0.00214928	#N/A	XP_028951026.1	AT2G14095.1	| unknown protein; FUNCTIONS IN: molecular_function unknown; INVOLVED IN: biological_process unknown; LOCATED IN: mitochondrion; EXPRESSED IN: 7 plant structures; EXPRESSED DURING: 4 anthesis, C globular stage, petal differentiation and expansion stage; Has 106 Blast hits to 103 proteins in 21 species: Archae - 0; Bacteria - 5; Metazoa - 0; Fungi - 4; Plants - 87; Viruses - 0; Other Eukaryotes - …
LOC103410390	1.23449	2.70717e-06	product=cyclic nucleotide-gated ion channel 1-like isoform X1	XP_028962053.1	AT5G53130.1	CNGC1, ATCNGC1 | cyclic nucleotide gated channel 1 | chr5:21537830-21540490 REVERSE LENGTH=716
LOC103438545	1.23368	0.00494886	product=annexin-like protein RJ4 isoform X2	XP_028960967.1	AT5G12380.1	ANNAT8 | annexin 8 | chr5:4009223-4010687 FORWARD LENGTH=316
LOC103403420	1.2332	1.52553e-05	product=probable disease resistance protein At5g66900	XP_008340479.2	AT5G66900.1	| Disease resistance protein (CC-NBS-LRR class) family | chr5:26714931-26717757 REVERSE LENGTH=809
LOC103456151	1.23275	4.26749e-06	#N/A	XP_008394021.2	AT4G32551.1	LUG, RON2 | LisH dimerisation motif;WD40/YVTN repeat-like-containing domain | chr4:15707863-15713359 FORWARD LENGTH=931
LOC103411161	1.23226	0.000751212	#N/A	XP_028963576.1	AT5G14760.1	AO | L-aspartate oxidase | chr5:4769133-4772012 FORWARD LENGTH=651
LOC103407645	1.2313	5.38749e-06	product=probable serine/threonine-protein kinase PBL19	XP_028956787.1	AT5G47070.1	| Protein kinase superfamily protein | chr5:19118683-19120528 REVERSE LENGTH=410
LOC103450521	1.228	0.000235135	product=IQ domain-containing protein IQM1-like	XP_008388108.2	AT4G33050.3	EDA39 | calmodulin-binding family protein | chr4:15944604-15946736 REVERSE LENGTH=488
LOC103420971	1.22796	4.37834e-06	#N/A	XP_028962487.1	AT1G75130.1	CYP721A1 | cytochrome P450, family 721, subfamily A, polypeptide 1 | chr1:28200073-28201911 REVERSE LENGTH=505
LOC103452588	1.22781	4.37278e-06	#N/A	XP_008390320.1	AT5G42020.1	BIP, BIP2 | Heat shock protein 70 (Hsp 70) family protein | chr5:16807697-16810480 REVERSE LENGTH=668
LOC103450847	1.22781	8.17257e-06	product=ankyrin repeat-containing protein BDA1-like	XP_008388473.2	AT5G51160.1	| Ankyrin repeat family protein | chr5:20792280-20793681 FORWARD LENGTH=442
LOC103453433	1.22749	2.97889e-09	product=rust resistance kinase Lr10-like isoform X1	XP_028950171.1	AT1G66920.2	| Protein kinase superfamily protein | chr1:24965410-24967432 REVERSE LENGTH=617
LOC103444078	1.22656	0.0032309	product=uncharacterized protein LOC103444078	XP_008381216.1	AT5G53050.3	| alpha/beta-Hydrolases superfamily protein | chr5:21510534-21513432 REVERSE LENGTH=396
LOC103428100	1.22418	2.85533e-06	product=probable serine/threonine-protein kinase PIX13	XP_028958071.1	AT2G17220.2	| Protein kinase superfamily protein | chr2:7487866-7489768 REVERSE LENGTH=413
LOC114827356	1.22303	0.00510729	#N/A	#N/A	#N/A	#N/A
LOC103439597	1.22289	5.80277e-08	#N/A	XP_008376383.1	AT4G25160.1	| U-box domain-containing protein kinase family protein | chr4:12903360-12906669 REVERSE LENGTH=835
LOC103439570	1.22243	2.69317e-07	product=metacaspase-1-like	XP_008376352.2	AT1G02170.1	LOL3, ATMCPB1, MCP1B, ATMC1, MC1 | metacaspase 1 | chr1:411883-413426 FORWARD LENGTH=367
LOC103408537	1.22164	2.8929e-05	product=rust resistance kinase Lr10-like	XP_028950158.1	AT5G38260.1	| Protein kinase superfamily protein | chr5:15283692-15285837 REVERSE LENGTH=638
LOC103448367	1.22117	0.000508295	#N/A	NP_001315931.1	AT3G20310.1	ATERF-7, ATERF7, ERF7 | ethylene response factor 7 | chr3:7085957-7086691 REVERSE LENGTH=244
LOC103423498	1.22115	0.000928524	product=lectin-domain containing receptor kinase VI.3-like	XP_008359802.2	AT5G01550.1	LECRKA4.2 | lectin receptor kinase a4.1 | chr5:214517-216583 REVERSE LENGTH=688
LOC103404764	1.22021	6.95517e-06	product=G-type lectin S-receptor-like serine/threonine-protein kinase At2g19130	XP_008341942.2	AT2G19130.1	| S-locus lectin protein kinase family protein | chr2:8293789-8296275 FORWARD LENGTH=828
LOC103424697	1.22019	0.000279031	#N/A	XP_008361016.2	AT1G10040.1	| alpha/beta-Hydrolases superfamily protein | chr1:3276108-3278464 REVERSE LENGTH=412
LOC103400202	1.22001	9.52023e-05	product=putative WEB family protein At1g65010%2C chloroplastic	XP_028949764.1	AT4G31340.1	| myosin heavy chain-related | chr4:15205662-15208950 FORWARD LENGTH=437
LOC103403006	1.21831	6.23905e-07	#N/A	XP_008340022.2	AT1G60190.1	| ARM repeat superfamily protein | chr1:22198403-22200463 FORWARD LENGTH=686
LOC103403673	1.21831	3.76236e-07	#N/A	XP_008340737.2	AT1G24020.2	MLP423 | MLP-like protein 423 | chr1:8500653-8501458 REVERSE LENGTH=155
LOC103400967	1.2178	5.30909e-08	product=GATA transcription factor 5	XP_008337889.3	AT5G66320.2	GATA5 | GATA transcription factor 5 | chr5:26496208-26497309 REVERSE LENGTH=339
LOC103403074	1.21753	0.000256493	#N/A	XP_008340114.1	AT5G40460.1	| unknown protein; BEST Arabidopsis thaliana protein match is: unknown protein (TAIR:AT3G27630.1); Has 87 Blast hits to 87 proteins in 12 species: Archae - 0; Bacteria - 0; Metazoa - 0; Fungi - 0; Plants - 87; Viruses - 0; Other Eukaryotes - 0 (source: NCBI BLink). | chr5:16202465-16202803 FORWARD LENGTH=112
LOC103415290	1.21736	1.22961e-08	#N/A	XP_008351858.2	AT5G07910.1	| Leucine-rich repeat (LRR) family protein | chr5:2521937-2523769 REVERSE LENGTH=262
LOC103416535	1.21619	0.000922921	#N/A	XP_008353003.1	AT1G70170.1	MMP | matrix metalloproteinase | chr1:26424005-26425141 FORWARD LENGTH=378
LOC103434931	1.21612	7.31072e-09	product=integrin-linked protein kinase 1-like isoform X1	XP_008371529.2	AT4G18950.1	| Integrin-linked protein kinase family | chr4:10375685-10378129 FORWARD LENGTH=459
LOC103427840	1.21471	4.62914e-09	product=calmodulin-binding protein 60 D-like isoform X1	XP_008364143.1	AT5G57580.1	| Calmodulin-binding protein | chr5:23314994-23317683 REVERSE LENGTH=647
LOC103406824	1.21198	2.76165e-17	product=probable glucan 1%2C3-beta-glucosidase A	XP_028960755.1	AT5G01930.1	MAN6, AtMAN6 | Glycosyl hydrolase superfamily protein | chr5:361189-362867 REVERSE LENGTH=448
LOC103400938	1.21037	0.000674633	#N/A	XP_008337855.2	AT2G05940.1	| Protein kinase superfamily protein | chr2:2287514-2289270 REVERSE LENGTH=462
LOC103417777	1.21017	0.00154945	product=probable protein phosphatase 2C 25	XP_008354156.2	AT2G30020.1	| Protein phosphatase 2C family protein | chr2:12814437-12815904 FORWARD LENGTH=396
LOC103407439	1.20834	2.57535e-05	product=scarecrow-like protein 1 isoform X1	XP_008344600.2	AT1G21450.1	SCL1 | SCARECROW-like 1 | chr1:7509721-7511502 FORWARD LENGTH=593
LOC103429239	1.20746	0.000605001	#N/A	#N/A	#N/A	#N/A
LOC103447104	1.2074	2.14573e-07	#N/A	XP_028943713.1	AT5G60900.1	RLK1 | receptor-like protein kinase 1 | chr5:24498467-24501494 REVERSE LENGTH=748
LOC103451866	1.20667	1.74668e-08	#N/A	XP_028947462.1	AT1G69840.7	| SPFH/Band 7/PHB domain-containing membrane-associated protein family | chr1:26293932-26295150 REVERSE LENGTH=286
LOC103420929	1.20611	3.46228e-07	product=NAC domain-containing protein 83-like	XP_008357186.1	AT1G65910.1	anac028, NAC028 | NAC domain containing protein 28 | chr1:24520933-24524108 REVERSE LENGTH=631
LOC103412351	1.2053	0.00464583	#N/A	#N/A	#N/A	#N/A
LOC103449819	1.20504	4.47357e-11	#N/A	XP_008387362.1	AT1G19360.1	| Nucleotide-diphospho-sugar transferase family protein | chr1:6690672-6692211 REVERSE LENGTH=428
LOC103428602	1.20404	0.00333341	product=GDSL esterase/lipase At5g55050-like	XP_008364943.2	AT5G55050.1	| GDSL-like Lipase/Acylhydrolase superfamily protein | chr5:22337745-22339741 FORWARD LENGTH=376
LOC114819100	1.20224	0.000164312	product=(-)-alpha-pinene synthase-like	XP_028944800.1	AT5G23960.2	TPS21 | terpene synthase 21 | chr5:8092969-8095128 FORWARD LENGTH=545
LOC103423860	1.20157	0.000281043	#N/A	XP_008360162.2	AT1G13340.1	| Regulator of Vps4 activity in the MVB pathway protein | chr1:4569622-4571043 REVERSE LENGTH=409
LOC103428564	1.20078	0.00270808	product=DUF724 domain-containing protein 3-like isoform X1	XP_028961836.1	AT1G26540.1	| Agenet domain-containing protein | chr1:9167783-9170795 REVERSE LENGTH=695
LOC103450713	1.19993	1.07886e-05	#N/A	#N/A	#N/A	#N/A
LOC103441677	1.19805	0.000160504	#N/A	XP_008378598.2	AT5G65520.1	| Tetratricopeptide repeat (TPR)-like superfamily protein | chr5:26189876-26190496 REVERSE LENGTH=206
LOC103411133	1.1979	4.80556e-05	#N/A	XP_008348004.1	AT5G40780.2	| lysine histidine transporter 1 | chr5:16323823-16327082 FORWARD LENGTH=445
LOC103419578	1.19675	0.00368229	product=receptor-like protein kinase FERONIA	XP_028957448.1	AT3G51550.1	FER | Malectin/receptor-like protein kinase family protein | chr3:19117877-19120564 REVERSE LENGTH=895
LOC114819721	1.19596	0.00380347	product=3-oxoacyl-[acyl-carrier-protein] synthase II%2C chloroplastic-like	XP_028945153.1	AT1G74960.3	FAB1 | fatty acid biosynthesis 1 | chr1:28152564-28155948 REVERSE LENGTH=541
LOC103450522	1.195	0.000304472	#N/A	XP_008388105.2	AT3G54100.1	| O-fucosyltransferase family protein | chr3:20034451-20037874 REVERSE LENGTH=638
LOC103433261	1.19497	9.36854e-06	#N/A	XP_008369726.2	AT1G67190.2	| F-box/RNI-like superfamily protein | chr1:25133054-25134313 FORWARD LENGTH=419
LOC103427100	1.19238	1.86248e-05	product=rust resistance kinase Lr10-like isoform X2	XP_028950197.1	AT1G66920.2	| Protein kinase superfamily protein | chr1:24965410-24967432 REVERSE LENGTH=617
LOC103410605	1.19236	0.00232357	product=probable BOI-related E3 ubiquitin-protein ligase 2	XP_008347515.2	AT4G35070.2	| SBP (S-ribonuclease binding protein) family protein | chr4:16694576-16695387 FORWARD LENGTH=210
LOC103454647	1.19193	0.000965177	#N/A	XP_008392469.1	AT1G80840.1	WRKY40, ATWRKY40 | WRKY DNA-binding protein 40 | chr1:30383834-30385356 FORWARD LENGTH=302
LOC103451530	1.19186	1.42559e-09	#N/A	#N/A	#N/A	#N/A
LOC103437867	1.19048	0.000943945	#N/A	XP_008374601.1	AT5G61210.1	SNAP33, ATSNAP33, SNP33, ATSNAP33B | soluble N-ethylmaleimide-sensitive factor adaptor protein 33 | chr5:24624027-24625366 FORWARD LENGTH=300
LOC103437375	1.19018	0.00511806	#N/A	XP_008374064.2	AT5G53110.1	| RING/U-box superfamily protein | chr5:21529022-21533008 FORWARD LENGTH=382
LOC103417085	1.18837	0.000751139	#N/A	XP_008353511.1	AT1G74950.1	JAZ2, TIFY10B | TIFY domain/Divergent CCT motif family protein | chr1:28148919-28150258 REVERSE LENGTH=249
LOC103452447	1.18828	0.00160877	product=transmembrane protein 45A	XP_008390158.2	AT1G55230.1	| Family of unknown function (DUF716) | chr1:20602895-20603797 FORWARD LENGTH=300
LOC103438143	1.18812	4.7002e-07	product=probable LRR receptor-like serine/threonine-protein kinase At1g56130	XP_028958803.1	AT1G56130.1	| Leucine-rich repeat transmembrane protein kinase | chr1:20994931-21000887 REVERSE LENGTH=1032
LOC103433421	1.18776	2.85216e-05	product=receptor-like cytoplasmic kinase 176	XP_008369907.2	AT2G28930.3	APK1B, PK1B | protein kinase 1B | chr2:12424551-12426565 FORWARD LENGTH=415
LOC103416185	1.18676	6.84295e-11	#N/A	XP_008352665.2	AT1G22040.1	| Galactose oxidase/kelch repeat superfamily protein | chr1:7768370-7769797 FORWARD LENGTH=475
LOC103415396	1.18595	0.00390812	#N/A	XP_008351950.2	AT4G33040.1	| Thioredoxin superfamily protein | chr4:15940779-15941213 REVERSE LENGTH=144
LOC103455398	1.18322	1.94935e-06	#N/A	XP_008393203.2	AT5G61210.1	SNAP33, ATSNAP33, SNP33, ATSNAP33B | soluble N-ethylmaleimide-sensitive factor adaptor protein 33 | chr5:24624027-24625366 FORWARD LENGTH=300
LOC103442192	1.18264	1.28613e-06	#N/A	XP_008379182.2	AT5G14420.2	RGLG2 | RING domain ligase2 | chr5:4648355-4650563 REVERSE LENGTH=468
LOC103424519	1.18183	0.000956346	#N/A	XP_028948296.1	AT5G62620.1	| Galactosyltransferase family protein | chr5:25137136-25139764 FORWARD LENGTH=681
LOC103443227	1.1817	2.42455e-07	product=protein SGT1 homolog	XP_008380260.2	AT4G11260.1	ATSGT1B, ETA3, RPR1, EDM1, SGT1B | phosphatase-related | chr4:6851515-6853719 REVERSE LENGTH=358
LOC103455790	1.18011	1.50659e-06	product=mechanosensitive ion channel protein 10-like	XP_008393602.1	AT5G12080.3	MSL10, ATMSL10 | mechanosensitive channel of small conductance-like 10 | chr5:3898182-3900923 REVERSE LENGTH=734
LOC103421171	1.18005	0.000760611	#N/A	XP_017183794.2	AT4G31240.2	| protein kinase C-like zinc finger protein | chr4:15176637-15177986 REVERSE LENGTH=392
LOC103435516	1.1788	5.66979e-06	#N/A	#N/A	#N/A	#N/A
LOC103422284	1.17811	1.36646e-07	#N/A	XP_028952415.1	AT3G05990.1	| Leucine-rich repeat (LRR) family protein | chr3:1797116-1799732 REVERSE LENGTH=517
LOC103421738	1.17743	1.2843e-06	product=LRR receptor-like serine/threonine-protein kinase GSO2	XP_028956445.1	AT5G46330.1	FLS2 | Leucine-rich receptor-like protein kinase family protein | chr5:18791802-18795407 FORWARD LENGTH=1173
LOC103430108	1.17653	0.00451592	product=mitogen-activated protein kinase kinase kinase 18-like	XP_008366461.2	AT5G55090.1	MAPKKK15 | mitogen-activated protein kinase kinase kinase 15 | chr5:22356852-22358198 REVERSE LENGTH=448
LOC103419381	1.17615	6.65798e-05	product=omega-3 fatty acid desaturase%2C chloroplastic-like	XP_008355715.2	AT5G05580.1	FAD8 | fatty acid desaturase 8 | chr5:1664331-1666345 FORWARD LENGTH=435
LOC103434534	1.17512	2.21011e-10	#N/A	XP_008371121.2	AT1G61790.1	| Oligosaccharyltransferase complex/magnesium transporter family protein | chr1:22814390-22815430 FORWARD LENGTH=346
LOC103448572	1.17489	3.82347e-05	product=G-type lectin S-receptor-like serine/threonine-protein kinase At4g27290	XP_008386061.1	AT4G27290.1	| S-locus lectin protein kinase family protein | chr4:13666281-13669202 FORWARD LENGTH=783
LOC103441449	1.17318	4.21661e-07	#N/A	XP_008378355.2	AT4G16660.1	| heat shock protein 70 (Hsp 70) family protein | chr4:9377225-9381232 FORWARD LENGTH=867
LOC103412397	1.17267	0.0014833	product=cysteine-rich receptor-like protein kinase 10	XP_028960865.1	AT4G23180.1	CRK10, RLK4 | cysteine-rich RLK (RECEPTOR-like protein kinase) 10 | chr4:12138171-12140780 FORWARD LENGTH=669
LOC103401420	1.17166	0.000282217	product=disease resistance protein RPS6-like isoform X1	XP_017178099.2	AT1G27170.2	| transmembrane receptors;ATP binding | chr1:9433577-9439219 FORWARD LENGTH=1384
LOC103420527	1.17108	1.11298e-05	product=phospholipid-transporting ATPase 1-like isoform X2	XP_028961085.1	AT5G04930.1	ALA1 | aminophospholipid ATPase 1 | chr5:1445509-1449568 FORWARD LENGTH=1158
LOC103409921	1.17093	6.84999e-07	#N/A	XP_008346930.2	AT1G07985.1	| Expressed protein | chr1:2475508-2475942 FORWARD LENGTH=144
LOC103408069	1.1707	0.00379903	product=G-type lectin S-receptor-like serine/threonine-protein kinase B120	XP_008345158.3	AT4G21390.1	B120 | S-locus lectin protein kinase family protein | chr4:11394458-11397474 REVERSE LENGTH=849
LOC103415782	1.17053	0.00119477	#N/A	#N/A	#N/A	#N/A
LOC114821994	1.1695	0.00222103	#N/A	XP_028951603.1	AT1G67920.1	| unknown protein; BEST Arabidopsis thaliana protein match is: unknown protein (TAIR:AT1G24600.1); Has 22 Blast hits to 22 proteins in 5 species: Archae - 0; Bacteria - 0; Metazoa - 0; Fungi - 0; Plants - 22; Viruses - 0; Other Eukaryotes - 0 (source: NCBI BLink). | chr1:25473731-25473934 FORWARD LENGTH=67
LOC103436635	1.16702	1.6506e-05	product=uncharacterized protein LOC103436635	XP_008373300.1	AT1G31130.1	| unknown protein; FUNCTIONS IN: molecular_function unknown; INVOLVED IN: biological_process unknown; LOCATED IN: cellular_component unknown; EXPRESSED IN: 23 plant structures; EXPRESSED DURING: 13 growth stages; BEST Arabidopsis thaliana protein match is: unknown protein (TAIR:AT4G19950.1); Has 246 Blast hits to 244 proteins in 29 species: Archae - 2; Bacteria - 16; Metazoa - 0; Fungi - 0; Plant…
LOC103436045	1.1667	1.20448e-08	product=putative receptor-like protein kinase At3g47110 isoform X2	XP_028955886.1	AT3G47570.1	| Leucine-rich repeat protein kinase family protein | chr3:17527611-17530748 FORWARD LENGTH=1010
LOC103415013	1.16667	0.00234775	#N/A	XP_008351593.2	AT1G71070.1	| Core-2/I-branching beta-1,6-N-acetylglucosaminyltransferase family protein | chr1:26807440-26809152 REVERSE LENGTH=395
LOC103411899	1.16584	3.40955e-08	product=TMV resistance protein N-like isoform X2	XP_028964882.1	AT4G12010.1	| Disease resistance protein (TIR-NBS-LRR class) family | chr4:7197325-7201393 REVERSE LENGTH=1219
LOC103418696	1.16541	4.16309e-05	product=heat shock protein 90-2	XP_008355028.2	AT5G56000.1	Hsp81.4, AtHsp90.4 | HEAT SHOCK PROTEIN 81.4 | chr5:22677602-22680067 REVERSE LENGTH=699
LOC103423207	1.16421	3.59686e-06	#N/A	XP_008359502.2	AT5G17540.1	| HXXXD-type acyl-transferase family protein | chr5:5782061-5783682 REVERSE LENGTH=461
LOC103445171	1.16412	1.6183e-06	product=receptor-like protein kinase 7	XP_008382378.1	AT1G09970.1	LRR XI-23, RLK7 | Leucine-rich receptor-like protein kinase family protein | chr1:3252408-3255428 FORWARD LENGTH=976
LOC103403641	1.16247	2.6087e-06	product=receptor-like protein 2	XP_008340706.2	AT1G72300.1	| Leucine-rich receptor-like protein kinase family protein | chr1:27217679-27220966 REVERSE LENGTH=1095
LOC103408024	1.16207	0.00106555	product=L-type lectin-domain containing receptor kinase IX.1-like	XP_028956078.1	AT5G10530.1	| Concanavalin A-like lectin protein kinase family protein | chr5:3324978-3326933 REVERSE LENGTH=651
LOC103439460	1.16162	3.09353e-05	product=NAC domain-containing protein 69-like isoform X1	XP_028961612.1	AT1G33060.1	ANAC014, NAC014 | NAC 014 | chr1:11975518-11978493 REVERSE LENGTH=648
LOC103411716	1.16096	8.58694e-05	#N/A	XP_008348575.1	AT1G01490.2	| Heavy metal transport/detoxification superfamily protein | chr1:180401-182066 REVERSE LENGTH=177
LOC103409290	1.16027	2.8491e-10	product=BAHD acyltransferase At5g47980-like	XP_008346322.2	AT3G26040.1	| HXXXD-type acyl-transferase family protein | chr3:9519741-9521069 FORWARD LENGTH=442
LOC103448390	1.15992	0.00309854	#N/A	XP_028944734.1	AT1G55530.1	| RING/U-box superfamily protein | chr1:20729472-20730527 REVERSE LENGTH=351
LOC103435823	1.15876	5.14808e-07	product=desumoylating isopeptidase 1 isoform X3	XP_028958357.1	AT3G07090.1	| PPPDE putative thiol peptidase family protein | chr3:2243153-2244476 REVERSE LENGTH=265
WRKY12	1.15833	0.000201325	product=probable WRKY transcription factor 46 isoform X1	XP_028959831.1	AT4G23810.1	WRKY53, ATWRKY53 | WRKY family transcription factor | chr4:12392666-12393739 REVERSE LENGTH=324
LOC114823951	1.1573	0.000407399	product=probable CCR4-associated factor 1 homolog 11	XP_028955763.1	AT3G44260.1	| Polynucleotidyl transferase, ribonuclease H-like superfamily protein | chr3:15952213-15953055 REVERSE LENGTH=280
LOC103403036	1.15646	0.000730343	product=cysteine-rich receptor-like protein kinase 10	XP_008340068.2	AT4G23180.1	CRK10, RLK4 | cysteine-rich RLK (RECEPTOR-like protein kinase) 10 | chr4:12138171-12140780 FORWARD LENGTH=669
LOC103454980	1.15505	0.00131993	#N/A	XP_017192879.2	AT3G26040.1	| HXXXD-type acyl-transferase family protein | chr3:9519741-9521069 FORWARD LENGTH=442
LOC103427367	1.15469	6.28072e-06	product=bidirectional sugar transporter SWEET2-like	XP_028956133.1	AT3G14770.1	SWEET2, AtSWEET2 | Nodulin MtN3 family protein | chr3:4957787-4959202 REVERSE LENGTH=236
LOC103440492	1.15352	5.71128e-06	#N/A	XP_008377405.2	AT1G75130.1	CYP721A1 | cytochrome P450, family 721, subfamily A, polypeptide 1 | chr1:28200073-28201911 REVERSE LENGTH=505
LOC103403961	1.1535	0.0038767	#N/A	XP_008341029.1	AT3G22930.1	CML11 | calmodulin-like 11 | chr3:8124286-8125835 REVERSE LENGTH=173
LOC103418086	1.15317	0.000183798	#N/A	XP_008354459.2	AT2G06050.3	OPR3 | oxophytodienoate-reductase 3 | chr2:2359240-2361971 REVERSE LENGTH=391
LOC103439750	1.15285	3.96834e-11	#N/A	XP_008376575.1	AT4G25580.1	| CAP160 protein | chr4:13056320-13058657 FORWARD LENGTH=626
LOC114822222	1.15268	0.00293271	product=pectinesterase-like	XP_028952354.1	AT1G23200.1	| Plant invertase/pectin methylesterase inhibitor superfamily | chr1:8227236-8229400 FORWARD LENGTH=554
LOC103435928	1.15265	0.000342048	product=LRR receptor-like serine/threonine-protein kinase FLS2	XP_028958406.1	AT1G17230.1	| Leucine-rich receptor-like protein kinase family protein | chr1:5891375-5894855 FORWARD LENGTH=1101
LOC103440450	1.15209	8.86312e-08	product=probable E3 ubiquitin-protein ligase ARI8	XP_008377362.1	AT1G65430.1	ARI8, ATARI8 | IBR domain-containing protein | chr1:24301165-24306159 REVERSE LENGTH=567
LOC103437743	1.15171	2.32009e-09	#N/A	XP_028954578.1	AT1G60140.1	ATTPS10, TPS10 | trehalose phosphate synthase | chr1:22177246-22180073 REVERSE LENGTH=861
LOC103453170	1.15088	0.000395051	product=probable protein phosphatase 2C 63	XP_008390948.1	AT4G33920.1	| Protein phosphatase 2C family protein | chr4:16260876-16262703 FORWARD LENGTH=380
LOC103452658	1.14963	0.000459395	product=alkaline/neutral invertase A%2C mitochondrial-like	XP_028946988.1	AT3G06500.1	| Plant neutral invertase family protein | chr3:2012309-2015471 FORWARD LENGTH=664
LOC103424124	1.1493	0.000165877	product=pleiotropic drug resistance protein 2-like	XP_028955720.1	AT2G36380.1	PDR6, ATPDR6 | pleiotropic drug resistance 6 | chr2:15257583-15263627 FORWARD LENGTH=1453
LOC103417994	1.14918	4.45259e-09	product=uncharacterized protein LOC103417994	XP_008354375.2	AT5G20120.1	| unknown protein; Has 54 Blast hits to 54 proteins in 26 species: Archae - 0; Bacteria - 0; Metazoa - 18; Fungi - 0; Plants - 18; Viruses - 0; Other Eukaryotes - 18 (source: NCBI BLink). | chr5:6795889-6796921 FORWARD LENGTH=188
LOC114824986	1.14838	1.84123e-09	product=berberine bridge enzyme-like 21	XP_028958858.1	AT4G20840.1	| FAD-binding Berberine family protein | chr4:11157916-11159535 FORWARD LENGTH=539
LOC114819458	1.1479	0.0016234	#N/A	#N/A	#N/A	#N/A
LOC103444243	1.14517	0.000428012	product=AAA-ATPase At2g46620-like	XP_008381389.2	AT2G46620.1	| P-loop containing nucleoside triphosphate hydrolases superfamily protein | chr2:19139071-19140546 REVERSE LENGTH=491
LOC103455896	1.14485	0.000594195	product=U-box domain-containing protein 4-like	XP_008393732.2	AT3G01400.1	| ARM repeat superfamily protein | chr3:151920-152987 FORWARD LENGTH=355
LOC103405679	1.14447	8.4812e-12	#N/A	XP_008342928.2	AT2G20880.1	| Integrase-type DNA-binding superfamily protein | chr2:8986053-8987063 FORWARD LENGTH=336
LOC103405317	1.14438	0.000220159	#N/A	#N/A	#N/A	#N/A
LOC103421897	1.14278	0.00207683	#N/A	XP_008358166.2	AT3G17980.1	| Calcium-dependent lipid-binding (CaLB domain) family protein | chr3:6152417-6153115 FORWARD LENGTH=177
LOC103442043	1.14251	3.36052e-07	#N/A	XP_008379007.1	AT5G10870.1	ATCM2, CM2 | chorismate mutase 2 | chr5:3430691-3432272 REVERSE LENGTH=265
LOC103406408	1.14044	1.75921e-11	product=TMV resistance protein N-like isoform X1	XP_028964936.1	AT5G17680.1	| disease resistance protein (TIR-NBS-LRR class), putative | chr5:5822999-5827153 FORWARD LENGTH=1294
LOC103449459	1.1393	0.00100692	product=putative E3 ubiquitin-protein ligase LIN-1 isoform X3	XP_028965964.1	AT3G06880.2	| Transducin/WD40 repeat-like superfamily protein | chr3:2170516-2175686 REVERSE LENGTH=1264
LOC103451812	1.13871	3.91102e-10	#N/A	#N/A	#N/A	#N/A
LOC103420624	1.13809	7.02677e-06	product=disease resistance protein RPP4-like isoform X2	XP_028962415.1	AT5G36930.1	| Disease resistance protein (TIR-NBS-LRR class) family | chr5:14567771-14571907 REVERSE LENGTH=1188
LOC103416660	1.13788	0.000723942	#N/A	#N/A	#N/A	#N/A
LOC103429293	1.13744	0.000204842	product=TMV resistance protein N-like isoform X1	XP_028956605.1	AT5G36930.2	| Disease resistance protein (TIR-NBS-LRR class) family | chr5:14567771-14571916 REVERSE LENGTH=1191
LOC103424647	1.13734	0.0020227	product=ferrochelatase-2%2C chloroplastic-like	XP_008360965.2	AT5G26030.2	FC1, FC-I, ATFC-I | ferrochelatase 1 | chr5:9096675-9098752 FORWARD LENGTH=466
LOC103449586	1.13454	0.000680644	product=calcium-dependent protein kinase 26-like	XP_008387135.2	AT3G10660.1	CPK2, ATCPK2 | calmodulin-domain protein kinase cdpk isoform 2 | chr3:3331599-3334268 REVERSE LENGTH=646
LOC103420583	1.13349	0.00146012	product=E3 ubiquitin-protein ligase RDUF1	XP_008356868.1	AT3G46620.1	| zinc finger (C3HC4-type RING finger) family protein | chr3:17178837-17180024 REVERSE LENGTH=395
LOC114824373	1.13278	0.00443369	product=fasciclin-like arabinogalactan protein 11	XP_028956925.1	AT5G03170.1	FLA11, ATFLA11 | FASCICLIN-like arabinogalactan-protein 11 | chr5:752898-753638 REVERSE LENGTH=246
LOC103419807	1.13171	1.79524e-09	product=nuclear transcription factor Y subunit C-2-like	XP_008356118.2	AT1G56170.2	HAP5B, ATHAP5B, NF-YC2 | nuclear factor Y, subunit C2 | chr1:21025118-21025717 FORWARD LENGTH=199
LOC103450482	1.13017	8.02848e-17	product=probable LRR receptor-like serine/threonine-protein kinase At2g16250	XP_008388062.1	AT2G16250.1	| Leucine-rich repeat protein kinase family protein | chr2:7039682-7042933 REVERSE LENGTH=915
LOC103449082	1.12886	0.00056044	#N/A	#N/A	#N/A	#N/A
LOC103409535	1.1288	1.43842e-07	product=uncharacterized protein LOC103409535	XP_028949986.1	AT2G46495.1	| RING/U-box superfamily protein | chr2:19084134-19085704 REVERSE LENGTH=372
LOC103441948	1.12873	0.00171648	#N/A	XP_008378886.1	AT1G74470.1	| Pyridine nucleotide-disulphide oxidoreductase family protein | chr1:27991248-27992845 FORWARD LENGTH=467
LOC103447514	1.12798	0.00441135	#N/A	XP_008384934.2	AT5G59550.1	| zinc finger (C3HC4-type RING finger) family protein | chr5:23998422-23999645 REVERSE LENGTH=407
LOC103427444	1.12645	0.00488397	product=probable pectinesterase/pectinesterase inhibitor 7	XP_008363719.2	AT1G02810.1	| Plant invertase/pectin methylesterase inhibitor superfamily | chr1:618284-620333 FORWARD LENGTH=579
LOC103439841	1.12536	6.68512e-06	#N/A	XP_008376685.1	AT5G53300.4	UBC10 | ubiquitin-conjugating enzyme 10 | chr5:21632802-21633989 REVERSE LENGTH=148
LOC114825626	1.12383	3.80598e-06	product=uncharacterized protein LOC114825626	XP_028960433.1	AT5G48050.1	| CONTAINS InterPro DOMAIN/s: Retrotransposon gag protein (InterPro:IPR005162); BEST Arabidopsis thaliana protein match is: unknown protein (TAIR:AT1G34070.1); Has 1807 Blast hits to 1807 proteins in 277 species: Archae - 0; Bacteria - 0; Metazoa - 736; Fungi - 347; Plants - 385; Viruses - 0; Other Eukaryotes - 339 (source: NCBI BLink). | chr5:19472661-19473770 REVERSE LENGTH=369
LOC103403966	1.12343	0.00137346	#N/A	NP_001315663.1	AT4G14580.1	CIPK4, SnRK3.3 | CBL-interacting protein kinase 4 | chr4:8367887-8369167 REVERSE LENGTH=426
LOC103435157	1.12318	0.000350152	#N/A	NP_001280934.1	AT3G55470.2	| Calcium-dependent lipid-binding (CaLB domain) family protein | chr3:20564356-20566092 FORWARD LENGTH=155
LOC103412579	1.12298	0.000304215	product=putative disease resistance protein RGA4	XP_017181569.2	AT3G14460.1	| LRR and NB-ARC domains-containing disease resistance protein | chr3:4851990-4856264 REVERSE LENGTH=1424
LOC103437330	1.12192	0.00143144	product=putative serine/threonine-protein kinase-like protein CCR3	XP_008374032.2	AT3G55950.1	CCR3, ATCRR3 | CRINKLY4 related 3 | chr3:20753903-20756347 REVERSE LENGTH=814
LOC103451817	1.12172	0.000200807	#N/A	XP_028947296.1	AT3G47550.6	| RING/FYVE/PHD zinc finger superfamily protein | chr3:17523841-17525278 FORWARD LENGTH=288
LOC103418341	1.12053	5.64549e-05	product=probable disease resistance protein At5g66900 isoform X1	XP_008354689.2	AT5G66900.1	| Disease resistance protein (CC-NBS-LRR class) family | chr5:26714931-26717757 REVERSE LENGTH=809
LOC114823875	1.12047	1.46282e-05	product=methylesterase 17-like isoform X2	XP_028955391.1	AT3G10870.1	MES17, ATMES17 | methyl esterase 17 | chr3:3401228-3402612 REVERSE LENGTH=276
LOC103437836	1.1189	0.000540756	#N/A	#N/A	#N/A	#N/A
LOC103441823	1.11882	0.000291876	#N/A	#N/A	#N/A	#N/A
LOC103450719	1.11721	4.03529e-06	#N/A	XP_008388315.1	AT5G01750.2	| Protein of unknown function (DUF567) | chr5:290034-291109 FORWARD LENGTH=217
LOC114825407	1.11678	0.000608424	#N/A	XP_028959842.1	AT1G18890.1	ATCDPK1, CPK10, CDPK1, AtCPK10 | calcium-dependent protein kinase 1 | chr1:6523468-6525736 REVERSE LENGTH=545
LOC103409585	1.1156	0.000340855	product=cucumber peeling cupredoxin-like	XP_008346623.2	AT5G20230.1	ATBCB, BCB, SAG14 | blue-copper-binding protein | chr5:6826626-6827408 FORWARD LENGTH=196
LOC103408074	1.11533	3.6335e-05	#N/A	#N/A	#N/A	#N/A
LOC103451672	1.11464	1.79411e-08	#N/A	XP_008389309.2	AT1G13280.1	AOC4 | allene oxide cyclase 4 | chr1:4547624-4548552 FORWARD LENGTH=254
LOC103403040	1.11442	9.51804e-11	#N/A	#N/A	#N/A	#N/A
LOC103445276	1.11432	2.90293e-11	product=lysine histidine transporter-like 8	XP_008382490.2	AT1G47670.1	| Transmembrane amino acid transporter family protein | chr1:17536834-17539486 REVERSE LENGTH=519
LOC103450046	1.11381	9.03705e-06	product=phenylalanine ammonia-lyase 1	XP_008387584.2	AT2G37040.1	PAL1, ATPAL1 | PHE ammonia lyase 1 | chr2:15557602-15560237 REVERSE LENGTH=725
LOC103452443	1.11261	5.95471e-08	product=metal tolerance protein 4 isoform X2	XP_028955112.1	AT3G58060.1	| Cation efflux family protein | chr3:21497778-21499676 REVERSE LENGTH=411
LOC103412578	1.11253	0.00264523	product=cysteine-rich receptor-like protein kinase 10	XP_008349343.1	AT4G23180.1	CRK10, RLK4 | cysteine-rich RLK (RECEPTOR-like protein kinase) 10 | chr4:12138171-12140780 FORWARD LENGTH=669
LOC103448024	1.11217	1.89027e-05	product=aspartic proteinase-like protein 2	XP_008385478.1	AT5G22850.1	| Eukaryotic aspartyl protease family protein | chr5:7633717-7636298 REVERSE LENGTH=493
LOC103456077	1.11126	0.00430088	#N/A	XP_008393928.2	AT2G24610.1	ATCNGC14, CNGC14 | cyclic nucleotide-gated channel 14 | chr2:10457105-10460351 FORWARD LENGTH=726
LOC103408146	1.11016	8.967e-05	product=dnaJ protein ERDJ3B-like	XP_008345236.2	AT3G62600.1	ATERDJ3B, ERDJ3B | DNAJ heat shock family protein | chr3:23151038-23153346 REVERSE LENGTH=346
LOC103404306	1.10977	1.62781e-12	#N/A	XP_008341425.1	AT5G40390.1	SIP1 | Raffinose synthase family protein | chr5:16161720-16165085 FORWARD LENGTH=783
LOC103437525	1.1091	0.0022467	#N/A	XP_008374228.1	AT5G13080.1	WRKY75, ATWRKY75 | WRKY DNA-binding protein 75 | chr5:4149928-4151019 REVERSE LENGTH=145
LOC114819500	1.10847	0.000363041	product=probable LRR receptor-like serine/threonine-protein kinase At3g47570	XP_028944239.1	AT3G47090.1	| Leucine-rich repeat protein kinase family protein | chr3:17341512-17344645 REVERSE LENGTH=1009
LOC103440053	1.10831	0.00170051	product=sorbitol dehydrogenase-like	XP_008376963.2	AT5G51970.2	| GroES-like zinc-binding alcohol dehydrogenase family protein | chr5:21111820-21113284 FORWARD LENGTH=364
LOC114826954	1.10655	8.08151e-06	#N/A	XP_028963847.1	AT3G07870.1	| F-box and associated interaction domains-containing protein | chr3:2510871-2512124 FORWARD LENGTH=417
LOC103415449	1.10632	0.00110583	product=transcription factor MYB73-like	XP_008352004.2	AT4G37260.1	MYB73, ATMYB73 | myb domain protein 73 | chr4:17540602-17541564 FORWARD LENGTH=320
LOC114821450	1.10519	2.39723e-05	product=LRR receptor-like serine/threonine-protein kinase EFR	XP_028949404.1	AT5G20480.1	EFR | EF-TU receptor | chr5:6922497-6925679 FORWARD LENGTH=1031
LOC103402040	1.10322	8.58282e-08	product=probable LRR receptor-like serine/threonine-protein kinase At3g47570	XP_028945149.1	AT5G20480.1	EFR | EF-TU receptor | chr5:6922497-6925679 FORWARD LENGTH=1031
LOC103407042	1.10321	0.00420764	product=uncharacterized protein LOC103407042	XP_008344222.1	AT2G17705.1	| unknown protein; FUNCTIONS IN: molecular_function unknown; INVOLVED IN: biological_process unknown; LOCATED IN: plasma membrane; EXPRESSED IN: cultured cell; BEST Arabidopsis thaliana protein match is: unknown protein (TAIR:AT4G08330.1); Has 135 Blast hits to 135 proteins in 32 species: Archae - 5; Bacteria - 29; Metazoa - 0; Fungi - 0; Plants - 91; Viruses - 0; Other Eukaryotes - 10 (source: N…
LOC103442655	1.1013	0.000197009	#N/A	XP_008379683.1	AT5G20885.1	| RING/U-box superfamily protein | chr5:7084133-7084663 REVERSE LENGTH=176
LOC103447065	1.09926	0.000915673	product=cysteine-rich receptor-like protein kinase 10	XP_008384459.2	AT4G23180.1	CRK10, RLK4 | cysteine-rich RLK (RECEPTOR-like protein kinase) 10 | chr4:12138171-12140780 FORWARD LENGTH=669
LOC103403192	1.09866	1.55482e-06	product=nicotinate phosphoribosyltransferase 2-like	XP_028947817.1	AT2G23420.1	NAPRT2 | nicotinate phosphoribosyltransferase 2 | chr2:9971819-9974909 FORWARD LENGTH=557
LOC103426837	1.0977	6.22553e-06	product=probable disease resistance protein At5g66890	XP_028954709.1	AT5G66900.1	| Disease resistance protein (CC-NBS-LRR class) family | chr5:26714931-26717757 REVERSE LENGTH=809
LOC103426415	1.09721	8.8699e-11	#N/A	XP_008362727.2	AT5G66900.1	| Disease resistance protein (CC-NBS-LRR class) family | chr5:26714931-26717757 REVERSE LENGTH=809
LOC103415957	1.09706	0.00430162	product=protein RADIALIS-like 4	XP_008352458.1	AT1G75250.1	ATRL6, RSM3, RL6 | RAD-like 6 | chr1:28245073-28245453 REVERSE LENGTH=126
LOC103402648	1.09563	0.00321094	#N/A	#N/A	#N/A	#N/A
LOC103426842	1.09548	6.52873e-11	product=probable disease resistance protein At5g66900	XP_028954028.1	AT5G66900.1	| Disease resistance protein (CC-NBS-LRR class) family | chr5:26714931-26717757 REVERSE LENGTH=809
LOC103456209	1.09545	0.00170524	#N/A	XP_008394096.1	AT3G11760.1	| unknown protein; FUNCTIONS IN: molecular_function unknown; INVOLVED IN: biological_process unknown; LOCATED IN: cellular_component unknown; EXPRESSED IN: 23 plant structures; EXPRESSED DURING: 14 growth stages; BEST Arabidopsis thaliana protein match is: unknown protein (TAIR:AT5G04860.1); Has 84 Blast hits to 73 proteins in 13 species: Archae - 0; Bacteria - 0; Metazoa - 0; Fungi - 0; Plants -…
LOC103450620	1.09532	2.08005e-06	product=vacuolar cation/proton exchanger 3-like	XP_008388209.2	AT2G38170.1	CAX1, ATCAX1, RCI4 | cation exchanger 1 | chr2:15989429-15993178 REVERSE LENGTH=463
LOC103410891	1.09428	0.00180578	product=U-box domain-containing protein 28-like	XP_008347764.2	AT3G18710.1	PUB29, ATPUB29 | plant U-box 29 | chr3:6434234-6435481 REVERSE LENGTH=415
LOC103438019	1.09418	1.79051e-05	#N/A	XP_017188474.2	AT1G18390.2	| Protein kinase superfamily protein | chr1:6327463-6329935 FORWARD LENGTH=654
LOC114821942	1.09198	0.00106096	product=leucine-rich repeat protein 1-like	XP_028951300.1	AT5G21090.1	| Leucine-rich repeat (LRR) family protein | chr5:7164758-7166904 FORWARD LENGTH=218
LOC114825339	1.09154	0.00252002	#N/A	XP_028959603.1	AT2G18196.1	| Heavy metal transport/detoxification superfamily protein | chr2:7920793-7922268 REVERSE LENGTH=178
LOC103402693	1.08974	1.19396e-05	product=caffeoylshikimate esterase-like	XP_008339665.2	AT1G77420.1	| alpha/beta-Hydrolases superfamily protein | chr1:29093641-29095442 FORWARD LENGTH=382
LOC103415873	1.08909	0.00402127	product=protein ALP1-like	XP_008352375.1	AT4G29780.1	| unknown protein; BEST Arabidopsis thaliana protein match is: unknown protein (TAIR:AT5G12010.1); Has 945 Blast hits to 944 proteins in 87 species: Archae - 0; Bacteria - 0; Metazoa - 519; Fungi - 43; Plants - 365; Viruses - 0; Other Eukaryotes - 18 (source: NCBI BLink). | chr4:14579859-14581481 FORWARD LENGTH=540
LOC103432880	1.08901	8.29164e-06	#N/A	XP_008369311.1	AT3G10985.1	SAG20, WI12, ATWI-12 | senescence associated gene 20 | chr3:3442776-3443108 FORWARD LENGTH=110
LOC103447297	1.08867	0.0014672	product=probable WRKY transcription factor 26	XP_008384716.2	AT2G38470.1	WRKY33, ATWRKY33 | WRKY DNA-binding protein 33 | chr2:16108476-16110539 FORWARD LENGTH=519
LOC103417932	1.08767	0.00483342	product=phosphoenolpyruvate carboxykinase (ATP)-like	XP_008354307.2	AT4G37870.1	PCK1, PEPCK | phosphoenolpyruvate carboxykinase 1 | chr4:17802974-17806332 REVERSE LENGTH=671
LOC103443866	1.08667	7.47243e-10	product=disease resistance RPP13-like protein 4	XP_008380985.2	AT5G45500.2	| RNI-like superfamily protein | chr5:18432636-18434951 REVERSE LENGTH=771
LOC103436600	1.08654	0.000126136	product=zinc finger protein STOP1 homolog	XP_008373267.2	AT5G22890.1	| C2H2 and C2HC zinc fingers superfamily protein | chr5:7653541-7654662 REVERSE LENGTH=373
LOC103404758	1.08603	0.000765737	product=equilibrative nucleotide transporter 3-like	XP_008341936.1	AT4G05120.1	ENT3, FUR1, ATENT3 | Major facilitator superfamily protein | chr4:2632886-2634824 REVERSE LENGTH=418
LOC103443886	1.08557	1.79946e-05	product=leucine-rich repeat receptor-like tyrosine-protein kinase PXC3	XP_008381006.1	AT1G34420.1	| leucine-rich repeat transmembrane protein kinase family protein | chr1:12584587-12587570 FORWARD LENGTH=966
LOC103455904	1.08422	3.33053e-06	product=zinc finger protein ZAT10-like	XP_008393741.2	AT1G27730.1	STZ, ZAT10 | salt tolerance zinc finger | chr1:9648302-9648985 REVERSE LENGTH=227
LOC103406536	1.08345	0.00483445	product=protein SUPPRESSOR OF npr1-1%2C CONSTITUTIVE 1	XP_008343746.2	AT5G17680.1	| disease resistance protein (TIR-NBS-LRR class), putative | chr5:5822999-5827153 FORWARD LENGTH=1294
LOC103417832	1.08313	0.000158304	product=TMV resistance protein N-like	XP_008354215.2	AT1G72890.1	| Disease resistance protein (TIR-NBS class) | chr1:27429947-27431717 FORWARD LENGTH=438
LOC103432016	1.08153	5.65804e-05	#N/A	XP_008368406.1	AT3G27060.1	TSO2, ATTSO2 | Ferritin/ribonucleotide reductase-like family protein | chr3:9979971-9981057 REVERSE LENGTH=332
LOC103447526	1.08056	3.57441e-05	product=scarecrow-like protein 30	XP_008384949.1	AT2G29060.1	| GRAS family transcription factor | chr2:12481991-12484075 FORWARD LENGTH=694
LOC114819521	1.08002	0.000164189	#N/A	XP_028944319.1	AT4G30960.1	CIPK6, SIP3, SNRK3.14, ATCIPK6 | SOS3-interacting protein 3 | chr4:15067400-15068725 FORWARD LENGTH=441
LOC103409091	1.07942	1.41158e-08	product=ETHYLENE INSENSITIVE 3-like 1 protein	XP_008346139.2	AT3G20770.1	EIN3, AtEIN3 | Ethylene insensitive 3 family protein | chr3:7260702-7262588 REVERSE LENGTH=628
LOC114821727	1.07893	0.00270537	#N/A	XP_028950756.1	AT3G05200.1	ATL6 | RING/U-box superfamily protein | chr3:1477377-1478573 FORWARD LENGTH=398
LOC103440249	1.07792	2.4834e-05	#N/A	XP_008377136.2	AT1G30755.1	| Protein of unknown function (DUF668) | chr1:10905991-10908773 REVERSE LENGTH=615
LOC103432289	1.07785	9.10387e-08	product=calcium-transporting ATPase 12%2C plasma membrane-type-like	XP_028956160.1	AT3G63380.1	| ATPase E1-E2 type family protein / haloacid dehalogenase-like hydrolase family protein | chr3:23407112-23410213 REVERSE LENGTH=1033
LOC103409956	1.07733	2.19128e-05	#N/A	XP_028960827.1	AT2G44420.1	| protein N-terminal asparagine amidohydrolase family protein | chr2:18330568-18332696 FORWARD LENGTH=347
LOC103421892	1.07652	0.0012482	product=mitogen-activated protein kinase 3-like	XP_008358164.1	AT3G45640.1	ATMPK3, MPK3, ATMAPK3 | mitogen-activated protein kinase 3 | chr3:16756918-16758476 FORWARD LENGTH=370
LOC103427742	1.07457	0.000556906	product=ethylene-responsive transcription factor 1B-like	XP_008364034.2	AT3G23240.1	ERF1, ATERF1 | ethylene response factor 1 | chr3:8295705-8296361 FORWARD LENGTH=218
LOC103410198	1.07386	0.000688686	product=BON1-associated protein 2-like	XP_028947011.1	AT2G45760.1	BAP2, BAL | BON association protein 2 | chr2:18847125-18847748 REVERSE LENGTH=207
LOC103424567	1.0734	5.42668e-10	#N/A	XP_008360881.1	AT3G08900.1	RGP3, RGP | reversibly glycosylated polypeptide 3 | chr3:2708347-2709714 REVERSE LENGTH=362
LOC103416034	1.07336	8.88285e-06	#N/A	XP_028949872.1	AT4G36990.1	HSF4, HSFB1, AT-HSFB1, ATHSF4 | heat shock factor 4 | chr4:17440660-17441706 FORWARD LENGTH=284
LOC103455116	1.07281	0.0040613	product=nematode resistance protein-like HSPRO2	XP_008392934.2	AT2G40000.1	HSPRO2, ATHSPRO2 | ortholog of sugar beet HS1 PRO-1 2 | chr2:16700649-16701956 REVERSE LENGTH=435
LOC103436197	1.07218	3.49894e-05	product=cold-responsive protein kinase 1 isoform X2	XP_008372847.2	AT1G16670.1	| Protein kinase superfamily protein | chr1:5697846-5699492 FORWARD LENGTH=390
LOC103417586	1.0721	0.00315719	product=(-)-isopiperitenone reductase-like	XP_008353983.2	AT3G61220.1	| NAD(P)-binding Rossmann-fold superfamily protein | chr3:22663025-22664316 FORWARD LENGTH=296
LOC103424358	1.06845	6.02224e-05	#N/A	NP_001315793.1	AT2G41690.1	AT-HSFB3, HSFB3 | heat shock transcription factor B3 | chr2:17381723-17382577 FORWARD LENGTH=244
LOC103452522	1.06798	8.97132e-11	product=TMV resistance protein N-like isoform X1	XP_028965604.1	AT5G36930.2	| Disease resistance protein (TIR-NBS-LRR class) family | chr5:14567771-14571916 REVERSE LENGTH=1191
LOC103434389	1.06796	0.00197092	#N/A	XP_008370944.1	AT3G58490.1	| Phosphatidic acid phosphatase (PAP2) family protein | chr3:21633065-21635057 FORWARD LENGTH=416
LOC103401951	1.06788	3.65671e-06	#N/A	XP_008338896.1	AT1G28220.1	ATPUP3, PUP3 | purine permease 3 | chr1:9860303-9861434 REVERSE LENGTH=351
LOC103439030	1.06786	4.764e-05	product=protein transport protein Sec61 subunit beta-like	XP_008375802.1	AT3G60540.2	| Preprotein translocase Sec, Sec61-beta subunit protein | chr3:22375132-22375377 REVERSE LENGTH=81
LOC103425054	1.06741	8.19229e-15	product=F-box protein At5g07610-like	XP_008361354.2	AT5G49610.1	| F-box family protein | chr5:20131448-20132527 REVERSE LENGTH=359
LOC103421430	1.06573	0.000814109	product=protein UPSTREAM OF FLC	XP_008357689.2	AT5G59790.1	| Domain of unknown function (DUF966) | chr5:24090950-24092804 FORWARD LENGTH=423
LOC103451471	1.06471	0.00117728	#N/A	XP_028946755.1	AT3G18620.1	| DHHC-type zinc finger family protein | chr3:6408849-6410716 FORWARD LENGTH=345
LOC103451027	1.06395	1.11402e-06	product=probable aldo-keto reductase 1	XP_008388674.2	AT1G60690.1	| NAD(P)-linked oxidoreductase superfamily protein | chr1:22349892-22351668 REVERSE LENGTH=345
LOC103401823	1.06359	0.00263055	#N/A	XP_008338759.2	AT4G15093.1	| catalytic LigB subunit of aromatic ring-opening dioxygenase family | chr4:8618454-8619472 FORWARD LENGTH=269
LOC103449568	1.06275	0.001216	#N/A	XP_008387116.2	AT3G11820.1	SYP121, AT-SYR1, ATSYP121, SYR1, ATSYR1, PEN1 | syntaxin of plants 121 | chr3:3729540-3730868 REVERSE LENGTH=346
LOC103400438	1.06211	6.71883e-07	product=probable ethanolamine kinase	XP_008337310.2	AT2G26830.1	emb1187 | Protein kinase superfamily protein | chr2:11443599-11446958 FORWARD LENGTH=374
LOC103434754	1.06188	3.04246e-05	product=polyphenol oxidase latent form%2C chloroplastic-like	XP_008371330.3	AT5G25610.1	RD22, ATRD22 | BURP domain-containing protein | chr5:8914498-8916684 REVERSE LENGTH=392
RIN4-1	1.06096	2.36202e-06	#N/A	#N/A	#N/A	#N/A
LOC103443609	1.06063	2.17947e-07	product=cyclic nucleotide-gated ion channel 1-like	XP_008380711.1	AT5G53130.1	CNGC1, ATCNGC1 | cyclic nucleotide gated channel 1 | chr5:21537830-21540490 REVERSE LENGTH=716
LOC103418434	1.0604	0.00343181	product=dynamin-related protein 1E-like	XP_028949352.1	AT3G60190.1	ADL4, ADLP2, EDR3, DRP1E, ADL1E, DL1E | DYNAMIN-like 1E | chr3:22244367-22247651 REVERSE LENGTH=624
LOC103440937	1.05982	5.66085e-08	product=alpha-1%2C3-mannosyl-glycoprotein 2-beta-N-acetylglucosaminyltransferase	XP_008377852.2	AT4G38240.2	CGL1, CGL, GNTI | alpha-1,3-mannosyl-glycoprotein beta-1,2-N-acetylglucosaminyltransferase, putative | chr4:17932006-17935209 REVERSE LENGTH=444
LOC103437383	1.05898	0.00499365	product=cytochrome P450 89A2-like	XP_008374072.1	AT1G64940.1	CYP89A6 | cytochrome P450, family 87, subfamily A, polypeptide 6 | chr1:24123789-24125324 FORWARD LENGTH=511
LOC103431068	1.05868	5.23814e-05	#N/A	XP_008367439.2	AT5G52430.1	| hydroxyproline-rich glycoprotein family protein | chr5:21283093-21285045 REVERSE LENGTH=438
LOC114819496	1.05853	0.000499165	#N/A	#N/A	#N/A	#N/A
LOC103415436	1.05837	0.00319046	product=uncharacterized acetyltransferase At3g50280-like	XP_028950106.1	AT5G42830.1	| HXXXD-type acyl-transferase family protein | chr5:17176384-17177906 FORWARD LENGTH=450
LOC103439809	1.05705	0.00414557	#N/A	XP_008376650.1	AT5G52740.1	| Copper transport protein family | chr5:21382530-21383180 FORWARD LENGTH=118
LOC103444835	1.05688	1.7746e-05	#N/A	XP_028965281.1	AT1G34320.1	| Protein of unknown function (DUF668) | chr1:12520713-12524046 FORWARD LENGTH=657
LOC103456210	1.05603	2.01417e-06	#N/A	XP_008394098.1	AT4G32272.1	| Nucleotide/sugar transporter family protein | chr4:15577195-15579689 REVERSE LENGTH=344
LOC103406120	1.05536	8.91771e-07	#N/A	#N/A	#N/A	#N/A
LOC103418809	1.05468	2.16687e-06	product=U-box domain-containing protein 33-like	XP_008355141.1	AT2G45910.1	| U-box domain-containing protein kinase family protein | chr2:18894520-18898212 FORWARD LENGTH=834
LOC103445248	1.05426	8.42867e-10	product=expansin-like A1	XP_008382466.2	AT3G45970.1	ATEXLA1, EXPL1, ATEXPL1, ATHEXP BETA 2.1, EXLA1 | expansin-like A1 | chr3:16896238-16897189 FORWARD LENGTH=265
LOC103422167	1.05363	2.13789e-07	product=arginine decarboxylase-like	XP_008358425.2	AT4G34710.2	ADC2, SPE2, ATADC2 | arginine decarboxylase 2 | chr4:16560315-16562450 REVERSE LENGTH=711
LOC103436392	1.0535	6.33097e-08	product=leucine-rich repeat protein 2-like	XP_008373042.2	AT3G43740.1	| Leucine-rich repeat (LRR) family protein | chr3:15644127-15645446 FORWARD LENGTH=218
LOC103451481	1.05208	6.01872e-05	#N/A	XP_008389102.2	AT3G11920.1	| glutaredoxin-related | chr3:3772311-3774887 FORWARD LENGTH=630
LOC103439859	1.05195	2.00786e-06	product=cyclic nucleotide-gated ion channel 1-like	XP_008376705.1	AT5G53130.1	CNGC1, ATCNGC1 | cyclic nucleotide gated channel 1 | chr5:21537830-21540490 REVERSE LENGTH=716
LOC103444728	1.05182	0.000701155	#N/A	XP_008381903.2	AT1G71697.1	ATCK1, CK, CK1 | choline kinase 1 | chr1:26971537-26973177 FORWARD LENGTH=346
LOC103427133	1.05172	0.00066736	product=vacuolar protein sorting-associated protein 24 homolog 1-like isoform X1	XP_017188039.1	AT5G22950.1	VPS24.1 | SNF7 family protein | chr5:7681380-7682720 FORWARD LENGTH=229
LOC103416985	1.05165	5.50288e-08	#N/A	XP_008353416.2	AT5G40010.1	AATP1 | AAA-ATPase 1 | chr5:16020218-16021762 REVERSE LENGTH=514
LOC103427434	1.04917	5.53496e-05	product=glutathione S-transferase-like	XP_008363707.2	AT2G47730.1	ATGSTF8, ATGSTF5, GST6, GSTF8 | glutathione S-transferase phi 8 | chr2:19558213-19559266 FORWARD LENGTH=263
LOC103430909	1.04759	2.58189e-08	product=TMV resistance protein N-like	XP_028965251.1	AT5G36930.1	| Disease resistance protein (TIR-NBS-LRR class) family | chr5:14567771-14571907 REVERSE LENGTH=1188
LOC103447056	1.04743	0.00294056	product=probable WRKY transcription factor 7	XP_008384448.2	AT4G24240.1	WRKY7, ATWRKY7 | WRKY DNA-binding protein 7 | chr4:12571930-12573446 FORWARD LENGTH=353
LOC103422319	1.04596	0.000747416	#N/A	XP_008358594.2	AT5G57150.1	| basic helix-loop-helix (bHLH) DNA-binding superfamily protein | chr5:23152361-23154872 FORWARD LENGTH=247
LOC103422385	1.04519	1.31974e-05	#N/A	XP_008358671.1	AT3G05700.1	| Drought-responsive family protein | chr3:1682432-1684323 REVERSE LENGTH=223
LOC103414616	1.04308	1.50448e-05	#N/A	#N/A	#N/A	#N/A
LOC103454869	1.04299	1.09083e-05	partial=true	XP_008392683.2	AT5G61790.1	CNX1, ATCNX1 | calnexin 1 | chr5:24827394-24829642 REVERSE LENGTH=530
LOC103408359	1.04284	2.03393e-06	product=probable LRR receptor-like serine/threonine-protein kinase At3g47570	XP_028956964.1	AT3G47570.1	| Leucine-rich repeat protein kinase family protein | chr3:17527611-17530748 FORWARD LENGTH=1010
LOC103426706	1.04241	0.000683144	product=uncharacterized protein LOC103426706	XP_008363012.1	AT1G52720.1	| unknown protein; BEST Arabidopsis thaliana protein match is: unknown protein (TAIR:AT3G15630.1); Has 61 Blast hits to 61 proteins in 13 species: Archae - 0; Bacteria - 0; Metazoa - 0; Fungi - 0; Plants - 61; Viruses - 0; Other Eukaryotes - 0 (source: NCBI BLink). | chr1:19641007-19641360 FORWARD LENGTH=117
LOC103413235	1.04168	0.00164938	product=uncharacterized protein LOC103413235	XP_008349940.1	AT5G38060.1	| unknown protein; FUNCTIONS IN: molecular_function unknown; INVOLVED IN: biological_process unknown; LOCATED IN: chloroplast; BEST Arabidopsis thaliana protein match is: unknown protein (TAIR:AT1G65000.1); Has 1807 Blast hits to 1807 proteins in 277 species: Archae - 0; Bacteria - 0; Metazoa - 736; Fungi - 347; Plants - 385; Viruses - 0; Other Eukaryotes - 339 (source: NCBI BLink). | chr5:151894…
LOC103441769	1.04048	0.000140169	#N/A	XP_008378697.1	AT5G11000.1	| Plant protein of unknown function (DUF868) | chr5:3479166-3480335 REVERSE LENGTH=389
LOC103436998	1.03982	6.4094e-06	#N/A	XP_028960267.1	AT5G46910.1	| Transcription factor jumonji (jmj) family protein / zinc finger (C5HC2 type) family protein | chr5:19046888-19050880 FORWARD LENGTH=787
LOC103405071	1.03982	0.00184062	#N/A	#N/A	#N/A	#N/A
LOC103435456	1.03974	0.000537821	product=histidine protein methyltransferase 1 homolog	XP_028956728.1	AT2G43320.2	| S-adenosyl-L-methionine-dependent methyltransferases superfamily protein | chr2:17996874-17999158 REVERSE LENGTH=351
LOC103429360	1.03918	0.000464074	#N/A	#N/A	#N/A	#N/A
LOC103442618	1.03889	0.00169607	product=probable WRKY transcription factor 31	XP_017189643.1	AT1G62300.1	WRKY6, ATWRKY6 | WRKY family transcription factor | chr1:23016887-23019155 REVERSE LENGTH=553
LOC103441830	1.03843	0.000659553	#N/A	XP_008378762.2	AT4G09460.1	AtMYB6, MYB6 | myb domain protein 6 | chr4:5993019-5994038 FORWARD LENGTH=236
LOC103451469	1.03759	0.000410845	#N/A	XP_008389090.2	AT1G68040.1	| S-adenosyl-L-methionine-dependent methyltransferases superfamily protein | chr1:25502876-25505224 FORWARD LENGTH=363
LOC103416631	1.03719	6.07515e-10	product=TMV resistance protein N-like	XP_028961241.1	AT5G36930.1	| Disease resistance protein (TIR-NBS-LRR class) family | chr5:14567771-14571907 REVERSE LENGTH=1188
LOC103446434	1.03686	0.00182708	product=stem-specific protein TSJT1-like	XP_008383771.2	AT4G27450.1	| Aluminium induced protein with YGL and LRDR motifs | chr4:13727665-13728683 REVERSE LENGTH=250
LOC103405106	1.03633	0.00510561	#N/A	XP_008342292.2	AT1G30620.2	HSR8, MUR4, UXE1 | NAD(P)-binding Rossmann-fold superfamily protein | chr1:10855496-10857970 FORWARD LENGTH=419
LOC103412960	1.03625	2.37544e-07	product=probable LRR receptor-like serine/threonine-protein kinase At3g47570	XP_017181635.2	AT3G47570.1	| Leucine-rich repeat protein kinase family protein | chr3:17527611-17530748 FORWARD LENGTH=1010
LOC103454141	1.0359	4.04506e-05	product=probable CCR4-associated factor 1 homolog 11	XP_008391953.1	AT3G44260.1	| Polynucleotidyl transferase, ribonuclease H-like superfamily protein | chr3:15952213-15953055 REVERSE LENGTH=280
LOC103409253	1.03549	3.17873e-07	product=protein SUPPRESSOR OF npr1-1%2C CONSTITUTIVE 1-like	XP_028953965.1	AT1G69550.1	| disease resistance protein (TIR-NBS-LRR class) | chr1:26148836-26153374 REVERSE LENGTH=1400
LOC103441430	1.03333	8.1564e-07	#N/A	XP_008378331.1	AT3G12750.1	ZIP1 | zinc transporter 1 precursor | chr3:4051950-4053156 REVERSE LENGTH=355
LOC103435535	1.03166	7.84179e-10	product=uncharacterized protein LOC103435535 isoform X1	XP_028958689.1	AT1G16330.1	CYCB3;1 | cyclin b3;1 | chr1:5582387-5587391 REVERSE LENGTH=648
LOC103400503	1.03152	0.000236733	#N/A	XP_008337384.2	AT3G24530.1	| AAA-type ATPase family protein / ankyrin repeat family protein | chr3:8945678-8947786 REVERSE LENGTH=481
LOC103416982	1.03114	0.00304052	#N/A	XP_008353413.2	AT3G28340.1	GATL10 | galacturonosyltransferase-like 10 | chr3:10589396-10590493 REVERSE LENGTH=365
LOC103428408	1.03031	0.000801983	#N/A	#N/A	#N/A	#N/A
LOC103419505	1.02878	0.00133082	#N/A	#N/A	#N/A	#N/A
LOC103452192	1.02779	0.000122488	#N/A	XP_008389929.1	AT2G33490.1	| hydroxyproline-rich glycoprotein family protein | chr2:14183552-14187666 FORWARD LENGTH=623
LOC108172485	1.02703	0.00362705	product=receptor kinase-like protein Xa21	XP_028965904.1	AT3G47570.1	| Leucine-rich repeat protein kinase family protein | chr3:17527611-17530748 FORWARD LENGTH=1010
LOC114826595	1.02619	0.0015086	#N/A	XP_028963017.1	AT4G24380.1	| INVOLVED IN: 10-formyltetrahydrofolate biosynthetic process, folic acid and derivative biosynthetic process; EXPRESSED IN: 24 plant structures; EXPRESSED DURING: 15 growth stages; CONTAINS InterPro DOMAIN/s: Serine hydrolase (InterPro:IPR005645); BEST Arabidopsis thaliana protein match is: alpha/beta-Hydrolases superfamily protein (TAIR:AT5G65400.1); Has 30201 Blast hits to 17322 proteins in 78…
LOC103406357	1.0259	1.40766e-06	product=uncharacterized protein LOC103406357	XP_008343572.2	AT3G11420.1	| Protein of unknown function (DUF604) | chr3:3591834-3594323 FORWARD LENGTH=505
LOC103453877	1.02534	0.00383241	#N/A	XP_008391687.3	AT5G18150.1	| Methyltransferase-related protein | chr5:6000014-6000331 REVERSE LENGTH=76
LOC103423821	1.0253	2.61367e-09	#N/A	XP_008360128.1	AT5G43230.1	| unknown protein; BEST Arabidopsis thaliana protein match is: unknown protein (TAIR:AT3G01810.3); Has 30201 Blast hits to 17322 proteins in 780 species: Archae - 12; Bacteria - 1396; Metazoa - 17338; Fungi - 3422; Plants - 5037; Viruses - 0; Other Eukaryotes - 2996 (source: NCBI BLink). | chr5:17349125-17352747 FORWARD LENGTH=848
LOC103447066	1.02502	0.00326709	product=histone H3.2	XP_008384460.1	AT5G65360.1	| Histone superfamily protein | chr5:26120099-26120509 REVERSE LENGTH=136
LOC103402724	1.0248	0.000311183	#N/A	#N/A	#N/A	#N/A
LOC103443229	1.02459	2.97316e-05	#N/A	XP_008380261.1	AT1G51660.1	ATMKK4, MKK4, ATMEK4 | mitogen-activated protein kinase kinase 4 | chr1:19154575-19155675 FORWARD LENGTH=366
LOC103455953	1.02434	3.52977e-05	#N/A	#N/A	#N/A	#N/A
LOC114820700	1.02369	0.000726883	#N/A	XP_028947720.1	AT1G72125.1	| Major facilitator superfamily protein | chr1:27134168-27136257 FORWARD LENGTH=561
LOC103423856	1.02338	0.00375388	product=lysosomal Pro-X carboxypeptidase-like isoform X2	XP_028955694.1	AT5G22860.1	| Serine carboxypeptidase S28 family protein | chr5:7639511-7642945 REVERSE LENGTH=502
LOC103422287	1.02288	5.07583e-07	#N/A	XP_028965105.1	AT1G54350.1	| ABC transporter family protein | chr1:20286917-20290245 FORWARD LENGTH=706
LOC103436101	1.02031	4.56044e-05	product=leucine-rich repeat receptor protein kinase EMS1-like	XP_008372738.1	AT5G42440.1	| Protein kinase superfamily protein | chr5:16973434-16974513 REVERSE LENGTH=359
LOC103416585	1.01914	0.000124596	#N/A	XP_008353049.2	AT1G27330.1	| Ribosome associated membrane protein RAMP4 | chr1:9493064-9493898 FORWARD LENGTH=68
LOC103415095	1.01854	1.63163e-07	product=receptor-like protein EIX1 isoform X1	XP_028958773.1	AT2G34930.1	| disease resistance family protein / LRR family protein | chr2:14737169-14739886 REVERSE LENGTH=905
LOC103420804	1.01838	4.9582e-07	#N/A	XP_008357065.2	AT3G25040.1	ERD2B | endoplasmic reticulum retention defective 2B | chr3:9124479-9126051 FORWARD LENGTH=215
LOC103440652	1.0182	0.000908261	product=phenylalanine ammonia-lyase 1-like	XP_028961654.1	AT3G53260.1	PAL2, ATPAL2 | phenylalanine ammonia-lyase 2 | chr3:19744256-19746619 REVERSE LENGTH=717
LOC103419372	1.01798	0.000592839	product=O-fucosyltransferase 19-like	XP_008355708.1	AT3G54100.1	| O-fucosyltransferase family protein | chr3:20034451-20037874 REVERSE LENGTH=638
LOC103403055	1.01672	0.00131048	#N/A	#N/A	#N/A	#N/A
LOC114826902	1.01465	0.0026978	#N/A	#N/A	#N/A	#N/A
LOC114826510	1.01405	0.00361302	#N/A	XP_028962746.1	AT2G26530.2	AR781 | Protein of unknown function (DUF1645) | chr2:11283036-11283989 REVERSE LENGTH=290
LOC103409499	1.01353	4.61023e-05	#N/A	XP_028954565.1	AT1G12420.1	ACR8 | ACT domain repeat 8 | chr1:4226673-4228917 REVERSE LENGTH=441
LOC103453878	1.01293	3.53265e-07	product=adenylyl-sulfate kinase 3 isoform X1	XP_028948544.1	AT3G03900.1	APK3 | adenosine-5'-phosphosulfate (APS) kinase 3 | chr3:1002975-1004271 REVERSE LENGTH=208
LOC103434692	1.01281	0.00145883	product=classical arabinogalactan protein 1-like	XP_008371262.2	AT5G64310.1	AGP1, ATAGP1 | arabinogalactan protein 1 | chr5:25722018-25722413 FORWARD LENGTH=131
LOC103447524	1.01207	0.000992138	#N/A	XP_028945141.1	AT1G07530.1	SCL14, ATGRAS2, GRAS2 | SCARECROW-like 14 | chr1:2313828-2316137 REVERSE LENGTH=769
LOC103425777	1.01185	6.07952e-08	product=extra-large guanine nucleotide-binding protein 1 isoform X1	XP_008362101.1	AT2G23460.1	XLG1, ATXLG1 | extra-large G-protein 1 | chr2:9995699-9998945 FORWARD LENGTH=888
LOC103437710	1.00995	5.7406e-06	#N/A	XP_008374428.1	AT5G33320.1	CUE1, PPT, ARAPPT | Glucose-6-phosphate/phosphate translocator-related | chr5:12588950-12591408 FORWARD LENGTH=408
LOC114821010	1.00927	4.31862e-05	#N/A	XP_028948427.1	AT3G57550.2	AGK2, GK-2 | guanylate kinase | chr3:21307269-21309193 FORWARD LENGTH=390
LOC103419659	1.00759	0.000207371	product=G-type lectin S-receptor-like serine/threonine-protein kinase At1g61500	XP_028959432.1	AT1G61500.1	| S-locus lectin protein kinase family protein | chr1:22689729-22692881 REVERSE LENGTH=804
LOC103455335	1.0072	0.000289081	#N/A	XP_017178046.1	AT1G74510.1	| Galactose oxidase/kelch repeat superfamily protein | chr1:28006065-28007420 FORWARD LENGTH=451
LOC103414276	1.00678	0.000216381	#N/A	XP_008350891.2	AT2G03510.1	| SPFH/Band 7/PHB domain-containing membrane-associated protein family | chr2:1066717-1068934 FORWARD LENGTH=356
LOC103445056	1.0067	0.00265042	#N/A	XP_008382242.2	AT1G58290.1	HEMA1 | Glutamyl-tRNA reductase family protein | chr1:21624028-21626051 REVERSE LENGTH=543
LOC103437103	1.00515	0.000372327	product=TMV resistance protein N-like	XP_028950933.1	AT5G36930.2	| Disease resistance protein (TIR-NBS-LRR class) family | chr5:14567771-14571916 REVERSE LENGTH=1191
LOC103411183	1.00388	0.00440229	#N/A	XP_008348052.2	AT5G40010.1	AATP1 | AAA-ATPase 1 | chr5:16020218-16021762 REVERSE LENGTH=514
LOC103451082	1.00349	0.000140133	#N/A	XP_008388738.1	AT3G04350.1	| Plant protein of unknown function (DUF946) | chr3:1153972-1156469 REVERSE LENGTH=567
LOC103407383	1.00135	5.18847e-08	product=putative laccase-9	XP_028950893.1	AT5G09360.1	LAC14 | laccase 14 | chr5:2906426-2908658 REVERSE LENGTH=569
LOC103425256	1.00058	2.43028e-10	product=receptor-like protein EIX1	XP_028961537.1	AT2G34930.1	| disease resistance family protein / LRR family protein | chr2:14737169-14739886 REVERSE LENGTH=905
LOC114819431	-1.0025	5.14237e-11	product=zinc finger CCCH domain-containing protein 20-like	XP_028943738.1	AT4G29190.1	| Zinc finger C-x8-C-x5-C-x3-H type family protein | chr4:14392233-14393303 REVERSE LENGTH=356
LOC103448413	-1.00717	5.60854e-05	product=glucose-1-phosphate adenylyltransferase large subunit 1-like isoform X1	XP_008385899.1	AT4G39210.1	APL3 | Glucose-1-phosphate adenylyltransferase family protein | chr4:18260332-18263181 FORWARD LENGTH=521
LOC103424574	-1.01219	1.5447e-05	#N/A	#N/A	#N/A	#N/A
LOC103446759	-1.0122	0.000587252	#N/A	#N/A	#N/A	#N/A
AP2D49	-1.01466	0.00124424	product=ethylene-responsive transcription factor TINY-like	NP_001292812.1	AT5G11590.1	TINY2 | Integrase-type DNA-binding superfamily protein | chr5:3727789-3728499 REVERSE LENGTH=236
LOC103433684	-1.02507	4.39768e-09	product=mitoferrin-like	XP_008370176.1	AT1G07030.1	| Mitochondrial substrate carrier family protein | chr1:2158631-2160524 REVERSE LENGTH=326
LOC103428993	-1.02687	3.81477e-05	product=probable inactive leucine-rich repeat receptor-like protein kinase At3g03770	XP_008365357.2	AT5G14210.1	| Leucine-rich repeat protein kinase family protein | chr5:4578503-4581374 REVERSE LENGTH=775
LOC103417176	-1.027	0.000639869	#N/A	XP_008353590.1	AT1G05000.1	| Phosphotyrosine protein phosphatases superfamily protein | chr1:1425660-1428393 FORWARD LENGTH=215
LOC103446799	-1.02731	0.00207426	product=8-hydroxygeraniol dehydrogenase-like	XP_008384197.2	AT4G39330.1	ATCAD9, CAD9 | cinnamyl alcohol dehydrogenase 9 | chr4:18291268-18292772 FORWARD LENGTH=360
LOC108171669	-1.02836	0.00313965	#N/A	#N/A	#N/A	#N/A
LOC103418499	-1.02867	2.87868e-06	#N/A	#N/A	#N/A	#N/A
LOC103401152	-1.03221	0.00373632	#N/A	XP_008338088.1	AT2G18360.1	| alpha/beta-Hydrolases superfamily protein | chr2:7976848-7979221 REVERSE LENGTH=313
LOC103431132	-1.03311	0.00316486	#N/A	XP_008367500.2	AT2G42490.1	| Copper amine oxidase family protein | chr2:17691600-17695526 REVERSE LENGTH=776
LOC103405985	-1.0335	3.37527e-05	product=probable tRNA N6-adenosine threonylcarbamoyltransferase%2C mitochondrial isoform X4	XP_028948975.1	AT2G45270.1	GCP1 | glycoprotease 1 | chr2:18666583-18669332 FORWARD LENGTH=480
LOC103455685	-1.03394	8.24317e-09	#N/A	XP_008393486.2	AT1G18330.1	EPR1, RVE7 | Homeodomain-like superfamily protein | chr1:6306196-6307640 REVERSE LENGTH=346
LOC103415800	-1.03681	1.50289e-05	#N/A	#N/A	#N/A	#N/A
LOC114819153	-1.0421	1.80243e-08	product=glycine-rich cell wall structural protein 1.0-like	XP_028957717.1	#N/A	#N/A
LOC103451611	-1.04349	0.0010729	#N/A	XP_008389244.2	AT1G22960.1	| Pentatricopeptide repeat (PPR) superfamily protein | chr1:8128086-8130242 REVERSE LENGTH=718
LOC103424910	-1.0479	0.000196255	partial=true	XP_028957452.1	AT1G35340.1	| ATP-dependent protease La (LON) domain protein | chr1:12977768-12979749 FORWARD LENGTH=316
LOC103450277	-1.05255	0.00385051	#N/A	XP_028945444.1	AT3G55610.1	P5CS2 | delta 1-pyrroline-5-carboxylate synthase 2 | chr3:20624278-20628989 REVERSE LENGTH=726
LOC103456117	-1.05262	0.00108459	product=histidine kinase 1-like isoform X2	XP_008393980.2	AT2G17820.1	ATHK1, AHK1, HK1 | histidine kinase 1 | chr2:7743133-7748013 REVERSE LENGTH=1207
LOC103427119	-1.0533	0.0047935	product=putative receptor-like protein kinase At3g47110	XP_008363412.2	AT3G47570.1	| Leucine-rich repeat protein kinase family protein | chr3:17527611-17530748 FORWARD LENGTH=1010
LOC114821077	-1.05692	6.29341e-06	#N/A	XP_028948728.1	AT1G18330.1	EPR1, RVE7 | Homeodomain-like superfamily protein | chr1:6306196-6307640 REVERSE LENGTH=346
LOC103420422	-1.0575	0.000128097	#N/A	XP_028962980.1	AT1G36160.2	ACC1 | acetyl-CoA carboxylase 1 | chr1:13534196-13543773 FORWARD LENGTH=2254
LOC103421692	-1.06312	1.38456e-06	#N/A	XP_008357956.2	AT5G65640.1	bHLH093 | beta HLH protein 93 | chr5:26237137-26238904 FORWARD LENGTH=351
LOC103437451	-1.069	7.52225e-07	#N/A	XP_028959594.1	AT1G32930.1	| Galactosyltransferase family protein | chr1:11931980-11934399 REVERSE LENGTH=399
LOC103403473	-1.07099	0.00228897	#N/A	XP_008340543.1	AT2G37870.1	| Bifunctional inhibitor/lipid-transfer protein/seed storage 2S albumin superfamily protein | chr2:15859280-15859723 FORWARD LENGTH=115
LOC103454268	-1.07101	3.75349e-05	#N/A	XP_008392088.1	AT2G42200.1	SPL9, AtSPL9 | squamosa promoter binding protein-like 9 | chr2:17587601-17589451 FORWARD LENGTH=375
LOC103431022	-1.07909	2.44518e-06	#N/A	XP_008367391.2	AT5G13630.1	GUN5, CCH, CHLH, CCH1, ABAR | magnesium-chelatase subunit chlH, chloroplast, putative / Mg-protoporphyrin IX chelatase, putative (CHLH) | chr5:4387567-4392082 REVERSE LENGTH=1381
LOC103440187	-1.08714	2.85305e-09	#N/A	XP_028962354.1	AT5G03650.1	SBE2.2 | starch branching enzyme 2.2 | chr5:931924-937470 FORWARD LENGTH=805
LOC103434434	-1.09595	1.24409e-08	#N/A	XP_008371006.1	#N/A	#N/A
LOC103408644	-1.09635	0.00153056	product=basic proline-rich protein-like	XP_008345700.1	#N/A	#N/A
LOC103426023	-1.11595	0.0013616	#N/A	XP_008362335.2	AT2G30890.1	| Cytochrome b561/ferric reductase transmembrane protein family | chr2:13147774-13149663 FORWARD LENGTH=257
LOC103430705	-1.12806	0.000601447	product=protein RICE SALT SENSITIVE 3-like	XP_028956076.1	AT5G53900.2	| Serine/threonine-protein kinase WNK (With No Lysine)-related | chr5:21881375-21883133 REVERSE LENGTH=377
LOC103419038	-1.14456	0.00451349	product=reticulon-4-interacting protein 1%2C mitochondrial	XP_008355385.2	AT3G15090.1	| GroES-like zinc-binding alcohol dehydrogenase family protein | chr3:5076847-5078870 FORWARD LENGTH=366
LOC103450624	-1.14558	0.00159867	product=probable LRR receptor-like serine/threonine-protein kinase At3g47570	XP_008388213.3	AT3G47570.1	| Leucine-rich repeat protein kinase family protein | chr3:17527611-17530748 FORWARD LENGTH=1010
LOC103425531	-1.14771	0.00435182	#N/A	XP_008361844.2	AT1G74110.1	CYP78A10 | cytochrome P450, family 78, subfamily A, polypeptide 10 | chr1:27866667-27868368 REVERSE LENGTH=537
LOC103451661	-1.14867	8.25758e-06	#N/A	XP_028947181.1	AT1G68570.1	| Major facilitator superfamily protein | chr1:25746811-25750110 FORWARD LENGTH=596
GATA2	-1.16841	1.1687e-10	#N/A	#N/A	#N/A	#N/A
LOC114822966	-1.17167	0.0026812	product=putative vesicle-associated membrane protein 726	XP_028954043.1	AT1G04760.1	ATVAMP726, VAMP726 | vesicle-associated membrane protein 726 | chr1:1334760-1336070 FORWARD LENGTH=220
LOC103449918	-1.18428	0.00299931	#N/A	XP_028946558.1	AT4G24380.1	| INVOLVED IN: 10-formyltetrahydrofolate biosynthetic process, folic acid and derivative biosynthetic process; EXPRESSED IN: 24 plant structures; EXPRESSED DURING: 15 growth stages; CONTAINS InterPro DOMAIN/s: Serine hydrolase (InterPro:IPR005645); BEST Arabidopsis thaliana protein match is: alpha/beta-Hydrolases superfamily protein (TAIR:AT5G65400.1); Has 30201 Blast hits to 17322 proteins in 78…
LOC103408813	-1.18625	0.000824102	product=uncharacterized protein LOC103408813	XP_008345854.2	AT3G62330.1	| Zinc knuckle (CCHC-type) family protein | chr3:23063329-23065419 REVERSE LENGTH=479
FLS	-1.20395	3.55606e-16	#N/A	#N/A	#N/A	#N/A
LOC103455828	-1.21826	2.36315e-06	#N/A	XP_008393645.1	AT4G26150.1	CGA1, GATA22, GNL | cytokinin-responsive gata factor 1 | chr4:13253210-13254659 FORWARD LENGTH=352
LOC103436573	-1.22214	3.80934e-06	product=peptide methionine sulfoxide reductase B5-like	XP_008373235.1	AT4G21860.3	MSRB2 | methionine sulfoxide reductase B 2 | chr4:11600238-11601507 REVERSE LENGTH=202
LOC103405827	-1.24303	0.00514833	product=fasciclin-like arabinogalactan protein 8	XP_008343059.2	AT2G45470.1	FLA8, AGP8 | FASCICLIN-like arabinogalactan protein 8 | chr2:18742797-18744059 REVERSE LENGTH=420
LOC114820737	-1.24353	0.000345394	#N/A	XP_028947805.1	AT4G25830.1	| Uncharacterised protein family (UPF0497) | chr4:13133727-13134790 FORWARD LENGTH=175
LOC114820117	-1.24604	9.37995e-07	#N/A	XP_028946278.1	AT2G42200.1	SPL9, AtSPL9 | squamosa promoter binding protein-like 9 | chr2:17587601-17589451 FORWARD LENGTH=375
LOC103420753	-1.24679	1.27952e-05	#N/A	XP_008357013.2	AT5G51100.1	FSD2 | Fe superoxide dismutase 2 | chr5:20773357-20775635 REVERSE LENGTH=305
LOC103426874	-1.24855	8.66073e-10	product=uncharacterized protein LOC103426874	XP_028948985.1	AT4G08900.1	| arginase | chr4:5703499-5705180 FORWARD LENGTH=342
LOC103439891	-1.25202	0.00134433	#N/A	XP_008376755.1	AT2G46550.1	| unknown protein; BEST Arabidopsis thaliana protein match is: unknown protein (TAIR:AT1G01240.3); Has 72 Blast hits to 68 proteins in 13 species: Archae - 0; Bacteria - 0; Metazoa - 1; Fungi - 0; Plants - 71; Viruses - 0; Other Eukaryotes - 0 (source: NCBI BLink). | chr2:19112264-19113457 REVERSE LENGTH=397
LOC103405327	-1.27988	0.000756227	#N/A	XP_008342518.1	AT4G17880.1	| Basic helix-loop-helix (bHLH) DNA-binding family protein | chr4:9933702-9935471 REVERSE LENGTH=589
LOC103439897	-1.28199	6.34622e-15	product=gibberellin 20 oxidase 2-like	XP_008376762.1	AT5G51810.1	GA20OX2, AT2353, ATGA20OX2 | gibberellin 20 oxidase 2 | chr5:21055389-21056746 REVERSE LENGTH=378
LOC103405168	-1.28299	2.07514e-06	#N/A	XP_008342348.1	AT3G59090.1	| CONTAINS InterPro DOMAIN/s: Protein of unknown function DUF1084 (InterPro:IPR009457); BEST Arabidopsis thaliana protein match is: tobamovirus multiplication 1 (TAIR:AT4G21790.1); Has 196 Blast hits to 195 proteins in 29 species: Archae - 0; Bacteria - 0; Metazoa - 0; Fungi - 2; Plants - 188; Viruses - 0; Other Eukaryotes - 6 (source: NCBI BLink). | chr3:21839334-21842348 FORWARD LENGTH=367
LOC103428726	-1.28419	0.00431662	#N/A	XP_008365072.2	AT5G12020.1	HSP17.6II | 17.6 kDa class II heat shock protein | chr5:3882409-3882876 REVERSE LENGTH=155
LOC103444303	-1.29279	8.12511e-05	product=glycine-rich cell wall structural protein 1.0-like	XP_008381466.2	#N/A	#N/A
LOC103406611	-1.30712	0.00164905	#N/A	#N/A	#N/A	#N/A
LOC103428109	-1.31732	0.000144375	product=phytosulfokines-like	XP_008364429.1	AT3G49780.1	ATPSK4, ATPSK3 (FORMER SYMBOL), PSK4 | phytosulfokine 4 precursor | chr3:18465750-18466254 FORWARD LENGTH=79
LOC103425870	-1.33332	0.000322311	#N/A	#N/A	#N/A	#N/A
LOC108170803	-1.34422	0.00017971	product=serine carboxypeptidase-like 18 isoform X2	XP_028957984.1	AT1G33540.1	scpl18 | serine carboxypeptidase-like 18 | chr1:12162349-12164700 REVERSE LENGTH=446
LOC103449806	-1.3671	0.00026923	product=probable pectinesterase 53	XP_008387348.2	AT5G19730.1	| Pectin lyase-like superfamily protein | chr5:6670562-6673202 FORWARD LENGTH=383
LOC114822998	-1.37204	0.00276566	#N/A	XP_028954090.1	AT1G24625.1	ZFP7 | zinc finger protein 7 | chr1:8726009-8726638 REVERSE LENGTH=209
LOC103448794	-1.3906	1.12594e-05	#N/A	XP_008386282.2	AT3G59200.1	| F-box/RNI-like superfamily protein | chr3:21887484-21889214 FORWARD LENGTH=520
LOC114820509	-1.40095	4.52564e-10	#N/A	XP_028947168.1	AT3G22840.1	ELIP1, ELIP | Chlorophyll A-B binding family protein | chr3:8084628-8085445 REVERSE LENGTH=195
LOC103450145	-1.43674	0.000873609	product=APETALA2-like protein 3 isoform X1	XP_008387676.2	AT2G28550.3	RAP2.7 | related to AP2.7 | chr2:12226168-12228251 REVERSE LENGTH=464
LOC103405461	-1.45035	0.00200268	product=sulfite exporter TauE/SafE family protein 3-like isoform X2	XP_008342687.2	AT2G25737.1	| Sulfite exporter TauE/SafE family protein | chr2:10977174-10979677 FORWARD LENGTH=476
LOC103415086	-1.45315	5.05311e-05	#N/A	#N/A	#N/A	#N/A
LOC103402828	-1.46051	0.000136027	#N/A	#N/A	#N/A	#N/A
LOC103434023	-1.46513	0.00409108	product=uncharacterized protein LOC103434023	XP_028957156.1	AT2G40475.1	| unknown protein; BEST Arabidopsis thaliana protein match is: unknown protein (TAIR:AT3G56260.2); Has 477 Blast hits to 219 proteins in 41 species: Archae - 0; Bacteria - 4; Metazoa - 91; Fungi - 61; Plants - 144; Viruses - 0; Other Eukaryotes - 177 (source: NCBI BLink). | chr2:16907222-16907803 REVERSE LENGTH=193
LOC114822999	-1.47697	5.93675e-42	#N/A	XP_028954091.1	AT2G15020.1	| unknown protein; BEST Arabidopsis thaliana protein match is: unknown protein (TAIR:AT5G64190.1); Has 72 Blast hits to 72 proteins in 10 species: Archae - 0; Bacteria - 0; Metazoa - 0; Fungi - 0; Plants - 72; Viruses - 0; Other Eukaryotes - 0 (source: NCBI BLink). | chr2:6491706-6493286 REVERSE LENGTH=526
LOC103416906	-1.51197	0.0003398	product=probable galactinol--sucrose galactosyltransferase 1	XP_008353333.2	AT1G55740.1	AtSIP1, SIP1 | seed imbibition 1 | chr1:20835507-20838707 REVERSE LENGTH=754
LOC103439929	-1.56685	0.000481509	#N/A	#N/A	#N/A	#N/A
LOC103437719	-1.61511	0.000934851	#N/A	XP_008374439.1	AT5G14750.1	WER, ATMYB66, WER1, MYB66 | myb domain protein 66 | chr5:4763656-4764738 REVERSE LENGTH=203
LOC103451755	-1.62666	0.000258189	#N/A	XP_008389399.2	AT1G13700.1	PGL1 | 6-phosphogluconolactonase 1 | chr1:4694475-4695600 REVERSE LENGTH=268
LOC103421872	-1.75801	6.16939e-05	product=protein NRT1/ PTR FAMILY 6.3-like	XP_008358135.1	AT1G12110.1	NRT1.1, CHL1-1, NRT1, B-1, ATNRT1, CHL1 | nitrate transporter 1.1 | chr1:4105341-4109290 FORWARD LENGTH=590
LOC103413816	-1.7652	0.000112206	product=ganglioside-induced differentiation-associated protein 2-like	XP_008350477.1	AT4G35750.1	| SEC14 cytosolic factor family protein / phosphoglyceride transfer family protein | chr4:16940865-16941674 REVERSE LENGTH=202
LOC103455413	-1.78089	6.78258e-08	#N/A	XP_008393217.2	AT5G07990.1	TT7, CYP75B1, D501 | Cytochrome P450 superfamily protein | chr5:2560437-2562859 FORWARD LENGTH=513
LOC103428286	-1.783	9.12223e-09	product=short-chain dehydrogenase TIC 32%2C chloroplastic-like	XP_008364605.1	AT5G50130.1	| NAD(P)-binding Rossmann-fold superfamily protein | chr5:20390066-20393053 FORWARD LENGTH=339
LOC103409870	-1.88925	0.00121266	#N/A	#N/A	#N/A	#N/A
LOC103431271	-1.89787	0.00157312	#N/A	XP_028950763.1	AT2G16720.1	MYB7, ATMYB7, ATY49 | myb domain protein 7 | chr2:7255669-7256550 REVERSE LENGTH=269
LOC103402709	-1.93096	7.64049e-13	#N/A	XP_008339682.2	AT1G68570.1	| Major facilitator superfamily protein | chr1:25746811-25750110 FORWARD LENGTH=596
LOC103447489	-1.9843	0.00474984	product=protein THYLAKOID ASSEMBLY 8-like%2C chloroplastic	XP_028944163.1	AT3G46870.1	| Pentatricopeptide repeat (PPR) superfamily protein | chr3:17263011-17264022 FORWARD LENGTH=257
LOC103453327	-2.00407	0.00210723	#N/A	XP_008391089.1	AT1G78170.1	| unknown protein; BEST Arabidopsis thaliana protein match is: unknown protein (TAIR:AT1G22250.1); Has 66 Blast hits to 66 proteins in 11 species: Archae - 0; Bacteria - 0; Metazoa - 0; Fungi - 0; Plants - 66; Viruses - 0; Other Eukaryotes - 0 (source: NCBI BLink). | chr1:29414160-29414941 FORWARD LENGTH=221
LOC103436458	-2.01898	0.00467914	#N/A	#N/A	#N/A	#N/A
LOC103447707	-2.03732	0.000733524	product=metallothionein-like protein type 2	XP_008385115.1	AT3G09390.1	MT2A, ATMT-K, ATMT-1 | metallothionein 2A | chr3:2889737-2890188 REVERSE LENGTH=81
LOC103452664	-2.15766	0.00119779	product=cell wall / vacuolar inhibitor of fructosidase 1-like	XP_008390420.2	AT3G17130.1	| Plant invertase/pectin methylesterase inhibitor superfamily protein | chr3:5844495-5845046 REVERSE LENGTH=183
LOC103406084	-2.28094	0.00107207	product=probable LRR receptor-like serine/threonine-protein kinase At4g36180	XP_008343327.1	AT2G45340.1	| Leucine-rich repeat protein kinase family protein | chr2:18691739-18694466 FORWARD LENGTH=691
LOC103442442	-2.3571	3.33891e-07	#N/A	XP_008379447.2	AT3G30180.1	CYP85A2, BR6OX2 | brassinosteroid-6-oxidase 2 | chr3:11810867-11813509 FORWARD LENGTH=465
LOC103451071	-2.46518	2.96499e-06	product=RNA-binding protein 42 isoform X2	XP_028945992.1	AT3G04500.1	| RNA-binding (RRM/RBD/RNP motifs) family protein | chr3:1212065-1213795 REVERSE LENGTH=245
LOC114821123	-2.54293	0.0012482	#N/A	XP_028948852.1	AT4G23750.2	CRF2, TMO3 | cytokinin response factor 2 | chr4:12376751-12377782 FORWARD LENGTH=343
LOC103449997	-2.60991	0.000622647	#N/A	XP_028945351.1	AT2G36870.1	XTH32 | xyloglucan endotransglucosylase/hydrolase 32 | chr2:15472869-15474630 REVERSE LENGTH=299
LOC114819849	-2.68773	0.000183157	#N/A	#N/A	#N/A	#N/A
LOC108169796	-2.7697	4.15469e-06	#N/A	#N/A	#N/A	#N/A
LOC103418351	-2.83163	0.000506436	product=protein NUCLEAR FUSION DEFECTIVE 4-like	XP_008354704.2	AT2G30300.1	| Major facilitator superfamily protein | chr2:12919401-12921222 FORWARD LENGTH=500
LOC103437826	-2.92896	9.33243e-16	#N/A	XP_008374554.1	AT1G69530.2	ATEXPA1, EXP1, AT-EXP1, ATEXP1, ATHEXP ALPHA 1.2, EXPA1 | expansin A1 | chr1:26142034-26143051 FORWARD LENGTH=250
LOC103414398	-3.08485	9.10766e-05	#N/A	XP_028952845.1	AT1G55150.1	| DEA(D/H)-box RNA helicase family protein | chr1:20574634-20577141 FORWARD LENGTH=501
LOC103446690	-3.15191	1.00077e-05	#N/A	XP_008384041.3	AT1G61820.1	BGLU46 | beta glucosidase 46 | chr1:22835452-22838444 FORWARD LENGTH=516
LOC103406023	-3.52391	4.43244e-08	#N/A	#N/A	#N/A	#N/A
LOC103452184	-4.22544	2.9858e-05	#N/A	XP_008389921.1	AT5G13170.1	SAG29, SWEET15, AtSWEET15 | senescence-associated gene 29 | chr5:4181331-4183171 REVERSE LENGTH=292
