# Supplementary material for: The apple DNA-binding one zinc-finger protein MdDof54 promotes drought resistance
Source: Hortic Res. 2020 Dec 1;7:195. doi: 10.1038/s41438-020-00419-5 (PMC7704620; doi:10.1038/s41438-020-00419-5)
Supplement: Supplementary file 6 — Data set 4 [file 41438_2020_419_MOESM6_ESM.xlsx]

## Sheet: merge(drought&water)
Suppementary data 4. Drought-responsive genes among differentially expressed genes (DEGs) in MdDof54 RNAi vs. GL-3 plants under drought condition.
Gene ID	Transcipt ID	Homolog to tair	Tair annotation
LOC103400110	XP_028950683.1	AT2G29120.1	ATGLR2.7, GLR2.7 | glutamate receptor 2.7 | chr2:12511479-12515893 REVERSE LENGTH=952
LOC103400178	XP_028950855.1	AT1G21270.1	WAK2 | wall-associated kinase 2 | chr1:7444997-7447345 FORWARD LENGTH=732
LOC103400438	XP_008337310.2	AT2G26830.1	emb1187 | Protein kinase superfamily protein | chr2:11443599-11446958 FORWARD LENGTH=374
LOC103400503	XP_008337384.2	AT3G24530.1	| AAA-type ATPase family protein / ankyrin repeat family protein | chr3:8945678-8947786 REVERSE LENGTH=481
LOC103400870	XP_017178235.1	AT5G56960.1	| basic helix-loop-helix (bHLH) DNA-binding family protein | chr5:23038703-23041174 REVERSE LENGTH=466
LOC103401028	XP_008337953.2	AT1G47670.1	| Transmembrane amino acid transporter family protein | chr1:17536834-17539486 REVERSE LENGTH=519
LOC103401350	XP_028950826.1	AT3G50520.1	| Phosphoglycerate mutase family protein | chr3:18748058-18749418 FORWARD LENGTH=230
LOC103401382	XP_008338321.2	AT5G42930.1	| alpha/beta-Hydrolases superfamily protein | chr5:17210738-17214152 REVERSE LENGTH=467
LOC103401420	XP_017178099.2	AT1G27170.2	| transmembrane receptors;ATP binding | chr1:9433577-9439219 FORWARD LENGTH=1384
LOC103401614	XP_028951026.1	AT2G14095.1	| unknown protein; FUNCTIONS IN: molecular_function unknown; INVOLVED IN: biological_process unknown; LOCATED IN: mitochondrion; EXPRESSED IN: 7 plant structures; EXPRESSED DURING: 4 anthesis, C globular stage, petal differentiation and expansion stage; Has 106 Blast hits to 103 proteins in 21 species: Archae - 0; Bacteria - 5; Metazoa - 0; Fungi - 4; Plants - 87; Viruses - 0; Other Eukaryotes - …
LOC103401733	XP_008338678.2	AT1G11050.1	| Protein kinase superfamily protein | chr1:3681892-3683769 FORWARD LENGTH=625
LOC103401823	XP_008338759.2	AT4G15093.1	| catalytic LigB subunit of aromatic ring-opening dioxygenase family | chr4:8618454-8619472 FORWARD LENGTH=269
LOC103402040	XP_028945149.1	AT5G20480.1	EFR | EF-TU receptor | chr5:6922497-6925679 FORWARD LENGTH=1031
LOC103402648	#N/A	#N/A	#N/A
LOC103402682	XP_008339655.1	AT3G02570.1	MEE31, PMI1 | Mannose-6-phosphate isomerase, type I | chr3:543463-545478 REVERSE LENGTH=432
LOC103402688	XP_008339661.1	AT1G68440.1	| unknown protein; BEST Arabidopsis thaliana protein match is: unknown protein (TAIR:AT1G25400.2); Has 86 Blast hits to 86 proteins in 29 species: Archae - 0; Bacteria - 6; Metazoa - 27; Fungi - 11; Plants - 24; Viruses - 0; Other Eukaryotes - 18 (source: NCBI BLink). | chr1:25658115-25659035 FORWARD LENGTH=306
LOC103402693	XP_008339665.2	AT1G77420.1	| alpha/beta-Hydrolases superfamily protein | chr1:29093641-29095442 FORWARD LENGTH=382
LOC103402724	#N/A	#N/A	#N/A
LOC103402726	XP_008339704.2	AT1G25560.1	TEM1, EDF1 | AP2/B3 transcription factor family protein | chr1:8981891-8982976 REVERSE LENGTH=361
LOC103403005	XP_008340021.2	AT1G23850.1	| unknown protein; BEST Arabidopsis thaliana protein match is: unknown protein (TAIR:AT1G23840.1); Has 47 Blast hits to 40 proteins in 5 species: Archae - 0; Bacteria - 0; Metazoa - 0; Fungi - 0; Plants - 47; Viruses - 0; Other Eukaryotes - 0 (source: NCBI BLink). | chr1:8425981-8427045 REVERSE LENGTH=354
LOC103403006	XP_008340022.2	AT1G60190.1	| ARM repeat superfamily protein | chr1:22198403-22200463 FORWARD LENGTH=686
LOC103403055	#N/A	#N/A	#N/A
LOC103403074	XP_008340114.1	AT5G40460.1	| unknown protein; BEST Arabidopsis thaliana protein match is: unknown protein (TAIR:AT3G27630.1); Has 87 Blast hits to 87 proteins in 12 species: Archae - 0; Bacteria - 0; Metazoa - 0; Fungi - 0; Plants - 87; Viruses - 0; Other Eukaryotes - 0 (source: NCBI BLink). | chr5:16202465-16202803 FORWARD LENGTH=112
LOC103403106	XP_008340152.1	AT1G72310.1	ATL3 | RING/U-box superfamily protein | chr1:27226405-27227379 FORWARD LENGTH=324
LOC103403426	XP_008340486.1	AT4G21200.1	ATGA2OX8, GA2OX8 | gibberellin 2-oxidase 8 | chr4:11302751-11306601 FORWARD LENGTH=338
LOC103403692	XP_008340755.2	AT4G16120.1	ATSEB1, COBL7, SEB1 | COBRA-like protein-7 precursor | chr4:9116591-9119138 REVERSE LENGTH=661
LOC103403809	XP_008340877.2	AT3G21570.1	| unknown protein; Has 43 Blast hits to 43 proteins in 13 species: Archae - 0; Bacteria - 0; Metazoa - 0; Fungi - 0; Plants - 43; Viruses - 0; Other Eukaryotes - 0 (source: NCBI BLink). | chr3:7600297-7600707 REVERSE LENGTH=136
LOC103403961	XP_008341029.1	AT3G22930.1	CML11 | calmodulin-like 11 | chr3:8124286-8125835 REVERSE LENGTH=173
LOC103403966	NP_001315663.1	AT4G14580.1	CIPK4, SnRK3.3 | CBL-interacting protein kinase 4 | chr4:8367887-8369167 REVERSE LENGTH=426
LOC103404083	XP_028952450.1	AT5G02500.2	HSC70-1, HSP70-1, AT-HSC70-1, HSC70 | heat shock cognate protein 70-1 | chr5:554055-556334 REVERSE LENGTH=521
LOC103404148	XP_028953402.1	AT5G13200.1	| GRAM domain family protein | chr5:4207081-4208079 FORWARD LENGTH=272
LOC103404158	XP_008341263.2	AT5G13180.1	ANAC083, VNI2, NAC083 | NAC domain containing protein 83 | chr5:4196643-4197577 FORWARD LENGTH=252
LOC103404306	XP_008341425.1	AT5G40390.1	SIP1 | Raffinose synthase family protein | chr5:16161720-16165085 FORWARD LENGTH=783
LOC103404358	XP_008341479.1	AT5G40200.1	DegP9 | DegP protease 9 | chr5:16070402-16073101 FORWARD LENGTH=592
LOC103404677	XP_008341834.1	AT5G38760.1	| Late embryogenesis abundant protein (LEA) family protein | chr5:15524249-15524743 FORWARD LENGTH=67
LOC103404679	XP_008341836.1	AT5G38760.1	| Late embryogenesis abundant protein (LEA) family protein | chr5:15524249-15524743 FORWARD LENGTH=67
LOC103404764	XP_008341942.2	AT2G19130.1	| S-locus lectin protein kinase family protein | chr2:8293789-8296275 FORWARD LENGTH=828
LOC103404839	XP_008342030.2	AT2G32530.1	ATCSLB03, CSLB03, ATCSLB3 | cellulose synthase-like B3 | chr2:13809283-13813487 FORWARD LENGTH=755
LOC103405072	XP_008342265.2	AT3G07600.1	| Heavy metal transport/detoxification superfamily protein | chr3:2424300-2424954 REVERSE LENGTH=157
LOC103405103	XP_008342289.2	AT3G44260.1	| Polynucleotidyl transferase, ribonuclease H-like superfamily protein | chr3:15952213-15953055 REVERSE LENGTH=280
LOC103405270	XP_008342467.2	AT3G22160.1	| VQ motif-containing protein | chr3:7818148-7818726 REVERSE LENGTH=192
LOC103405428	XP_008342647.1	AT5G50140.1	| Ankyrin repeat family protein | chr5:20395856-20398197 FORWARD LENGTH=535
LOC103405461	XP_008342687.2	AT2G25737.1	| Sulfite exporter TauE/SafE family protein | chr2:10977174-10979677 FORWARD LENGTH=476
LOC103405679	XP_008342928.2	AT2G20880.1	| Integrase-type DNA-binding superfamily protein | chr2:8986053-8987063 FORWARD LENGTH=336
LOC103405934	XP_008343185.2	AT2G47190.1	ATMYB2, MYB2 | myb domain protein 2 | chr2:19376284-19377297 FORWARD LENGTH=273
LOC103406338	#N/A	#N/A	#N/A
LOC103406357	XP_008343572.2	AT3G11420.1	| Protein of unknown function (DUF604) | chr3:3591834-3594323 FORWARD LENGTH=505
LOC103406408	XP_028964936.1	AT5G17680.1	| disease resistance protein (TIR-NBS-LRR class), putative | chr5:5822999-5827153 FORWARD LENGTH=1294
LOC103406563	XP_008343770.1	AT1G01490.2	| Heavy metal transport/detoxification superfamily protein | chr1:180401-182066 REVERSE LENGTH=177
LOC103406936	XP_008344123.2	AT5G56960.1	| basic helix-loop-helix (bHLH) DNA-binding family protein | chr5:23038703-23041174 REVERSE LENGTH=466
LOC103407042	XP_008344222.1	AT2G17705.1	| unknown protein; FUNCTIONS IN: molecular_function unknown; INVOLVED IN: biological_process unknown; LOCATED IN: plasma membrane; EXPRESSED IN: cultured cell; BEST Arabidopsis thaliana protein match is: unknown protein (TAIR:AT4G08330.1); Has 135 Blast hits to 135 proteins in 32 species: Archae - 5; Bacteria - 29; Metazoa - 0; Fungi - 0; Plants - 91; Viruses - 0; Other Eukaryotes - 10 (source: N…
LOC103407446	XP_028951923.1	AT3G14470.1	| NB-ARC domain-containing disease resistance protein | chr3:4857940-4861104 FORWARD LENGTH=1054
LOC103407645	XP_028956787.1	AT5G47070.1	| Protein kinase superfamily protein | chr5:19118683-19120528 REVERSE LENGTH=410
LOC103407699	XP_028950211.1	AT1G66920.1	| Protein kinase superfamily protein | chr1:24965410-24967432 REVERSE LENGTH=609
LOC103408069	XP_008345158.3	AT4G21390.1	B120 | S-locus lectin protein kinase family protein | chr4:11394458-11397474 REVERSE LENGTH=849
LOC103408368	XP_008345441.2	AT2G37430.1	| C2H2 and C2HC zinc fingers superfamily protein | chr2:15706454-15706990 FORWARD LENGTH=178
LOC103408387	XP_008345463.2	AT3G55550.1	| Concanavalin A-like lectin protein kinase family protein | chr3:20600019-20602073 REVERSE LENGTH=684
LOC103408443	XP_028950077.1	AT5G38280.1	PR5K | PR5-like receptor kinase | chr5:15293325-15295838 REVERSE LENGTH=665
LOC103408654	XP_008345710.1	AT4G10490.1	| 2-oxoglutarate (2OG) and Fe(II)-dependent oxygenase superfamily protein | chr4:6483900-6485179 FORWARD LENGTH=348
LOC103408739	XP_008345786.1	AT5G47740.1	| Adenine nucleotide alpha hydrolases-like superfamily protein | chr5:19338688-19339683 FORWARD LENGTH=244
LOC103409064	XP_008346105.2	AT4G20000.1	| VQ motif-containing protein | chr4:10838367-10838993 FORWARD LENGTH=208
LOC103409199	XP_028959338.1	AT4G08850.1	| Leucine-rich repeat receptor-like protein kinase family protein | chr4:5636693-5640496 REVERSE LENGTH=1045
LOC103409585	XP_008346623.2	AT5G20230.1	ATBCB, BCB, SAG14 | blue-copper-binding protein | chr5:6826626-6827408 FORWARD LENGTH=196
LOC103409921	XP_008346930.2	AT1G07985.1	| Expressed protein | chr1:2475508-2475942 FORWARD LENGTH=144
LOC103410198	XP_028947011.1	AT2G45760.1	BAP2, BAL | BON association protein 2 | chr2:18847125-18847748 REVERSE LENGTH=207
LOC103410867	XP_008347737.2	AT1G15800.1	| unknown protein; BEST Arabidopsis thaliana protein match is: unknown protein (TAIR:AT1G80610.1); Has 56 Blast hits to 52 proteins in 9 species: Archae - 0; Bacteria - 0; Metazoa - 0; Fungi - 0; Plants - 56; Viruses - 0; Other Eukaryotes - 0 (source: NCBI BLink). | chr1:5441425-5443584 REVERSE LENGTH=207
LOC103410891	XP_008347764.2	AT3G18710.1	PUB29, ATPUB29 | plant U-box 29 | chr3:6434234-6435481 REVERSE LENGTH=415
LOC103411133	XP_008348004.1	AT5G40780.2	| lysine histidine transporter 1 | chr5:16323823-16327082 FORWARD LENGTH=445
LOC103411161	XP_028963576.1	AT5G14760.1	AO | L-aspartate oxidase | chr5:4769133-4772012 FORWARD LENGTH=651
LOC103411183	XP_008348052.2	AT5G40010.1	AATP1 | AAA-ATPase 1 | chr5:16020218-16021762 REVERSE LENGTH=514
LOC103411240	XP_008348108.2	AT1G13280.1	AOC4 | allene oxide cyclase 4 | chr1:4547624-4548552 FORWARD LENGTH=254
LOC103411701	XP_028963184.1	AT2G41480.1	| Peroxidase superfamily protein | chr2:17296986-17298729 REVERSE LENGTH=341
LOC103412063	XP_008348887.1	AT1G27730.1	STZ, ZAT10 | salt tolerance zinc finger | chr1:9648302-9648985 REVERSE LENGTH=227
LOC103412173	XP_008348990.2	AT3G07090.1	| PPPDE putative thiol peptidase family protein | chr3:2243153-2244476 REVERSE LENGTH=265
LOC103412397	XP_028960865.1	AT4G23180.1	CRK10, RLK4 | cysteine-rich RLK (RECEPTOR-like protein kinase) 10 | chr4:12138171-12140780 FORWARD LENGTH=669
LOC103412429	XP_008349213.1	AT5G47220.1	ATERF2, ATERF-2, ERF2 | ethylene responsive element binding factor 2 | chr5:19172023-19172754 REVERSE LENGTH=243
LOC103412438	XP_008349220.2	AT4G27010.2	| INVOLVED IN: biological_process unknown; LOCATED IN: cellular_component unknown; EXPRESSED IN: 20 plant structures; EXPRESSED DURING: 10 growth stages; CONTAINS InterPro DOMAIN/s: Ribosome 60S biogenesis N-terminal (InterPro:IPR021714); BEST Arabidopsis thaliana protein match is: unknown protein (TAIR:AT1G72270.1); Has 312 Blast hits to 226 proteins in 103 species: Archae - 0; Bacteria - 2; Met…
LOC103412656	XP_008349420.2	AT1G58170.1	| Disease resistance-responsive (dirigent-like protein) family protein | chr1:21536188-21536745 FORWARD LENGTH=185
LOC103412960	XP_017181635.2	AT3G47570.1	| Leucine-rich repeat protein kinase family protein | chr3:17527611-17530748 FORWARD LENGTH=1010
LOC103413400	XP_008350090.2	AT4G02380.1	SAG21, AtLEA5 | senescence-associated gene 21 | chr4:1046414-1046807 REVERSE LENGTH=97
LOC103413441	#N/A	#N/A	#N/A
LOC103414315	XP_008350935.2	AT3G53150.1	UGT73D1 | UDP-glucosyl transferase 73D1 | chr3:19697736-19699259 REVERSE LENGTH=507
LOC103415006	#N/A	#N/A	#N/A
LOC103415151	XP_008351726.2	AT4G37980.1	ELI3-1, ELI3, ATCAD7, CAD7 | elicitor-activated gene 3-1 | chr4:17852670-17854302 FORWARD LENGTH=357
LOC103415247	XP_008351807.2	AT3G48090.1	EDS1, ATEDS1 | alpha/beta-Hydrolases superfamily protein | chr3:17755553-17757692 REVERSE LENGTH=623
LOC103415436	XP_028950106.1	AT5G42830.1	| HXXXD-type acyl-transferase family protein | chr5:17176384-17177906 FORWARD LENGTH=450
LOC103415701	XP_008352224.2	AT4G02040.1	| unknown protein; FUNCTIONS IN: molecular_function unknown; INVOLVED IN: biological_process unknown; LOCATED IN: chloroplast; Has 30 Blast hits to 30 proteins in 6 species: Archae - 0; Bacteria - 0; Metazoa - 0; Fungi - 0; Plants - 30; Viruses - 0; Other Eukaryotes - 0 (source: NCBI BLink). | chr4:897563-898021 FORWARD LENGTH=152
LOC103415782	#N/A	#N/A	#N/A
LOC103415873	XP_008352375.1	AT4G29780.1	| unknown protein; BEST Arabidopsis thaliana protein match is: unknown protein (TAIR:AT5G12010.1); Has 945 Blast hits to 944 proteins in 87 species: Archae - 0; Bacteria - 0; Metazoa - 519; Fungi - 43; Plants - 365; Viruses - 0; Other Eukaryotes - 18 (source: NCBI BLink). | chr4:14579859-14581481 FORWARD LENGTH=540
LOC103415910	#N/A	#N/A	#N/A
LOC103416010	XP_008352506.2	AT4G34410.1	RRTF1 | redox responsive transcription factor 1 | chr4:16451992-16452798 FORWARD LENGTH=268
LOC103416201	XP_008352687.2	AT5G10530.1	| Concanavalin A-like lectin protein kinase family protein | chr5:3324978-3326933 REVERSE LENGTH=651
LOC103416283	#N/A	#N/A	#N/A
LOC103416786	XP_008353231.2	AT1G09070.1	SRC2, (AT)SRC2 | soybean gene regulated by cold-2 | chr1:2927767-2928741 FORWARD LENGTH=324
LOC103416997	XP_008353427.2	AT5G39570.1	| FUNCTIONS IN: molecular_function unknown; INVOLVED IN: biological_process unknown; LOCATED IN: cytosol, nucleus; EXPRESSED IN: 25 plant structures; EXPRESSED DURING: 14 growth stages; BEST Arabidopsis thaliana protein match is: glycine-rich protein (TAIR:AT3G29075.1); Has 30201 Blast hits to 17322 proteins in 780 species: Archae - 12; Bacteria - 1396; Metazoa - 17338; Fungi - 3422; Plants - 503…
LOC103417085	XP_008353511.1	AT1G74950.1	JAZ2, TIFY10B | TIFY domain/Divergent CCT motif family protein | chr1:28148919-28150258 REVERSE LENGTH=249
LOC103417701	XP_008354082.1	AT2G46150.1	| Late embryogenesis abundant (LEA) hydroxyproline-rich glycoprotein family | chr2:18961424-18962089 FORWARD LENGTH=221
LOC103417777	XP_008354156.2	AT2G30020.1	| Protein phosphatase 2C family protein | chr2:12814437-12815904 FORWARD LENGTH=396
LOC103417994	XP_008354375.2	AT5G20120.1	| unknown protein; Has 54 Blast hits to 54 proteins in 26 species: Archae - 0; Bacteria - 0; Metazoa - 18; Fungi - 0; Plants - 18; Viruses - 0; Other Eukaryotes - 18 (source: NCBI BLink). | chr5:6795889-6796921 FORWARD LENGTH=188
LOC103418086	XP_008354459.2	AT2G06050.3	OPR3 | oxophytodienoate-reductase 3 | chr2:2359240-2361971 REVERSE LENGTH=391
LOC103418341	XP_008354689.2	AT5G66900.1	| Disease resistance protein (CC-NBS-LRR class) family | chr5:26714931-26717757 REVERSE LENGTH=809
LOC103418434	XP_028949352.1	AT3G60190.1	ADL4, ADLP2, EDR3, DRP1E, ADL1E, DL1E | DYNAMIN-like 1E | chr3:22244367-22247651 REVERSE LENGTH=624
LOC103418659	XP_008354989.2	AT2G34930.1	| disease resistance family protein / LRR family protein | chr2:14737169-14739886 REVERSE LENGTH=905
LOC103418809	XP_008355141.1	AT2G45910.1	| U-box domain-containing protein kinase family protein | chr2:18894520-18898212 FORWARD LENGTH=834
LOC103419372	XP_008355708.1	AT3G54100.1	| O-fucosyltransferase family protein | chr3:20034451-20037874 REVERSE LENGTH=638
LOC103419381	XP_008355715.2	AT5G05580.1	FAD8 | fatty acid desaturase 8 | chr5:1664331-1666345 FORWARD LENGTH=435
LOC103419623	#N/A	#N/A	#N/A
LOC103419807	XP_008356118.2	AT1G56170.2	HAP5B, ATHAP5B, NF-YC2 | nuclear factor Y, subunit C2 | chr1:21025118-21025717 FORWARD LENGTH=199
LOC103419908	XP_008356218.1	AT3G04300.1	| RmlC-like cupins superfamily protein | chr3:1140318-1140723 FORWARD LENGTH=96
LOC103420080	XP_008356363.2	AT4G16260.1	| Glycosyl hydrolase superfamily protein | chr4:9200180-9201441 REVERSE LENGTH=344
LOC103420177	XP_008356462.2	AT5G26170.1	WRKY50, ATWRKY50 | WRKY DNA-binding protein 50 | chr5:9147176-9148128 REVERSE LENGTH=173
LOC103420681	XP_028961539.1	AT4G11610.1	| C2 calcium/lipid-binding plant phosphoribosyltransferase family protein | chr4:7013956-7017846 REVERSE LENGTH=1011
LOC103420929	XP_008357186.1	AT1G65910.1	anac028, NAC028 | NAC domain containing protein 28 | chr1:24520933-24524108 REVERSE LENGTH=631
LOC103421017	#N/A	#N/A	#N/A
LOC103421118	#N/A	#N/A	#N/A
LOC103421430	XP_008357689.2	AT5G59790.1	| Domain of unknown function (DUF966) | chr5:24090950-24092804 FORWARD LENGTH=423
LOC103421462	XP_008357725.1	AT2G17033.2	| pentatricopeptide (PPR) repeat-containing protein | chr2:7401205-7403207 FORWARD LENGTH=505
LOC103421468	XP_008357728.1	AT5G40460.1	| unknown protein; BEST Arabidopsis thaliana protein match is: unknown protein (TAIR:AT3G27630.1); Has 87 Blast hits to 87 proteins in 12 species: Archae - 0; Bacteria - 0; Metazoa - 0; Fungi - 0; Plants - 87; Viruses - 0; Other Eukaryotes - 0 (source: NCBI BLink). | chr5:16202465-16202803 FORWARD LENGTH=112
LOC103421629	XP_008357896.1	AT5G02830.1	| Tetratricopeptide repeat (TPR)-like superfamily protein | chr5:644458-648421 REVERSE LENGTH=852
LOC103421892	XP_008358164.1	AT3G45640.1	ATMPK3, MPK3, ATMAPK3 | mitogen-activated protein kinase 3 | chr3:16756918-16758476 FORWARD LENGTH=370
LOC103421897	XP_008358166.2	AT3G17980.1	| Calcium-dependent lipid-binding (CaLB domain) family protein | chr3:6152417-6153115 FORWARD LENGTH=177
LOC103422167	XP_008358425.2	AT4G34710.2	ADC2, SPE2, ATADC2 | arginine decarboxylase 2 | chr4:16560315-16562450 REVERSE LENGTH=711
LOC103422319	XP_008358594.2	AT5G57150.1	| basic helix-loop-helix (bHLH) DNA-binding superfamily protein | chr5:23152361-23154872 FORWARD LENGTH=247
LOC103422388	XP_008358675.2	AT1G28380.1	NSL1 | MAC/Perforin domain-containing protein | chr1:9963696-9966060 FORWARD LENGTH=612
LOC103422696	XP_017184274.2	AT5G59010.1	| Protein kinase protein with tetratricopeptide repeat domain | chr5:23820578-23823099 REVERSE LENGTH=489
LOC103422980	#N/A	#N/A	#N/A
LOC103423450	XP_008359757.1	AT4G39330.1	ATCAD9, CAD9 | cinnamyl alcohol dehydrogenase 9 | chr4:18291268-18292772 FORWARD LENGTH=360
LOC103423730	XP_008360029.2	AT1G14870.1	PCR2 | PLANT CADMIUM RESISTANCE 2 | chr1:5128591-5129458 REVERSE LENGTH=152
LOC103423751	XP_017184597.2	AT4G39670.1	| Glycolipid transfer protein (GLTP) family protein | chr4:18410172-18410861 FORWARD LENGTH=229
LOC103423821	XP_008360128.1	AT5G43230.1	| unknown protein; BEST Arabidopsis thaliana protein match is: unknown protein (TAIR:AT3G01810.3); Has 30201 Blast hits to 17322 proteins in 780 species: Archae - 12; Bacteria - 1396; Metazoa - 17338; Fungi - 3422; Plants - 5037; Viruses - 0; Other Eukaryotes - 2996 (source: NCBI BLink). | chr5:17349125-17352747 FORWARD LENGTH=848
LOC103423846	XP_008360149.1	AT3G03280.1	| unknown protein; FUNCTIONS IN: molecular_function unknown; INVOLVED IN: N-terminal protein myristoylation; LOCATED IN: cellular_component unknown; BEST Arabidopsis thaliana protein match is: unknown protein (TAIR:AT5G17350.1); Has 137 Blast hits to 137 proteins in 11 species: Archae - 0; Bacteria - 0; Metazoa - 0; Fungi - 0; Plants - 137; Viruses - 0; Other Eukaryotes - 0 (source: NCBI BLink). …
LOC103423860	XP_008360162.2	AT1G13340.1	| Regulator of Vps4 activity in the MVB pathway protein | chr1:4569622-4571043 REVERSE LENGTH=409
LOC103424124	XP_028955720.1	AT2G36380.1	PDR6, ATPDR6 | pleiotropic drug resistance 6 | chr2:15257583-15263627 FORWARD LENGTH=1453
LOC103424291	XP_008360600.2	AT2G35930.1	PUB23 | plant U-box 23 | chr2:15083101-15084336 REVERSE LENGTH=411
LOC103424362	XP_028947641.1	AT2G26560.1	PLP2, PLA IIA, PLA2A | phospholipase A 2A | chr2:11293912-11295708 REVERSE LENGTH=407
LOC103424519	XP_028948296.1	AT5G62620.1	| Galactosyltransferase family protein | chr5:25137136-25139764 FORWARD LENGTH=681
LOC103424567	XP_008360881.1	AT3G08900.1	RGP3, RGP | reversibly glycosylated polypeptide 3 | chr3:2708347-2709714 REVERSE LENGTH=362
LOC103424647	XP_008360965.2	AT5G26030.2	FC1, FC-I, ATFC-I | ferrochelatase 1 | chr5:9096675-9098752 FORWARD LENGTH=466
LOC103424697	XP_008361016.2	AT1G10040.1	| alpha/beta-Hydrolases superfamily protein | chr1:3276108-3278464 REVERSE LENGTH=412
LOC103424893	XP_008361202.2	AT2G46150.1	| Late embryogenesis abundant (LEA) hydroxyproline-rich glycoprotein family | chr2:18961424-18962089 FORWARD LENGTH=221
LOC103424912	XP_017183865.2	AT5G22380.1	anac090, NAC090 | NAC domain containing protein 90 | chr5:7408924-7410038 REVERSE LENGTH=235
LOC103425459	XP_008361762.2	AT3G02130.1	RPK2, TOAD2, CLI1 | receptor-like protein kinase 2 | chr3:380726-384181 FORWARD LENGTH=1151
LOC103425480	XP_008361788.2	AT5G21990.1	TPR7 | Tetratricopeptide repeat (TPR)-like superfamily protein | chr5:7273395-7276318 FORWARD LENGTH=554
LOC103425713	XP_008362023.2	AT5G43650.1	BHLH92 | basic helix-loop-helix (bHLH) DNA-binding superfamily protein | chr5:17533310-17534758 REVERSE LENGTH=247
LOC103426665	XP_008362971.2	AT4G29520.1	| LOCATED IN: endoplasmic reticulum, plasma membrane; EXPRESSED IN: 23 plant structures; EXPRESSED DURING: 14 growth stages; CONTAINS InterPro DOMAIN/s: Saposin B (InterPro:IPR008139); Has 137 Blast hits to 137 proteins in 50 species: Archae - 2; Bacteria - 0; Metazoa - 41; Fungi - 10; Plants - 36; Viruses - 0; Other Eukaryotes - 48 (source: NCBI BLink). | chr4:14494056-14495657 REVERSE LENGTH=306
LOC103426706	XP_008363012.1	AT1G52720.1	| unknown protein; BEST Arabidopsis thaliana protein match is: unknown protein (TAIR:AT3G15630.1); Has 61 Blast hits to 61 proteins in 13 species: Archae - 0; Bacteria - 0; Metazoa - 0; Fungi - 0; Plants - 61; Viruses - 0; Other Eukaryotes - 0 (source: NCBI BLink). | chr1:19641007-19641360 FORWARD LENGTH=117
LOC103426831	XP_028947470.1	AT2G23610.1	ATMES3, MES3 | methyl esterase 3 | chr2:10044410-10046403 REVERSE LENGTH=263
LOC103426837	XP_028954709.1	AT5G66900.1	| Disease resistance protein (CC-NBS-LRR class) family | chr5:26714931-26717757 REVERSE LENGTH=809
LOC103427100	XP_028950197.1	AT1G66920.2	| Protein kinase superfamily protein | chr1:24965410-24967432 REVERSE LENGTH=617
LOC103427119	XP_008363412.2	AT3G47570.1	| Leucine-rich repeat protein kinase family protein | chr3:17527611-17530748 FORWARD LENGTH=1010
LOC103427184	XP_008363477.2	AT3G45600.1	TET3 | tetraspanin3 | chr3:16733973-16735854 REVERSE LENGTH=285
LOC103427361	XP_008363639.1	AT2G46150.1	| Late embryogenesis abundant (LEA) hydroxyproline-rich glycoprotein family | chr2:18961424-18962089 FORWARD LENGTH=221
LOC103427367	XP_028956133.1	AT3G14770.1	SWEET2, AtSWEET2 | Nodulin MtN3 family protein | chr3:4957787-4959202 REVERSE LENGTH=236
LOC103427434	XP_008363707.2	AT2G47730.1	ATGSTF8, ATGSTF5, GST6, GSTF8 | glutathione S-transferase phi 8 | chr2:19558213-19559266 FORWARD LENGTH=263
LOC103427444	XP_008363719.2	AT1G02810.1	| Plant invertase/pectin methylesterase inhibitor superfamily | chr1:618284-620333 FORWARD LENGTH=579
LOC103427500	XP_028954061.1	AT4G05200.1	CRK25 | cysteine-rich RLK (RECEPTOR-like protein kinase) 25 | chr4:2679793-2682309 REVERSE LENGTH=675
LOC103427640	XP_008363928.1	AT5G01750.2	| Protein of unknown function (DUF567) | chr5:290034-291109 FORWARD LENGTH=217
LOC103427954	XP_008364260.1	AT2G31180.1	ATMYB14, MYB14AT, MYB14 | myb domain protein 14 | chr2:13286806-13288175 REVERSE LENGTH=249
LOC103428052	XP_008364364.1	AT5G25280.2	| serine-rich protein-related | chr5:8773882-8774544 FORWARD LENGTH=220
LOC103428100	XP_028958071.1	AT2G17220.2	| Protein kinase superfamily protein | chr2:7487866-7489768 REVERSE LENGTH=413
LOC103428150	XP_028960176.1	AT1G76430.1	PHT1;9 | phosphate transporter 1;9 | chr1:28679115-28681874 REVERSE LENGTH=532
LOC103428408	#N/A	#N/A	#N/A
LOC103428814	XP_008365150.2	AT1G21270.1	WAK2 | wall-associated kinase 2 | chr1:7444997-7447345 FORWARD LENGTH=732
LOC103429025	XP_008365387.2	AT5G14930.2	SAG101 | senescence-associated gene 101 | chr5:4828754-4830769 FORWARD LENGTH=537
LOC103429293	XP_028956605.1	AT5G36930.2	| Disease resistance protein (TIR-NBS-LRR class) family | chr5:14567771-14571916 REVERSE LENGTH=1191
LOC103430108	XP_008366461.2	AT5G55090.1	MAPKKK15 | mitogen-activated protein kinase kinase kinase 15 | chr5:22356852-22358198 REVERSE LENGTH=448
LOC103430524	XP_008366894.1	AT3G24090.1	| glutamine-fructose-6-phosphate transaminase (isomerizing)s;sugar binding;transaminases | chr3:8697838-8700971 REVERSE LENGTH=677
LOC103430699	XP_008367072.2	AT1G25390.1	| Protein kinase superfamily protein | chr1:8906640-8908800 REVERSE LENGTH=629
LOC103432289	XP_028956160.1	AT3G63380.1	| ATPase E1-E2 type family protein / haloacid dehalogenase-like hydrolase family protein | chr3:23407112-23410213 REVERSE LENGTH=1033
LOC103432302	XP_008368712.2	AT3G17980.1	| Calcium-dependent lipid-binding (CaLB domain) family protein | chr3:6152417-6153115 FORWARD LENGTH=177
LOC103432930	XP_017187222.2	AT3G56400.1	WRKY70, ATWRKY70 | WRKY DNA-binding protein 70 | chr3:20909082-20910409 REVERSE LENGTH=294
LOC103432973	XP_008369416.1	AT2G40740.1	WRKY55, ATWRKY55 | WRKY DNA-binding protein 55 | chr2:16997177-16999276 FORWARD LENGTH=292
LOC103433399	XP_008369876.2	AT5G02500.1	HSC70-1, HSP70-1, AT-HSC70-1, HSC70 | heat shock cognate protein 70-1 | chr5:554055-556334 REVERSE LENGTH=651
LOC103433724	XP_028950067.1	AT1G66920.2	| Protein kinase superfamily protein | chr1:24965410-24967432 REVERSE LENGTH=617
LOC103434005	XP_028957511.1	AT1G47890.1	AtRLP7, RLP7 | receptor like protein 7 | chr1:17643976-17647035 FORWARD LENGTH=1019
LOC103434023	XP_028957156.1	AT2G40475.1	| unknown protein; BEST Arabidopsis thaliana protein match is: unknown protein (TAIR:AT3G56260.2); Has 477 Blast hits to 219 proteins in 41 species: Archae - 0; Bacteria - 4; Metazoa - 91; Fungi - 61; Plants - 144; Viruses - 0; Other Eukaryotes - 177 (source: NCBI BLink). | chr2:16907222-16907803 REVERSE LENGTH=193
LOC103434361	XP_028957544.1	AT1G16120.1	WAKL1 | wall associated kinase-like 1 | chr1:5522639-5524983 FORWARD LENGTH=730
LOC103434367	XP_008370923.3	AT1G16150.1	WAKL4 | wall associated kinase-like 4 | chr1:5532415-5534877 FORWARD LENGTH=779
LOC103434399	XP_028959203.1	AT5G47770.1	FPS1 | farnesyl diphosphate synthase 1 | chr5:19345297-19347415 FORWARD LENGTH=384
LOC103434692	XP_008371262.2	AT5G64310.1	AGP1, ATAGP1 | arabinogalactan protein 1 | chr5:25722018-25722413 FORWARD LENGTH=131
LOC103434839	XP_008371421.1	AT1G28480.1	GRX480, roxy19 | Thioredoxin superfamily protein | chr1:10013634-10014047 REVERSE LENGTH=137
LOC103434931	XP_008371529.2	AT4G18950.1	| Integrin-linked protein kinase family | chr4:10375685-10378129 FORWARD LENGTH=459
LOC103435157	NP_001280934.1	AT3G55470.2	| Calcium-dependent lipid-binding (CaLB domain) family protein | chr3:20564356-20566092 FORWARD LENGTH=155
LOC103435456	XP_028956728.1	AT2G43320.2	| S-adenosyl-L-methionine-dependent methyltransferases superfamily protein | chr2:17996874-17999158 REVERSE LENGTH=351
LOC103435778	XP_028958389.1	AT4G28706.1	| pfkB-like carbohydrate kinase family protein | chr4:14167805-14170619 FORWARD LENGTH=401
LOC103435806	XP_008372446.2	AT2G33150.1	PKT3, PED1, KAT2 | peroxisomal 3-ketoacyl-CoA thiolase 3 | chr2:14047814-14050983 REVERSE LENGTH=462
LOC103435928	XP_028958406.1	AT1G17230.1	| Leucine-rich receptor-like protein kinase family protein | chr1:5891375-5894855 FORWARD LENGTH=1101
LOC103436045	XP_028955886.1	AT3G47570.1	| Leucine-rich repeat protein kinase family protein | chr3:17527611-17530748 FORWARD LENGTH=1010
LOC103436089	XP_008372725.2	AT3G60690.1	| SAUR-like auxin-responsive protein family | chr3:22435262-22435774 FORWARD LENGTH=170
LOC103436300	XP_008372947.2	AT4G21700.1	| Protein of unknown function (DUF2921) | chr4:11529956-11532844 FORWARD LENGTH=962
LOC103436337	XP_008372983.2	AT4G21700.1	| Protein of unknown function (DUF2921) | chr4:11529956-11532844 FORWARD LENGTH=962
LOC103436547	XP_008373203.1	AT2G36690.1	| 2-oxoglutarate (2OG) and Fe(II)-dependent oxygenase superfamily protein | chr2:15379930-15381987 FORWARD LENGTH=366
LOC103436548	XP_008373204.1	AT2G36690.1	| 2-oxoglutarate (2OG) and Fe(II)-dependent oxygenase superfamily protein | chr2:15379930-15381987 FORWARD LENGTH=366
LOC103436635	XP_008373300.1	AT1G31130.1	| unknown protein; FUNCTIONS IN: molecular_function unknown; INVOLVED IN: biological_process unknown; LOCATED IN: cellular_component unknown; EXPRESSED IN: 23 plant structures; EXPRESSED DURING: 13 growth stages; BEST Arabidopsis thaliana protein match is: unknown protein (TAIR:AT4G19950.1); Has 246 Blast hits to 244 proteins in 29 species: Archae - 2; Bacteria - 16; Metazoa - 0; Fungi - 0; Plant…
LOC103436998	XP_028960267.1	AT5G46910.1	| Transcription factor jumonji (jmj) family protein / zinc finger (C5HC2 type) family protein | chr5:19046888-19050880 FORWARD LENGTH=787
LOC103437103	XP_028950933.1	AT5G36930.2	| Disease resistance protein (TIR-NBS-LRR class) family | chr5:14567771-14571916 REVERSE LENGTH=1191
LOC103437129	XP_008373804.1	AT5G53110.1	| RING/U-box superfamily protein | chr5:21529022-21533008 FORWARD LENGTH=382
LOC103437330	XP_008374032.2	AT3G55950.1	CCR3, ATCRR3 | CRINKLY4 related 3 | chr3:20753903-20756347 REVERSE LENGTH=814
LOC103437383	XP_008374072.1	AT1G64940.1	CYP89A6 | cytochrome P450, family 87, subfamily A, polypeptide 6 | chr1:24123789-24125324 FORWARD LENGTH=511
LOC103437525	XP_008374228.1	AT5G13080.1	WRKY75, ATWRKY75 | WRKY DNA-binding protein 75 | chr5:4149928-4151019 REVERSE LENGTH=145
LOC103437648	#N/A	#N/A	#N/A
LOC103437743	XP_028954578.1	AT1G60140.1	ATTPS10, TPS10 | trehalose phosphate synthase | chr1:22177246-22180073 REVERSE LENGTH=861
LOC103437767	XP_008374490.2	AT3G48080.1	| alpha/beta-Hydrolases superfamily protein | chr3:17753104-17755145 REVERSE LENGTH=629
LOC103437867	XP_008374601.1	AT5G61210.1	SNAP33, ATSNAP33, SNP33, ATSNAP33B | soluble N-ethylmaleimide-sensitive factor adaptor protein 33 | chr5:24624027-24625366 FORWARD LENGTH=300
LOC103438019	XP_017188474.2	AT1G18390.2	| Protein kinase superfamily protein | chr1:6327463-6329935 FORWARD LENGTH=654
LOC103438583	XP_008375334.2	AT5G16080.1	AtCXE17, CXE17 | carboxyesterase 17 | chr5:5252533-5253567 REVERSE LENGTH=344
LOC103439247	XP_008376010.1	AT2G46150.1	| Late embryogenesis abundant (LEA) hydroxyproline-rich glycoprotein family | chr2:18961424-18962089 FORWARD LENGTH=221
LOC103439415	XP_008376206.1	AT5G36970.1	NHL25 | NDR1/HIN1-like 25 | chr5:14604367-14605194 REVERSE LENGTH=248
LOC103439595	XP_008376380.1	AT5G61550.1	| U-box domain-containing protein kinase family protein | chr5:24748325-24751558 FORWARD LENGTH=845
LOC103439670	XP_008376467.1	AT3G07040.1	RPM1, RPS3 | NB-ARC domain-containing disease resistance protein | chr3:2226244-2229024 REVERSE LENGTH=926
LOC103439714	XP_008376522.1	AT5G51970.2	| GroES-like zinc-binding alcohol dehydrogenase family protein | chr5:21111820-21113284 FORWARD LENGTH=364
LOC103439750	XP_008376575.1	AT4G25580.1	| CAP160 protein | chr4:13056320-13058657 FORWARD LENGTH=626
LOC103439809	XP_008376650.1	AT5G52740.1	| Copper transport protein family | chr5:21382530-21383180 FORWARD LENGTH=118
LOC103439829	XP_028962026.1	AT3G49660.1	| Transducin/WD40 repeat-like superfamily protein | chr3:18413690-18415223 FORWARD LENGTH=317
LOC103439841	XP_008376685.1	AT5G53300.4	UBC10 | ubiquitin-conjugating enzyme 10 | chr5:21632802-21633989 REVERSE LENGTH=148
LOC103439891	XP_008376755.1	AT2G46550.1	| unknown protein; BEST Arabidopsis thaliana protein match is: unknown protein (TAIR:AT1G01240.3); Has 72 Blast hits to 68 proteins in 13 species: Archae - 0; Bacteria - 0; Metazoa - 1; Fungi - 0; Plants - 71; Viruses - 0; Other Eukaryotes - 0 (source: NCBI BLink). | chr2:19112264-19113457 REVERSE LENGTH=397
LOC103440053	XP_008376963.2	AT5G51970.2	| GroES-like zinc-binding alcohol dehydrogenase family protein | chr5:21111820-21113284 FORWARD LENGTH=364
LOC103440229	XP_028962375.1	AT4G11530.1	CRK34 | cysteine-rich RLK (RECEPTOR-like protein kinase) 34 | chr4:6987093-6989599 FORWARD LENGTH=669
LOC103440249	XP_008377136.2	AT1G30755.1	| Protein of unknown function (DUF668) | chr1:10905991-10908773 REVERSE LENGTH=615
LOC103441004	XP_008377925.2	AT5G21940.1	| unknown protein; BEST Arabidopsis thaliana protein match is: unknown protein (TAIR:AT3G43850.1); Has 30201 Blast hits to 17322 proteins in 780 species: Archae - 12; Bacteria - 1396; Metazoa - 17338; Fungi - 3422; Plants - 5037; Viruses - 0; Other Eukaryotes - 2996 (source: NCBI BLink). | chr5:7249446-7250353 REVERSE LENGTH=264
LOC103441382	XP_008378279.2	AT3G14470.1	| NB-ARC domain-containing disease resistance protein | chr3:4857940-4861104 FORWARD LENGTH=1054
LOC103441394	XP_028958405.1	AT4G08850.1	| Leucine-rich repeat receptor-like protein kinase family protein | chr4:5636693-5640496 REVERSE LENGTH=1045
LOC103441677	XP_008378598.2	AT5G65520.1	| Tetratricopeptide repeat (TPR)-like superfamily protein | chr5:26189876-26190496 REVERSE LENGTH=206
LOC103441729	XP_028949809.1	AT5G66850.1	MAPKKK5 | mitogen-activated protein kinase kinase kinase 5 | chr5:26695965-26699159 REVERSE LENGTH=716
LOC103441769	XP_008378697.1	AT5G11000.1	| Plant protein of unknown function (DUF868) | chr5:3479166-3480335 REVERSE LENGTH=389
LOC103442002	XP_017189732.1	AT1G80840.1	WRKY40, ATWRKY40 | WRKY DNA-binding protein 40 | chr1:30383834-30385356 FORWARD LENGTH=302
LOC103442010	XP_008378972.1	AT1G80840.1	WRKY40, ATWRKY40 | WRKY DNA-binding protein 40 | chr1:30383834-30385356 FORWARD LENGTH=302
LOC103442034	XP_028945095.1	AT5G36930.1	| Disease resistance protein (TIR-NBS-LRR class) family | chr5:14567771-14571907 REVERSE LENGTH=1188
LOC103442043	XP_008379007.1	AT5G10870.1	ATCM2, CM2 | chorismate mutase 2 | chr5:3430691-3432272 REVERSE LENGTH=265
LOC103442106	#N/A	#N/A	#N/A
LOC103442150	XP_028945204.1	AT2G35930.1	PUB23 | plant U-box 23 | chr2:15083101-15084336 REVERSE LENGTH=411
LOC103442157	XP_008379141.1	AT5G40780.1	LHT1 | lysine histidine transporter 1 | chr5:16323823-16327082 FORWARD LENGTH=446
LOC103442314	XP_008379317.2	AT5G40010.1	AATP1 | AAA-ATPase 1 | chr5:16020218-16021762 REVERSE LENGTH=514
LOC103442526	XP_028963007.1	AT2G14095.1	| unknown protein; FUNCTIONS IN: molecular_function unknown; INVOLVED IN: biological_process unknown; LOCATED IN: mitochondrion; EXPRESSED IN: 7 plant structures; EXPRESSED DURING: 4 anthesis, C globular stage, petal differentiation and expansion stage; Has 106 Blast hits to 103 proteins in 21 species: Archae - 0; Bacteria - 5; Metazoa - 0; Fungi - 4; Plants - 87; Viruses - 0; Other Eukaryotes - …
LOC103442655	XP_008379683.1	AT5G20885.1	| RING/U-box superfamily protein | chr5:7084133-7084663 REVERSE LENGTH=176
LOC103442691	#N/A	#N/A	#N/A
LOC103443180	XP_008380205.2	AT1G01490.2	| Heavy metal transport/detoxification superfamily protein | chr1:180401-182066 REVERSE LENGTH=177
LOC103443264	XP_008380303.2	AT5G26340.1	MSS1, STP13, ATSTP13 | Major facilitator superfamily protein | chr5:9243851-9246994 REVERSE LENGTH=526
LOC103443620	XP_008380724.2	AT1G72310.1	ATL3 | RING/U-box superfamily protein | chr1:27226405-27227379 FORWARD LENGTH=324
LOC103444078	XP_008381216.1	AT5G53050.3	| alpha/beta-Hydrolases superfamily protein | chr5:21510534-21513432 REVERSE LENGTH=396
LOC103444213	XP_008381357.2	AT2G36640.1	ATECP63, ECP63 | embryonic cell protein 63 | chr2:15357019-15358552 REVERSE LENGTH=448
LOC103444453	XP_028964294.1	AT4G20970.1	| basic helix-loop-helix (bHLH) DNA-binding superfamily protein | chr4:11215259-11216212 FORWARD LENGTH=190
LOC103444598	XP_028951539.1	AT1G34300.1	| lectin protein kinase family protein | chr1:12503450-12505939 FORWARD LENGTH=829
LOC103444728	XP_008381903.2	AT1G71697.1	ATCK1, CK, CK1 | choline kinase 1 | chr1:26971537-26973177 FORWARD LENGTH=346
LOC103444844	#N/A	#N/A	#N/A
LOC103444893	XP_008382072.2	AT1G16670.1	| Protein kinase superfamily protein | chr1:5697846-5699492 FORWARD LENGTH=390
LOC103445056	XP_008382242.2	AT1G58290.1	HEMA1 | Glutamyl-tRNA reductase family protein | chr1:21624028-21626051 REVERSE LENGTH=543
LOC103445171	XP_008382378.1	AT1G09970.1	LRR XI-23, RLK7 | Leucine-rich receptor-like protein kinase family protein | chr1:3252408-3255428 FORWARD LENGTH=976
LOC103445248	XP_008382466.2	AT3G45970.1	ATEXLA1, EXPL1, ATEXPL1, ATHEXP BETA 2.1, EXLA1 | expansin-like A1 | chr3:16896238-16897189 FORWARD LENGTH=265
LOC103445251	XP_008382468.2	AT2G17040.1	anac036, NAC036 | NAC domain containing protein 36 | chr2:7407123-7408120 FORWARD LENGTH=276
LOC103445276	XP_008382490.2	AT1G47670.1	| Transmembrane amino acid transporter family protein | chr1:17536834-17539486 REVERSE LENGTH=519
LOC103445744	XP_008382989.1	AT1G52800.1	| 2-oxoglutarate (2OG) and Fe(II)-dependent oxygenase superfamily protein | chr1:19664044-19665362 FORWARD LENGTH=314
LOC103445764	XP_008383026.1	AT1G16670.1	| Protein kinase superfamily protein | chr1:5697846-5699492 FORWARD LENGTH=390
LOC103445917	XP_008383191.1	AT4G08850.1	| Leucine-rich repeat receptor-like protein kinase family protein | chr4:5636693-5640496 REVERSE LENGTH=1045
LOC103445994	XP_008383278.1	AT4G20000.1	| VQ motif-containing protein | chr4:10838367-10838993 FORWARD LENGTH=208
LOC103446117	XP_008383406.1	AT4G21120.1	AAT1, CAT1 | amino acid transporter 1 | chr4:11270318-11273775 FORWARD LENGTH=594
LOC103446366	XP_008383678.1	AT1G28480.1	GRX480, roxy19 | Thioredoxin superfamily protein | chr1:10013634-10014047 REVERSE LENGTH=137
LOC103446434	XP_008383771.2	AT4G27450.1	| Aluminium induced protein with YGL and LRDR motifs | chr4:13727665-13728683 REVERSE LENGTH=250
LOC103446471	XP_008383815.2	AT1G61260.1	| Protein of unknown function (DUF761) | chr1:22593756-22594986 REVERSE LENGTH=344
LOC103446670	XP_028966292.1	AT4G05200.1	CRK25 | cysteine-rich RLK (RECEPTOR-like protein kinase) 25 | chr4:2679793-2682309 REVERSE LENGTH=675
LOC103446797	XP_008384159.2	AT5G47530.1	| Auxin-responsive family protein | chr5:19281471-19282870 FORWARD LENGTH=395
LOC103447056	XP_008384448.2	AT4G24240.1	WRKY7, ATWRKY7 | WRKY DNA-binding protein 7 | chr4:12571930-12573446 FORWARD LENGTH=353
LOC103447177	XP_008384579.3	AT5G55860.1	| Plant protein of unknown function (DUF827) | chr5:22610146-22612166 FORWARD LENGTH=649
LOC103447297	XP_008384716.2	AT2G38470.1	WRKY33, ATWRKY33 | WRKY DNA-binding protein 33 | chr2:16108476-16110539 FORWARD LENGTH=519
LOC103447423	XP_028961221.1	AT1G66920.1	| Protein kinase superfamily protein | chr1:24965410-24967432 REVERSE LENGTH=609
LOC103447524	XP_028945141.1	AT1G07530.1	SCL14, ATGRAS2, GRAS2 | SCARECROW-like 14 | chr1:2313828-2316137 REVERSE LENGTH=769
LOC103447690	XP_028945144.1	AT5G20480.1	EFR | EF-TU receptor | chr5:6922497-6925679 FORWARD LENGTH=1031
LOC103448253	XP_008385729.2	AT2G26830.1	emb1187 | Protein kinase superfamily protein | chr2:11443599-11446958 FORWARD LENGTH=374
LOC103448390	XP_028944734.1	AT1G55530.1	| RING/U-box superfamily protein | chr1:20729472-20730527 REVERSE LENGTH=351
LOC103448568	XP_008386051.2	AT5G05320.1	| FAD/NAD(P)-binding oxidoreductase family protein | chr5:1575093-1576679 REVERSE LENGTH=406
LOC103448572	XP_008386061.1	AT4G27290.1	| S-locus lectin protein kinase family protein | chr4:13666281-13669202 FORWARD LENGTH=783
LOC103449421	XP_008386961.2	AT5G45890.1	SAG12 | senescence-associated gene 12 | chr5:18613300-18614759 FORWARD LENGTH=346
LOC103449549	XP_028946345.1	AT2G19130.1	| S-locus lectin protein kinase family protein | chr2:8293789-8296275 FORWARD LENGTH=828
LOC103449568	XP_008387116.2	AT3G11820.1	SYP121, AT-SYR1, ATSYP121, SYR1, ATSYR1, PEN1 | syntaxin of plants 121 | chr3:3729540-3730868 REVERSE LENGTH=346
LOC103449586	XP_008387135.2	AT3G10660.1	CPK2, ATCPK2 | calmodulin-domain protein kinase cdpk isoform 2 | chr3:3331599-3334268 REVERSE LENGTH=646
LOC103449791	#N/A	#N/A	#N/A
LOC103449806	XP_008387348.2	AT5G19730.1	| Pectin lyase-like superfamily protein | chr5:6670562-6673202 FORWARD LENGTH=383
LOC103450369	XP_008387926.1	AT4G02040.1	| unknown protein; FUNCTIONS IN: molecular_function unknown; INVOLVED IN: biological_process unknown; LOCATED IN: chloroplast; Has 30 Blast hits to 30 proteins in 6 species: Archae - 0; Bacteria - 0; Metazoa - 0; Fungi - 0; Plants - 30; Viruses - 0; Other Eukaryotes - 0 (source: NCBI BLink). | chr4:897563-898021 FORWARD LENGTH=152
LOC103450409	#N/A	#N/A	#N/A
LOC103450521	XP_008388108.2	AT4G33050.3	EDA39 | calmodulin-binding family protein | chr4:15944604-15946736 REVERSE LENGTH=488
LOC103450522	XP_008388105.2	AT3G54100.1	| O-fucosyltransferase family protein | chr3:20034451-20037874 REVERSE LENGTH=638
LOC103450624	XP_008388213.3	AT3G47570.1	| Leucine-rich repeat protein kinase family protein | chr3:17527611-17530748 FORWARD LENGTH=1010
LOC103450680	XP_008388275.2	AT2G38290.1	ATAMT2, AMT2;1, AMT2 | ammonium transporter 2 | chr2:16039672-16042291 REVERSE LENGTH=475
LOC103450719	XP_008388315.1	AT5G01750.2	| Protein of unknown function (DUF567) | chr5:290034-291109 FORWARD LENGTH=217
LOC103450847	XP_008388473.2	AT5G51160.1	| Ankyrin repeat family protein | chr5:20792280-20793681 FORWARD LENGTH=442
LOC103451048	XP_008388700.1	AT5G57150.1	| basic helix-loop-helix (bHLH) DNA-binding superfamily protein | chr5:23152361-23154872 FORWARD LENGTH=247
LOC103451072	XP_028944231.1	AT3G47090.1	| Leucine-rich repeat protein kinase family protein | chr3:17341512-17344645 REVERSE LENGTH=1009
LOC103451082	XP_008388738.1	AT3G04350.1	| Plant protein of unknown function (DUF946) | chr3:1153972-1156469 REVERSE LENGTH=567
LOC103451133	XP_028946045.1	AT3G44370.1	| Membrane insertion protein, OxaA/YidC with tetratricopeptide repeat domain | chr3:16030515-16035147 REVERSE LENGTH=566
LOC103451469	XP_008389090.2	AT1G68040.1	| S-adenosyl-L-methionine-dependent methyltransferases superfamily protein | chr1:25502876-25505224 FORWARD LENGTH=363
LOC103451481	XP_008389102.2	AT3G11920.1	| glutaredoxin-related | chr3:3772311-3774887 FORWARD LENGTH=630
LOC103451661	XP_028947181.1	AT1G68570.1	| Major facilitator superfamily protein | chr1:25746811-25750110 FORWARD LENGTH=596
LOC103451672	XP_008389309.2	AT1G13280.1	AOC4 | allene oxide cyclase 4 | chr1:4547624-4548552 FORWARD LENGTH=254
LOC103451817	XP_028947296.1	AT3G47550.6	| RING/FYVE/PHD zinc finger superfamily protein | chr3:17523841-17525278 FORWARD LENGTH=288
LOC103451866	XP_028947462.1	AT1G69840.7	| SPFH/Band 7/PHB domain-containing membrane-associated protein family | chr1:26293932-26295150 REVERSE LENGTH=286
LOC103452192	XP_008389929.1	AT2G33490.1	| hydroxyproline-rich glycoprotein family protein | chr2:14183552-14187666 FORWARD LENGTH=623
LOC103452440	XP_008390150.2	AT1G68710.1	| ATPase E1-E2 type family protein / haloacid dehalogenase-like hydrolase family protein | chr1:25793498-25797975 REVERSE LENGTH=1200
LOC103452577	XP_028953177.1	AT1G11300.1	| protein serine/threonine kinases;protein kinases;ATP binding;sugar binding;kinases;carbohydrate binding | chr1:3794389-3800719 FORWARD LENGTH=1650
LOC103452658	XP_028946988.1	AT3G06500.1	| Plant neutral invertase family protein | chr3:2012309-2015471 FORWARD LENGTH=664
LOC103452863	XP_008390621.2	AT3G16720.1	ATL2, TL2 | TOXICOS EN LEVADURA 2 | chr3:5692880-5693794 FORWARD LENGTH=304
LOC103453170	XP_008390948.1	AT4G33920.1	| Protein phosphatase 2C family protein | chr4:16260876-16262703 FORWARD LENGTH=380
LOC103453292	XP_028947789.1	AT5G43650.1	BHLH92 | basic helix-loop-helix (bHLH) DNA-binding superfamily protein | chr5:17533310-17534758 REVERSE LENGTH=247
LOC103453317	XP_008391078.1	AT1G78130.1	UNE2 | Major facilitator superfamily protein | chr1:29400171-29401814 FORWARD LENGTH=490
LOC103453327	XP_008391089.1	AT1G78170.1	| unknown protein; BEST Arabidopsis thaliana protein match is: unknown protein (TAIR:AT1G22250.1); Has 66 Blast hits to 66 proteins in 11 species: Archae - 0; Bacteria - 0; Metazoa - 0; Fungi - 0; Plants - 66; Viruses - 0; Other Eukaryotes - 0 (source: NCBI BLink). | chr1:29414160-29414941 FORWARD LENGTH=221
LOC103453426	NP_001315956.1	AT3G23240.1	ERF1, ATERF1 | ethylene response factor 1 | chr3:8295705-8296361 FORWARD LENGTH=218
LOC103453583	XP_008391351.1	AT1G17500.1	| ATPase E1-E2 type family protein / haloacid dehalogenase-like hydrolase family protein | chr1:6018757-6023201 FORWARD LENGTH=1216
LOC103453652	XP_008391432.2	AT5G64210.1	AOX2 | alternative oxidase 2 | chr5:25683965-25685664 REVERSE LENGTH=353
LOC103454007	XP_028948888.1	AT3G52710.1	| unknown protein; FUNCTIONS IN: molecular_function unknown; INVOLVED IN: biological_process unknown; LOCATED IN: plasma membrane; EXPRESSED IN: 19 plant structures; EXPRESSED DURING: 9 growth stages; BEST Arabidopsis thaliana protein match is: unknown protein (TAIR:AT2G36220.1); Has 64 Blast hits to 64 proteins in 10 species: Archae - 0; Bacteria - 0; Metazoa - 0; Fungi - 0; Plants - 64; Viruses…
LOC103454171	XP_008391982.2	AT3G11820.1	SYP121, AT-SYR1, ATSYP121, SYR1, ATSYR1, PEN1 | syntaxin of plants 121 | chr3:3729540-3730868 REVERSE LENGTH=346
LOC103454185	XP_008391998.3	AT3G10660.1	CPK2, ATCPK2 | calmodulin-domain protein kinase cdpk isoform 2 | chr3:3331599-3334268 REVERSE LENGTH=646
LOC103454337	#N/A	#N/A	#N/A
LOC103454572	XP_008392394.1	AT2G41380.1	| S-adenosyl-L-methionine-dependent methyltransferases superfamily protein | chr2:17251981-17252886 FORWARD LENGTH=269
LOC103454647	XP_008392469.1	AT1G80840.1	WRKY40, ATWRKY40 | WRKY DNA-binding protein 40 | chr1:30383834-30385356 FORWARD LENGTH=302
LOC103454651	XP_008392474.1	AT2G17040.1	anac036, NAC036 | NAC domain containing protein 36 | chr2:7407123-7408120 FORWARD LENGTH=276
LOC103454980	XP_017192879.2	AT3G26040.1	| HXXXD-type acyl-transferase family protein | chr3:9519741-9521069 FORWARD LENGTH=442
LOC103455115	#N/A	#N/A	#N/A
LOC103455116	XP_008392934.2	AT2G40000.1	HSPRO2, ATHSPRO2 | ortholog of sugar beet HS1 PRO-1 2 | chr2:16700649-16701956 REVERSE LENGTH=435
LOC103455413	XP_008393217.2	AT5G07990.1	TT7, CYP75B1, D501 | Cytochrome P450 superfamily protein | chr5:2560437-2562859 FORWARD LENGTH=513
LOC103455685	XP_008393486.2	AT1G18330.1	EPR1, RVE7 | Homeodomain-like superfamily protein | chr1:6306196-6307640 REVERSE LENGTH=346
LOC103455871	XP_008393704.2	AT3G49780.1	ATPSK4, ATPSK3 (FORMER SYMBOL), PSK4 | phytosulfokine 4 precursor | chr3:18465750-18466254 FORWARD LENGTH=79
LOC103455896	XP_008393732.2	AT3G01400.1	| ARM repeat superfamily protein | chr3:151920-152987 FORWARD LENGTH=355
LOC103455904	XP_008393741.2	AT1G27730.1	STZ, ZAT10 | salt tolerance zinc finger | chr1:9648302-9648985 REVERSE LENGTH=227
LOC103456209	XP_008394096.1	AT3G11760.1	| unknown protein; FUNCTIONS IN: molecular_function unknown; INVOLVED IN: biological_process unknown; LOCATED IN: cellular_component unknown; EXPRESSED IN: 23 plant structures; EXPRESSED DURING: 14 growth stages; BEST Arabidopsis thaliana protein match is: unknown protein (TAIR:AT5G04860.1); Has 84 Blast hits to 73 proteins in 13 species: Archae - 0; Bacteria - 0; Metazoa - 0; Fungi - 0; Plants -…
LOC103456277	XP_028950641.1	AT3G52430.1	PAD4, ATPAD4 | alpha/beta-Hydrolases superfamily protein | chr3:19431566-19434292 FORWARD LENGTH=541
LOC108170411	XP_028949455.1	AT1G17600.1	| Disease resistance protein (TIR-NBS-LRR class) family | chr1:6053026-6056572 REVERSE LENGTH=1049
LOC108171277	#N/A	#N/A	#N/A
LOC114819100	XP_028944800.1	AT5G23960.2	TPS21 | terpene synthase 21 | chr5:8092969-8095128 FORWARD LENGTH=545
LOC114819185	XP_028957380.1	AT2G02240.1	MEE66 | F-box family protein | chr2:592359-593602 REVERSE LENGTH=320
LOC114819431	XP_028943738.1	AT4G29190.1	| Zinc finger C-x8-C-x5-C-x3-H type family protein | chr4:14392233-14393303 REVERSE LENGTH=356
LOC114819442	XP_028943824.1	AT3G07600.1	| Heavy metal transport/detoxification superfamily protein | chr3:2424300-2424954 REVERSE LENGTH=157
LOC114819488	XP_028944201.1	AT5G20480.1	EFR | EF-TU receptor | chr5:6922497-6925679 FORWARD LENGTH=1031
LOC114819496	#N/A	#N/A	#N/A
LOC114819521	XP_028944319.1	AT4G30960.1	CIPK6, SIP3, SNRK3.14, ATCIPK6 | SOS3-interacting protein 3 | chr4:15067400-15068725 FORWARD LENGTH=441
LOC114819793	XP_028945268.1	AT4G21700.1	| Protein of unknown function (DUF2921) | chr4:11529956-11532844 FORWARD LENGTH=962
LOC114819959	XP_028945543.1	AT5G01750.2	| Protein of unknown function (DUF567) | chr5:290034-291109 FORWARD LENGTH=217
LOC114820376	XP_028946816.1	AT2G35980.1	YLS9, NHL10, ATNHL10 | Late embryogenesis abundant (LEA) hydroxyproline-rich glycoprotein family | chr2:15110635-15111318 FORWARD LENGTH=227
LOC114820461	XP_028946962.1	AT2G45760.1	BAP2, BAL | BON association protein 2 | chr2:18847125-18847748 REVERSE LENGTH=207
LOC114820862	XP_028948008.1	AT3G59140.1	ATMRP14, MRP14, ABCC10 | multidrug resistance-associated protein 14 | chr3:21863519-21868701 REVERSE LENGTH=1453
LOC114820878	XP_028948034.1	AT2G23140.2	| RING/U-box superfamily protein with ARM repeat domain | chr2:9845696-9848762 REVERSE LENGTH=826
LOC114821010	XP_028948427.1	AT3G57550.2	AGK2, GK-2 | guanylate kinase | chr3:21307269-21309193 FORWARD LENGTH=390
LOC114821077	XP_028948728.1	AT1G18330.1	EPR1, RVE7 | Homeodomain-like superfamily protein | chr1:6306196-6307640 REVERSE LENGTH=346
LOC114821727	XP_028950756.1	AT3G05200.1	ATL6 | RING/U-box superfamily protein | chr3:1477377-1478573 FORWARD LENGTH=398
LOC114821735	XP_028950778.1	AT4G08950.1	EXO | Phosphate-responsive 1 family protein | chr4:5740378-5741322 FORWARD LENGTH=314
LOC114821766	XP_028950915.1	AT5G56980.1	| unknown protein; FUNCTIONS IN: molecular_function unknown; INVOLVED IN: biological_process unknown; LOCATED IN: endomembrane system; EXPRESSED IN: 18 plant structures; EXPRESSED DURING: 12 growth stages; BEST Arabidopsis thaliana protein match is: unknown protein (TAIR:AT4G26130.1); Has 30201 Blast hits to 17322 proteins in 780 species: Archae - 12; Bacteria - 1396; Metazoa - 17338; Fungi - 342…
LOC114821942	XP_028951300.1	AT5G21090.1	| Leucine-rich repeat (LRR) family protein | chr5:7164758-7166904 FORWARD LENGTH=218
LOC114821955	XP_028951381.1	AT1G14870.1	PCR2 | PLANT CADMIUM RESISTANCE 2 | chr1:5128591-5129458 REVERSE LENGTH=152
LOC114823711	XP_028954961.1	AT2G46495.1	| RING/U-box superfamily protein | chr2:19084134-19085704 REVERSE LENGTH=372
LOC114824419	XP_028957185.1	AT4G20780.1	CML42 | calmodulin like 42 | chr4:11133309-11133884 REVERSE LENGTH=191
LOC114824775	XP_028957839.1	AT5G66320.2	GATA5 | GATA transcription factor 5 | chr5:26496208-26497309 REVERSE LENGTH=339
LOC114824807	XP_028957913.1	AT2G15760.1	| Protein of unknown function (DUF1645) | chr2:6865807-6866754 REVERSE LENGTH=315
LOC114824821	XP_028957955.1	AT3G19615.1	| unknown protein; FUNCTIONS IN: molecular_function unknown; INVOLVED IN: biological_process unknown; LOCATED IN: cellular_component unknown; Has 10 Blast hits to 10 proteins in 5 species: Archae - 0; Bacteria - 0; Metazoa - 0; Fungi - 0; Plants - 10; Viruses - 0; Other Eukaryotes - 0 (source: NCBI BLink). | chr3:6815073-6815354 REVERSE LENGTH=93
LOC114824852	XP_028958063.1	AT5G17680.1	| disease resistance protein (TIR-NBS-LRR class), putative | chr5:5822999-5827153 FORWARD LENGTH=1294
LOC114825407	XP_028959842.1	AT1G18890.1	ATCDPK1, CPK10, CDPK1, AtCPK10 | calcium-dependent protein kinase 1 | chr1:6523468-6525736 REVERSE LENGTH=545
LOC114825453	XP_028960012.1	AT4G23430.3	| NAD(P)-binding Rossmann-fold superfamily protein | chr4:12229171-12231493 FORWARD LENGTH=310
LOC114825626	XP_028960433.1	AT5G48050.1	| CONTAINS InterPro DOMAIN/s: Retrotransposon gag protein (InterPro:IPR005162); BEST Arabidopsis thaliana protein match is: unknown protein (TAIR:AT1G34070.1); Has 1807 Blast hits to 1807 proteins in 277 species: Archae - 0; Bacteria - 0; Metazoa - 736; Fungi - 347; Plants - 385; Viruses - 0; Other Eukaryotes - 339 (source: NCBI BLink). | chr5:19472661-19473770 REVERSE LENGTH=369
LOC114825859	XP_028960722.1	AT2G45760.1	BAP2, BAL | BON association protein 2 | chr2:18847125-18847748 REVERSE LENGTH=207
LOC114825973	XP_028961220.1	AT5G38260.1	| Protein kinase superfamily protein | chr5:15283692-15285837 REVERSE LENGTH=638
LOC114826510	XP_028962746.1	AT2G26530.2	AR781 | Protein of unknown function (DUF1645) | chr2:11283036-11283989 REVERSE LENGTH=290
LOC114826557	#N/A	#N/A	#N/A
LOC114826595	XP_028963017.1	AT4G24380.1	| INVOLVED IN: 10-formyltetrahydrofolate biosynthetic process, folic acid and derivative biosynthetic process; EXPRESSED IN: 24 plant structures; EXPRESSED DURING: 15 growth stages; CONTAINS InterPro DOMAIN/s: Serine hydrolase (InterPro:IPR005645); BEST Arabidopsis thaliana protein match is: alpha/beta-Hydrolases superfamily protein (TAIR:AT5G65400.1); Has 30201 Blast hits to 17322 proteins in 78…
LOC114826903	XP_028963619.1	AT5G40510.1	| Sucrase/ferredoxin-like family protein | chr5:16229277-16230798 FORWARD LENGTH=333
LOC114826904	XP_028963622.1	AT5G36930.2	| Disease resistance protein (TIR-NBS-LRR class) family | chr5:14567771-14571916 REVERSE LENGTH=1191
LOC114827454	XP_028965102.1	AT4G08850.1	| Leucine-rich repeat receptor-like protein kinase family protein | chr4:5636693-5640496 REVERSE LENGTH=1045
LOC114827708	XP_028965907.1	AT4G08850.1	| Leucine-rich repeat receptor-like protein kinase family protein | chr4:5636693-5640496 REVERSE LENGTH=1045
MYB25	#N/A	#N/A	#N/A
WRKY12	XP_028959831.1	AT4G23810.1	WRKY53, ATWRKY53 | WRKY family transcription factor | chr4:12392666-12393739 REVERSE LENGTH=324
