# Supplementary material for: The apple DNA-binding one zinc-finger protein MdDof54 promotes drought resistance
Source: Hortic Res. 2020 Dec 1;7:195. doi: 10.1038/s41438-020-00419-5 (PMC7704620; doi:10.1038/s41438-020-00419-5)
Supplement: Supplementary file 7 — Data set 5 [file 41438_2020_419_MOESM7_ESM.xlsx]

## Sheet: Chip-seq
Supplementary table 5. Potential targets of MdDof54 by using ChIP‐seq analysis.
Gene ID	Transcript ID	Homologous to tair	Tair annotation
LOC103399997	XM_008368988.3	AT3G18800.1	| unknown protein; FUNCTIONS IN: molecular_function unknown; INVOLVED IN: biological_process unknown; LOCATED IN: plasma membrane; EXPRESSED IN: 17 plant structures; EXPRESSED DURING: 12 growth stages; Has 58 Blast hits to 58 proteins in 12 species: Archae - 0; Bacteria - 0; Metazoa - 0; Fungi - 0; Plants - 58; Viruses - 0; Other Eukaryotes - 0 (source: NCBI BLink). | chr3:6479746-6480339 FORWARD…
LOC103409995	XM_008348769.3	AT4G39630.1	| unknown protein; Has 30201 Blast hits to 17322 proteins in 780 species: Archae - 12; Bacteria - 1396; Metazoa - 17338; Fungi - 3422; Plants - 5037; Viruses - 0; Other Eukaryotes - 2996 (source: NCBI BLink). | chr4:18397749-18399263 REVERSE LENGTH=233
LOC114826669	LOC114826669	#N/A	#N/A
LOC103431662	XM_029099451.1	AT4G39370.3	UBP27 | ubiquitin-specific protease 27 | chr4:18306392-18308625 FORWARD LENGTH=505
LOC103431662	XM_029099529.1	AT4G39370.3	UBP27 | ubiquitin-specific protease 27 | chr4:18306392-18308625 FORWARD LENGTH=505
LOC114826670	LOC114826670	#N/A	#N/A
LOC103441786	XM_029106952.1	AT1G53050.1	| Protein kinase superfamily protein | chr1:19772574-19775531 FORWARD LENGTH=694
LOC103441766	XM_029099664.1	AT4G39380.2	| FUNCTIONS IN: molecular_function unknown; INVOLVED IN: biological_process unknown; LOCATED IN: cellular_component unknown; EXPRESSED IN: 14 plant structures; EXPRESSED DURING: 7 growth stages; BEST Arabidopsis thaliana protein match is: TSL-kinase interacting protein 1 (TAIR:AT2G36960.2). | chr4:18309628-18311874 REVERSE LENGTH=534
LOC103455080	LOC103455080	#N/A	#N/A
LOC103441767	XM_008380470.3	AT4G09810.1	| Nucleotide-sugar transporter family protein | chr4:6175415-6176892 REVERSE LENGTH=335
LOC103410973	XM_008349617.3	AT4G39400.1	BRI1, CBB2, DWF2, BIN1, ATBRI1 | Leucine-rich receptor-like protein kinase family protein | chr4:18324826-18328416 FORWARD LENGTH=1196
LOC103428900	NM_001328895.1	AT4G39410.1	WRKY13, ATWRKY13 | WRKY DNA-binding protein 13 | chr4:18332937-18334789 REVERSE LENGTH=304
LOC103423413	XM_008361488.3	AT3G03010.2	| Peptidyl-tRNA hydrolase II (PTH2) family protein | chr3:678982-680137 REVERSE LENGTH=179
LOC103407790	XM_008346667.3	AT5G09770.1	| Ribosomal protein L17 family protein | chr5:3035267-3036518 REVERSE LENGTH=160
LOC114826694	LOC114826694	#N/A	#N/A
LOC103407840	XM_008346713.3	AT5G09790.2	ATXR5, SDG15 | ARABIDOPSIS TRITHORAX-RELATED PROTEIN 5 | chr5:3039204-3040970 REVERSE LENGTH=379
LOC103424746	XM_008362840.3	AT5G53500.1	| Transducin/WD40 repeat-like superfamily protein | chr5:21726167-21728524 REVERSE LENGTH=654
LOC103411539	XM_008350166.3	AT5G64660.1	ATCMPG2, CMPG2 | CYS, MET, PRO, and GLY protein 2 | chr5:25842119-25843381 REVERSE LENGTH=420
LOC114824042	XM_029100266.1	#N/A	#N/A
LOC103441532	XM_029100408.1	AT1G76010.1	| Alba DNA/RNA-binding protein | chr1:28528505-28530488 REVERSE LENGTH=350
LOC114826526	XR_003775361.1	#N/A	#N/A
LOC103408285	XM_008347142.2	AT4G39340.1	| Protein of unknown function (DUF1278) | chr4:18293129-18293512 REVERSE LENGTH=127
LOC103448569	XM_029100533.1	AT5G17900.1	| microfibrillar-associated protein-related | chr5:5925144-5926690 FORWARD LENGTH=435
LOC114826527	XR_003775362.1	#N/A	#N/A
LOC103453508	XM_008393049.3	AT5G09810.1	ACT7 | actin 7 | chr5:3052809-3054220 FORWARD LENGTH=377
LOC114826717	XM_029107487.1	AT3G08720.2	ATPK19, ATPK2 | serine/threonine protein kinase 2 | chr3:2648625-2650407 REVERSE LENGTH=471
LOC114826848	XR_003775858.1	#N/A	#N/A
LOC103434722	XM_029100893.1	AT1G74880.1	NDH-O | NAD(P)H:plastoquinone dehydrogenase complex subunit O | chr1:28130112-28131020 REVERSE LENGTH=158
LOC103441428	XM_029100792.1	#N/A	#N/A
LOC103432242	XR_528980.3	#N/A	#N/A
LOC114826528	XR_003775363.1	#N/A	#N/A
LOC108169905	XR_003775365.1	#N/A	#N/A
LOC114824390	XM_029101214.1	AT3G19380.1	PUB25 | plant U-box 25 | chr3:6714602-6715867 REVERSE LENGTH=421
LOC114824406	XM_029101248.1	AT5G60910.1	AGL8, FUL | AGAMOUS-like 8 | chr5:24502736-24506013 REVERSE LENGTH=242
LOC114826731	XM_029107511.1	AT2G14160.1	| RNA-binding (RRM/RBD/RNP motifs) family protein | chr2:5976465-5976801 REVERSE LENGTH=85
LOC103401787	XM_008340506.3	AT5G09300.1	| Thiamin diphosphate-binding fold (THDP-binding) superfamily protein | chr5:2884282-2886797 REVERSE LENGTH=472
LOC103401786	XM_008340503.3	AT4G33470.1	hda14, ATHDA14 | histone deacetylase 14 | chr4:16102774-16105439 REVERSE LENGTH=423
LOC103419224	XM_029101857.1	AT1G56130.1	| Leucine-rich repeat transmembrane protein kinase | chr1:20994931-21000887 REVERSE LENGTH=1032
LOC103401785	XM_029102464.1	AT5G64020.1	TBL14 | TRICHOME BIREFRINGENCE-LIKE 14 | chr5:25620534-25622034 REVERSE LENGTH=408
LOC103401785	XM_008340502.3	AT5G64020.1	TBL14 | TRICHOME BIREFRINGENCE-LIKE 14 | chr5:25620534-25622034 REVERSE LENGTH=408
LOC114826736	LOC114826736	#N/A	#N/A
LOC103422894	XM_008360955.2	AT5G09250.1	KIWI | ssDNA-binding transcriptional regulator | chr5:2875421-2876368 REVERSE LENGTH=107
LOC114826738	XM_029107515.1	AT5G27970.2	| ARM repeat superfamily protein | chr5:10004720-10015619 FORWARD LENGTH=1658
LOC114826746	XM_029107520.1	AT1G66920.1	| Protein kinase superfamily protein | chr1:24965410-24967432 REVERSE LENGTH=609
LOC108173175	XM_017331761.2	AT3G17950.1	| unknown protein; FUNCTIONS IN: molecular_function unknown; INVOLVED IN: biological_process unknown; LOCATED IN: chloroplast; EXPRESSED IN: 17 plant structures; EXPRESSED DURING: 10 growth stages; Has 63 Blast hits to 63 proteins in 12 species: Archae - 0; Bacteria - 0; Metazoa - 0; Fungi - 0; Plants - 63; Viruses - 0; Other Eukaryotes - 0 (source: NCBI BLink). | chr3:6146311-6147169 FORWARD LEN…
LOC103415096	XM_008353743.2	AT4G29090.1	| Ribonuclease H-like superfamily protein | chr4:14333528-14335255 FORWARD LENGTH=575
LOC103429314	XR_003773515.1	#N/A	#N/A
LOC103452212	XM_029102796.1	AT5G63840.1	RSW3, PSL5 | Glycosyl hydrolases family 31 protein | chr5:25545056-25548922 FORWARD LENGTH=921
LOC114824962	XR_003773611.1	#N/A	#N/A
LOC114824968	XR_003773618.1	#N/A	#N/A
LOC103427770	XM_008366172.3	AT5G01630.1	BRCA2B, BRCA2(V), ATBRCA2(V) | BRCA2-like B | chr5:235117-240911 REVERSE LENGTH=1155
LOC114826757	LOC114826757	#N/A	#N/A
LOC103418222	LOC103418222	#N/A	#N/A
LOC114825004	XR_003773688.1	#N/A	#N/A
LOC103406996	XM_029107542.1	#N/A	#N/A
LOC103455306	XM_029107547.1	AT4G02360.1	| Protein of unknown function, DUF538 | chr4:1041179-1041643 FORWARD LENGTH=154
LOC108171438	XR_003773788.1	#N/A	#N/A
LOC114826795	XM_029107563.1	AT5G19350.2	| RNA-binding (RRM/RBD/RNP motifs) family protein | chr5:6518978-6521295 FORWARD LENGTH=421
LOC108172417	XM_029103493.1	AT5G64880.1	| unknown protein; Has 30201 Blast hits to 17322 proteins in 780 species: Archae - 12; Bacteria - 1396; Metazoa - 17338; Fungi - 3422; Plants - 5037; Viruses - 0; Other Eukaryotes - 2996 (source: NCBI BLink). | chr5:25932353-25933874 FORWARD LENGTH=171
LOC114826008	LOC114826008	#N/A	#N/A
LOC103439365	LOC103439365	#N/A	#N/A
LOC103454810	XM_008394408.2	AT5G64790.1	| O-Glycosyl hydrolases family 17 protein | chr5:25902713-25904559 FORWARD LENGTH=485
LOC103439342	XM_017333114.2	AT5G10030.2	TGA4 | TGACG motif-binding factor 4 | chr5:3137648-3139295 REVERSE LENGTH=364
LOC103439342	XM_008377896.3	AT5G10030.2	TGA4 | TGACG motif-binding factor 4 | chr5:3137648-3139295 REVERSE LENGTH=364
LOC103428505	XM_008366604.2	AT2G22120.2	| RING/FYVE/PHD zinc finger superfamily protein | chr2:9394026-9396979 FORWARD LENGTH=363
LOC114826014	XM_029105567.1	AT5G67460.1	| O-Glycosyl hydrolases family 17 protein | chr5:26921984-26923274 REVERSE LENGTH=380
LOC103410546	XM_029104148.1	AT1G15100.1	RHA2A | RING-H2 finger A2A | chr1:5193703-5194170 REVERSE LENGTH=155
LOC103427253	XM_029104183.1	AT5G35360.1	CAC2 | acetyl Co-enzyme a carboxylase biotin carboxylase subunit | chr5:13584300-13588268 FORWARD LENGTH=537
LOC103437665	XM_029105587.1	AT5G10070.2	| RNase L inhibitor protein-related | chr5:3148684-3150324 REVERSE LENGTH=266
LOC103417976	XM_029105613.1	ATMG00750.1	ORF119 | GAG/POL/ENV polyprotein | chrM:220830-221189 FORWARD LENGTH=119
LOC103430537	XM_008368989.3	AT1G78020.1	| Protein of unknown function (DUF581) | chr1:29338787-29339491 FORWARD LENGTH=162
LOC103406824	XM_029104922.1	AT5G01930.1	MAN6, AtMAN6 | Glycosyl hydrolase superfamily protein | chr5:361189-362867 REVERSE LENGTH=448
LOC103406463	XM_008345442.2	AT2G27080.2	| Late embryogenesis abundant (LEA) hydroxyproline-rich glycoprotein family | chr2:11566383-11567165 FORWARD LENGTH=260
LOC103408175	XM_008347040.2	AT3G12920.1	| SBP (S-ribonuclease binding protein) family protein | chr3:4122127-4123323 REVERSE LENGTH=335
LOC103408172	XM_029106285.1	AT1G22360.1	AtUGT85A2, UGT85A2 | UDP-glucosyl transferase 85A2 | chr1:7895068-7897527 REVERSE LENGTH=481
LOC103432780	XM_029106649.1	AT4G39880.1	| Ribosomal protein L23/L15e family protein | chr4:18504601-18505137 FORWARD LENGTH=178
LOC114826458	LOC114826458	#N/A	#N/A
LOC103417523	XM_008355701.3	AT5G10260.1	AtRABH1e, RABH1e | RAB GTPase homolog H1E | chr5:3219991-3221301 FORWARD LENGTH=207
LOC103432955	XR_003775273.1	#N/A	#N/A
LOC114826577	LOC114826577	#N/A	#N/A
LOC103436600	XM_008375045.3	AT5G22890.1	| C2H2 and C2HC zinc fingers superfamily protein | chr5:7653541-7654662 REVERSE LENGTH=373
LOC103409376	XM_017325264.2	#N/A	#N/A
LOC103436598	XM_008375039.3	AT4G39955.1	| alpha/beta-Hydrolases superfamily protein | chr4:18530573-18532088 FORWARD LENGTH=328
LOC114826767	XM_029107537.1	AT5G63980.1	SAL1, ALX8, ATSAL1, HOS2, FRY1, RON1 | Inositol monophosphatase family protein | chr5:25609840-25611802 FORWARD LENGTH=407
LOC103431641	XM_029105655.1	AT3G05200.1	ATL6 | RING/U-box superfamily protein | chr3:1477377-1478573 FORWARD LENGTH=398
LOC103401220	XM_008340238.3	AT2G28605.1	| Photosystem II reaction center PsbP family protein | chr2:12254911-12255689 FORWARD LENGTH=232
LOC103434637	LOC103434637	#N/A	#N/A
LOC103434532	XM_008372930.3	AT5G10310.1	| unknown protein; FUNCTIONS IN: molecular_function unknown; INVOLVED IN: biological_process unknown; LOCATED IN: endomembrane system; EXPRESSED IN: 17 plant structures; EXPRESSED DURING: 10 growth stages; BEST Arabidopsis thaliana protein match is: unknown protein (TAIR:AT3G13898.1); Has 1807 Blast hits to 1807 proteins in 277 species: Archae - 0; Bacteria - 0; Metazoa - 736; Fungi - 347; Plants…
LOC103406075	XM_029107980.1	AT5G10320.1	| unknown protein; Has 54 Blast hits to 53 proteins in 19 species: Archae - 0; Bacteria - 4; Metazoa - 0; Fungi - 0; Plants - 50; Viruses - 0; Other Eukaryotes - 0 (source: NCBI BLink). | chr5:3244180-3246603 REVERSE LENGTH=403
LOC103433948	XM_029105673.1	AT5G65250.1	| unknown protein; FUNCTIONS IN: molecular_function unknown; INVOLVED IN: biological_process unknown; LOCATED IN: chloroplast; EXPRESSED IN: 22 plant structures; EXPRESSED DURING: 13 growth stages; Has 30201 Blast hits to 17322 proteins in 780 species: Archae - 12; Bacteria - 1396; Metazoa - 17338; Fungi - 3422; Plants - 5037; Viruses - 0; Other Eukaryotes - 2996 (source: NCBI BLink). | chr5:2607…
LOC103433857	LOC103433857	#N/A	#N/A
LOC114827003	XM_029108301.1	AT5G65270.1	AtRABA4a, RABA4a | RAB GTPase homolog A4A | chr5:26083437-26084550 FORWARD LENGTH=226
LOC103411722	XM_029108480.1	AT2G22420.1	| Peroxidase superfamily protein | chr2:9513341-9514484 FORWARD LENGTH=329
LOC103422052	XM_029108523.1	AT1G78290.3	| Protein kinase superfamily protein | chr1:29457457-29458909 REVERSE LENGTH=343
LOC103443542	XM_029105684.1	AT2G06541.2	| TTF-type zinc finger protein with HAT dimerisation domain | chr2:2598222-2600326 REVERSE LENGTH=564
LOC103421875	XM_008359916.3	AT5G65280.1	GCL1 | GCR2-like 1 | chr5:26086129-26088069 REVERSE LENGTH=433
LOC114826546	LOC114826546	#N/A	#N/A
LOC114826059	XM_029105689.1	#N/A	#N/A
LOC103437499	XR_003776504.1	#N/A	#N/A
LOC103437497	XM_008375971.3	AT4G01020.1	| helicase domain-containing protein / IBR domain-containing protein / zinc finger protein-related | chr4:439086-445043 FORWARD LENGTH=1787
LOC103450039	XR_003776545.1	#N/A	#N/A
LOC114826065	XM_029105716.1	AT5G41220.1	ATGSTT3, GST10C, GSTT3 | glutathione S-transferase THETA 3 | chr5:16494560-16496969 REVERSE LENGTH=590
LOC103448201	XM_008387454.3	AT5G65420.1	CYCD4;1 | CYCLIN D4;1 | chr5:26141592-26143750 REVERSE LENGTH=308
LOC103448214	XM_029107054.1	AT1G17940.1	| Endosomal targeting BRO1-like domain-containing protein | chr1:6169621-6172035 REVERSE LENGTH=405
LOC103415150	XM_008353503.3	AT4G15560.1	CLA1, DEF, CLA, DXS, DXPS2 | Deoxyxylulose-5-phosphate synthase | chr4:8884218-8887254 FORWARD LENGTH=717
LOC103415152	LOC103415152	#N/A	#N/A
LOC103415151	XM_008353504.3	AT4G37980.1	ELI3-1, ELI3, ATCAD7, CAD7 | elicitor-activated gene 3-1 | chr4:17852670-17854302 FORWARD LENGTH=357
LOC103447055	XM_008386257.2	AT2G13770.1	| CONTAINS InterPro DOMAIN/s: Putative harbinger transposase-derived nuclease (InterPro:IPR006912); Has 451 Blast hits to 352 proteins in 33 species: Archae - 0; Bacteria - 0; Metazoa - 28; Fungi - 8; Plants - 388; Viruses - 0; Other Eukaryotes - 27 (source: NCBI BLink). | chr2:5736603-5737847 FORWARD LENGTH=343
LOC114819548	LOC114819548	#N/A	#N/A
LOC103406112	LOC103406112	#N/A	#N/A
LOC103447235	XM_029105783.1	AT2G22620.1	| Rhamnogalacturonate lyase family protein | chr2:9604902-9610156 REVERSE LENGTH=677
LOC103452883	XM_008392414.3	AT4G37940.1	AGL21 | AGAMOUS-like 21 | chr4:17835695-17838621 REVERSE LENGTH=228
LOC103452884	XR_531789.3	#N/A	#N/A
LOC103446974	XM_008386170.3	AT5G65620.1	| Zincin-like metalloproteases family protein | chr5:26221951-26225784 FORWARD LENGTH=791
LOC103447792	XM_008387024.3	AT2G22640.1	HSPC300, BRK1, ATBRK1 | BRICK1, putative | chr2:9623283-9623938 FORWARD LENGTH=85
LOC103452637	XM_008392196.3	AT2G15780.1	| Cupredoxin superfamily protein | chr2:6873666-6874701 REVERSE LENGTH=257
LOC103448082	XM_008387345.2	AT2G15780.1	| Cupredoxin superfamily protein | chr2:6873666-6874701 REVERSE LENGTH=257
LOC103446076	XM_008385137.3	AT4G37850.1	| basic helix-loop-helix (bHLH) DNA-binding superfamily protein | chr4:17796362-17797647 REVERSE LENGTH=328
LOC114826553	XR_003775443.1	#N/A	#N/A
LOC103406667	XM_008345653.3	#N/A	#N/A
LOC103423168	XM_029092746.1	AT4G35160.1	| O-methyltransferase family protein | chr4:16730989-16732808 REVERSE LENGTH=382
LOC103455751	XM_008395375.3	AT4G11610.1	| C2 calcium/lipid-binding plant phosphoribosyltransferase family protein | chr4:7013956-7017846 REVERSE LENGTH=1011
LOC114821593	XM_029094454.1	AT4G00710.1	BSK3 | BR-signaling kinase 3 | chr4:290807-293096 FORWARD LENGTH=489
TRNAV-CAC	rna-TRNAV-CAC	#N/A	#N/A
LOC103404686	LOC103404686	#N/A	#N/A
LOC103406479	XM_008345501.2	AT2G34930.1	| disease resistance family protein / LRR family protein | chr2:14737169-14739886 REVERSE LENGTH=905
LOC114826124	LOC114826124	#N/A	#N/A
LOC103423867	XM_029105932.1	#N/A	#N/A
LOC103408235	XM_008347119.3	AT3G61510.1	ACS1, AT-ACS1 | ACC synthase 1 | chr3:22763495-22765730 REVERSE LENGTH=488
LOC108173358	XM_029099025.1	AT4G01270.1	| RING/U-box superfamily protein | chr4:532351-534891 FORWARD LENGTH=506
LOC103410174	XM_008348949.3	AT1G48830.2	| Ribosomal protein S7e family protein | chr1:18059854-18060935 REVERSE LENGTH=191
LOC103417614	XM_008355785.3	AT2G46130.1	WRKY43, ATWRKY43 | WRKY DNA-binding protein 43 | chr2:18957254-18957669 FORWARD LENGTH=109
LOC103417646	XM_029105958.1	AT2G30620.2	| winged-helix DNA-binding transcription factor family protein | chr2:13045360-13046267 FORWARD LENGTH=202
LOC103414450	XM_008352856.3	AT5G53130.1	CNGC1, ATCNGC1 | cyclic nucleotide gated channel 1 | chr5:21537830-21540490 REVERSE LENGTH=716
LOC103420972	XM_029106062.1	AT2G46630.1	| unknown protein; LOCATED IN: chloroplast; EXPRESSED IN: 22 plant structures; EXPRESSED DURING: 13 growth stages; Has 110095 Blast hits to 59224 proteins in 2216 species: Archae - 177; Bacteria - 15429; Metazoa - 38345; Fungi - 18843; Plants - 13341; Viruses - 3084; Other Eukaryotes - 20876 (source: NCBI BLink). | chr2:19145529-19146713 FORWARD LENGTH=394
LOC103433841	XM_008372128.3	AT4G17880.1	| Basic helix-loop-helix (bHLH) DNA-binding family protein | chr4:9933702-9935471 REVERSE LENGTH=589
LOC103415570	XM_008353889.3	AT2G46770.1	NST1, ANAC043 | NAC (No Apical Meristem) domain transcriptional regulator superfamily protein | chr2:19220917-19222822 REVERSE LENGTH=365
LOC103421657	XM_008359730.3	AT3G61920.1	| unknown protein; FUNCTIONS IN: molecular_function unknown; INVOLVED IN: N-terminal protein myristoylation; LOCATED IN: cellular_component unknown; EXPRESSED IN: shoot, hypocotyl, root, egg cell; BEST Arabidopsis thaliana protein match is: unknown protein (TAIR:AT1G64700.1); Has 77 Blast hits to 77 proteins in 8 species: Archae - 0; Bacteria - 0; Metazoa - 0; Fungi - 0; Plants - 77; Viruses - 0;…
LOC103426343	LOC103426343	#N/A	#N/A
LOC103417664	XM_008355831.3	AT4G35580.1	NTL9 | NAC transcription factor-like 9 | chr4:16888581-16890744 REVERSE LENGTH=512
LOC114824026	XR_003772262.1	#N/A	#N/A
LOC103421671	XM_029106178.1	AT1G64255.1	| MuDR family transposase | chr1:23844954-23847206 FORWARD LENGTH=750
LOC103428534	XM_029100249.1	AT3G54840.1	ARA6, ATRABF1, ARA-6, ATRAB5C | Ras-related small GTP-binding family protein | chr3:20318597-20320782 FORWARD LENGTH=202
LOC103417928	XM_029100253.1	AT5G04270.1	| DHHC-type zinc finger family protein | chr5:1182896-1184718 REVERSE LENGTH=254
LOC103432746	XM_008370950.2	AT4G14270.2	| Protein containing PAM2 motif which mediates interaction with the PABC domain of polyadenyl binding proteins. | chr4:8218517-8219037 FORWARD LENGTH=141
LOC103428813	XM_008366959.3	AT3G09830.2	| Protein kinase superfamily protein | chr3:3017199-3018696 FORWARD LENGTH=418
LOC114826578	XR_003775536.1	#N/A	#N/A
LOC103417697	XM_008355856.2	AT4G33220.1	PME44, ATPME44 | pectin methylesterase 44 | chr4:16022506-16026130 FORWARD LENGTH=525
LOC108172606	XM_017330363.2	AT3G56960.1	PIP5K4 | phosphatidyl inositol monophosphate 5 kinase 4 | chr3:21080957-21083885 FORWARD LENGTH=779
LOC103426357	XM_008364455.3	AT2G34900.1	GTE01, IMB1, GTE1 | Transcription factor GTE6 | chr2:14723333-14725562 REVERSE LENGTH=386
TRNAP-AGG	rna-TRNAP-AGG	#N/A	#N/A
LOC108174601	LOC108174601	#N/A	#N/A
LOC103412706	LOC103412706	#N/A	#N/A
LOC103406296	XR_003772439.1	AT3G55080.1	| SET domain-containing protein | chr3:20411476-20415830 REVERSE LENGTH=463
LOC103417728	XM_029100701.1	AT5G53130.1	CNGC1, ATCNGC1 | cyclic nucleotide gated channel 1 | chr5:21537830-21540490 REVERSE LENGTH=716
LOC103417728	XM_029100694.1	AT5G53130.1	CNGC1, ATCNGC1 | cyclic nucleotide gated channel 1 | chr5:21537830-21540490 REVERSE LENGTH=716
LOC103415030	XM_029100706.1	AT1G21210.1	WAK4 | wall associated kinase 4 | chr1:7424653-7427041 FORWARD LENGTH=738
LOC103433555	XM_008371823.3	AT5G44640.1	BGLU13 | beta glucosidase 13 | chr5:18011146-18012669 FORWARD LENGTH=507
MIR7126	NR_121006.1	#N/A	#N/A
LOC108169394	XM_017322609.1	AT4G29090.1	| Ribonuclease H-like superfamily protein | chr4:14333528-14335255 FORWARD LENGTH=575
LOC103406361	XM_008345354.3	AT2G39855.2	| unknown protein; FUNCTIONS IN: molecular_function unknown; INVOLVED IN: biological_process unknown; LOCATED IN: chloroplast; BEST Arabidopsis thaliana protein match is: unknown protein (TAIR:AT3G55646.1); Has 35333 Blast hits to 34131 proteins in 2444 species: Archae - 798; Bacteria - 22429; Metazoa - 974; Fungi - 991; Plants - 531; Viruses - 0; Other Eukaryotes - 9610 (source: NCBI BLink). | c…
LOC103406431	XM_008345414.3	AT3G56230.1	| BTB/POZ domain-containing protein | chr3:20860899-20862135 REVERSE LENGTH=282
LOC103438287	XM_029106483.1	AT4G05460.1	| RNI-like superfamily protein | chr4:2761106-2762400 REVERSE LENGTH=302
LOC103450760	XM_008390139.3	AT3G56380.1	ARR17, RR17 | response regulator 17 | chr3:20905480-20906368 FORWARD LENGTH=153
LOC108169406	XM_017322719.2	AT5G05220.1	| unknown protein; Has 30201 Blast hits to 17322 proteins in 780 species: Archae - 12; Bacteria - 1396; Metazoa - 17338; Fungi - 3422; Plants - 5037; Viruses - 0; Other Eukaryotes - 2996 (source: NCBI BLink). | chr5:1550273-1550821 FORWARD LENGTH=182
LOC103438593	XM_008377125.3	AT1G14220.1	| Ribonuclease T2 family protein | chr1:4858642-4859601 REVERSE LENGTH=228
LOC103424248	XM_029102907.1	#N/A	#N/A
LOC103415095	XM_029102989.1	AT2G34930.1	| disease resistance family protein / LRR family protein | chr2:14737169-14739886 REVERSE LENGTH=905
LOC103415095	XM_029102990.1	AT2G34930.1	| disease resistance family protein / LRR family protein | chr2:14737169-14739886 REVERSE LENGTH=905
LOC103417845	XM_029103062.1	AT2G34930.1	| disease resistance family protein / LRR family protein | chr2:14737169-14739886 REVERSE LENGTH=905
LOC103453931	LOC103453931	#N/A	#N/A
LOC103440940	XM_029106611.1	#N/A	#N/A
LOC103441019	LOC103441019	#N/A	#N/A
LOC114826445	XM_029106657.1	AT2G45510.1	CYP704A2 | cytochrome P450, family 704, subfamily A, polypeptide 2 | chr2:18753085-18754944 FORWARD LENGTH=511
LOC114826455	XM_029106679.1	ATMG00810.1	ORF240B | DNA/RNA polymerases superfamily protein | chrM:227709-228431 REVERSE LENGTH=240
LOC114825270	XR_003773914.1	#N/A	#N/A
LOC103440252	LOC103440252	#N/A	#N/A
LOC103417862	LOC103417862	#N/A	#N/A
LOC103451248	XM_029106788.1	AT3G42860.1	| zinc knuckle (CCHC-type) family protein | chr3:14946458-14948097 REVERSE LENGTH=372
LOC114825393	XR_003774123.1	#N/A	#N/A
LOC103401497	XM_029104143.1	AT1G03080.1	| kinase interacting (KIP1-like) family protein | chr1:731794-737332 REVERSE LENGTH=1733
LOC103406648	XM_029104549.1	AT5G53130.1	CNGC1, ATCNGC1 | cyclic nucleotide gated channel 1 | chr5:21537830-21540490 REVERSE LENGTH=716
LOC114825880	XR_003774601.1	#N/A	#N/A
LOC114822555	XR_003770620.1	#N/A	#N/A
LOC114826964	XM_029108105.1	AT5G16990.1	| Zinc-binding dehydrogenase family protein | chr5:5581831-5583849 REVERSE LENGTH=343
LOC103417952	NM_001328820.1	AT4G30960.1	CIPK6, SIP3, SNRK3.14, ATCIPK6 | SOS3-interacting protein 3 | chr4:15067400-15068725 FORWARD LENGTH=441
LOC103406693	XM_029108443.1	AT2G24260.1	LRL1 | LJRHL1-like 1 | chr2:10319646-10322177 REVERSE LENGTH=350
LOC103426564	XM_008364652.3	AT4G23240.1	CRK16 | cysteine-rich RLK (RECEPTOR-like protein kinase) 16 | chr4:12160502-12161954 REVERSE LENGTH=352
LOC114822567	LOC114822567	#N/A	#N/A
LOC114822568	XM_029097149.1	AT3G21000.1	| Gag-Pol-related retrotransposon family protein | chr3:7363921-7365138 FORWARD LENGTH=405
LOC114822573	LOC114822573	#N/A	#N/A
LOC108170066	XM_029108953.1	#N/A	#N/A
LOC103401593	XM_029108981.1	AT1G64260.1	| MuDR family transposase | chr1:23847756-23849915 FORWARD LENGTH=719
LOC108172039	XR_003776517.1	#N/A	#N/A
LOC103425172	XM_029109073.1	#N/A	#N/A
LOC103426592	XR_528141.2	#N/A	#N/A
LOC103406732	XM_008345721.3	AT3G25910.1	| Protein of unknown function (DUF1644) | chr3:9489836-9490954 FORWARD LENGTH=372
LOC103406739	XM_029109515.1	AT5G36930.2	| Disease resistance protein (TIR-NBS-LRR class) family | chr5:14567771-14571916 REVERSE LENGTH=1191
LOC108170164	XR_003776675.1	AT5G19950.3	| Domain of unknown function (DUF1767) | chr5:6741163-6743702 REVERSE LENGTH=441
LOC103448681	XM_029109580.1	#N/A	#N/A
LOC103426710	XM_008364794.2	AT2G26910.1	PDR4, ATPDR4 | pleiotropic drug resistance 4 | chr2:11481623-11487874 FORWARD LENGTH=1420
LOC103406894	XM_029109586.1	AT5G36930.1	| Disease resistance protein (TIR-NBS-LRR class) family | chr5:14567771-14571907 REVERSE LENGTH=1188
LOC103406894	XM_029109590.1	AT5G36930.1	| Disease resistance protein (TIR-NBS-LRR class) family | chr5:14567771-14571907 REVERSE LENGTH=1188
LOC103452522	XM_029109778.1	AT5G36930.2	| Disease resistance protein (TIR-NBS-LRR class) family | chr5:14567771-14571916 REVERSE LENGTH=1191
LOC103452522	XM_029109771.1	AT5G36930.2	| Disease resistance protein (TIR-NBS-LRR class) family | chr5:14567771-14571916 REVERSE LENGTH=1191
LOC114827675	XR_003776794.1	#N/A	#N/A
LOC114823813	XR_003771760.1	#N/A	#N/A
LOC114827677	XR_003776799.1	#N/A	#N/A
LOC108171420	XM_029097357.1	#N/A	#N/A
LOC108171583	XR_001788084.2	#N/A	#N/A
LOC103418029	XM_029109940.1	#N/A	#N/A
LOC103406914	XR_003776905.1	AT4G13400.1	| 2-oxoglutarate (2OG) and Fe(II)-dependent oxygenase superfamily protein | chr4:7787822-7791149 REVERSE LENGTH=357
LOC114827773	XM_029110357.1	AT5G11590.1	TINY2 | Integrase-type DNA-binding superfamily protein | chr5:3727789-3728499 REVERSE LENGTH=236
LOC114822630	XM_029097436.1	AT3G21000.1	| Gag-Pol-related retrotransposon family protein | chr3:7363921-7365138 FORWARD LENGTH=405
LOC114819300	XR_003766368.1	#N/A	#N/A
LOC103400767	XM_029097474.1	AT2G19910.1	| RNA-dependent RNA polymerase family protein | chr2:8595820-8600757 REVERSE LENGTH=992
LOC103449796	XM_008389117.3	AT4G29140.1	| MATE efflux family protein | chr4:14369148-14370746 FORWARD LENGTH=532
LOC103406790	XM_008345779.3	AT5G19740.1	| Peptidase M28 family protein | chr5:6673986-6676767 FORWARD LENGTH=681
LOC103418057	XM_029087915.1	AT3G14470.1	| NB-ARC domain-containing disease resistance protein | chr3:4857940-4861104 FORWARD LENGTH=1054
LOC103418052	XM_029088174.1	AT4G29180.2	RHS16 | root hair specific 16 | chr4:14385631-14389524 FORWARD LENGTH=913
LOC103418187	XM_029088416.1	AT5G56780.1	ATET2, ET2 | effector of transcription2 | chr5:22964384-22966241 REVERSE LENGTH=483
LOC103418063	LOC103418063	#N/A	#N/A
LOC108169633	XR_001785982.2	#N/A	#N/A
LOC114822663	XM_029097533.1	AT1G28060.1	| Pre-mRNA-splicing factor 3 | chr1:9779167-9782486 FORWARD LENGTH=786
LOC108171422	XM_017327540.2	AT5G49690.1	| UDP-Glycosyltransferase superfamily protein | chr5:20189968-20191350 REVERSE LENGTH=460
LOC114823750	XR_003771702.1	#N/A	#N/A
LOC103418201	XM_029089052.1	AT2G05910.1	| Protein of unknown function (DUF567) | chr2:2258512-2259376 REVERSE LENGTH=191
LOC103432072	XM_008370238.3	AT5G17680.1	| disease resistance protein (TIR-NBS-LRR class), putative | chr5:5822999-5827153 FORWARD LENGTH=1294
LOC103453840	XR_003767065.1	AT1G20770.1	| unknown protein; Has 59 Blast hits to 59 proteins in 24 species: Archae - 0; Bacteria - 0; Metazoa - 26; Fungi - 4; Plants - 29; Viruses - 0; Other Eukaryotes - 0 (source: NCBI BLink). | chr1:7215345-7216648 REVERSE LENGTH=215
LOC103453840	XM_029089299.1	AT1G20770.1	| unknown protein; Has 59 Blast hits to 59 proteins in 24 species: Archae - 0; Bacteria - 0; Metazoa - 26; Fungi - 4; Plants - 29; Viruses - 0; Other Eukaryotes - 0 (source: NCBI BLink). | chr1:7215345-7216648 REVERSE LENGTH=215
LOC103401420	XM_017322610.2	AT1G27170.2	| transmembrane receptors;ATP binding | chr1:9433577-9439219 FORWARD LENGTH=1384
LOC103429368	XM_029097701.1	AT4G21410.1	CRK29 | cysteine-rich RLK (RECEPTOR-like protein kinase) 29 | chr4:11402463-11405025 REVERSE LENGTH=679
LOC114819825	XR_003767130.1	#N/A	#N/A
LOC103408630	XM_029089500.1	AT1G73430.2	| sec34-like family protein | chr1:27604096-27610829 FORWARD LENGTH=784
LOC114823755	XM_029099195.1	#N/A	#N/A
LOC103454117	XM_008393709.2	AT2G26450.1	| Plant invertase/pectin methylesterase inhibitor superfamily | chr2:11251279-11253446 FORWARD LENGTH=614
LOC103454125	LOC103454125	#N/A	#N/A
LOC114822736	XM_029097804.1	AT5G41540.1	| Disease resistance protein (TIR-NBS-LRR class) family | chr5:16612659-16616063 REVERSE LENGTH=1038
TRNAK-UUU	rna-TRNAK-UUU-3	#N/A	#N/A
LOC103407017	LOC103407017	#N/A	#N/A
LOC114819954	XR_003767298.1	#N/A	#N/A
LOC103407020	LOC103407020	#N/A	#N/A
LOC108170094	LOC108170094	#N/A	#N/A
LOC103455671	XM_008395256.3	AT5G66630.1	DAR5 | DA1-related protein 5 | chr5:26592720-26595691 FORWARD LENGTH=702
LOC103455723	XM_029090138.1	AT1G20560.1	AAE1 | acyl activating enzyme 1 | chr1:7119927-7121730 REVERSE LENGTH=556
LOC103456366	XM_008396083.3	AT5G66200.1	ARO2 | armadillo repeat only 2 | chr5:26453648-26455603 REVERSE LENGTH=651
LOC103400107	XM_029090649.1	AT3G15850.1	FAD5, FADB, JB67, ADS3 | fatty acid desaturase 5 | chr3:5359087-5360998 FORWARD LENGTH=371
LOC114820217	XM_029090775.1	AT4G38950.2	| ATP binding microtubule motor family protein | chr4:18154606-18158461 REVERSE LENGTH=836
LOC103400991	XM_008339691.3	#N/A	#N/A
LOC103401047	XM_008339755.3	AT4G36280.1	| Histidine kinase-, DNA gyrase B-, and HSP90-like ATPase family protein | chr4:17165513-17169277 REVERSE LENGTH=626
LOC103427779	LOC103427779	#N/A	#N/A
LOC108175057	XM_029098039.1	AT5G41980.1	| CONTAINS InterPro DOMAIN/s: Putative harbinger transposase-derived nuclease (InterPro:IPR006912); BEST Arabidopsis thaliana protein match is: unknown protein (TAIR:AT1G43722.1); Has 1807 Blast hits to 1807 proteins in 277 species: Archae - 0; Bacteria - 0; Metazoa - 736; Fungi - 347; Plants - 385; Viruses - 0; Other Eukaryotes - 339 (source: NCBI BLink). | chr5:16793765-16794889 FORWARD LENGTH=…
LOC108173643	XM_029090959.1	AT5G07410.1	| Pectin lyase-like superfamily protein | chr5:2345852-2347276 FORWARD LENGTH=361
LOC103426822	LOC103426822	#N/A	#N/A
LOC103425793	XM_008363892.3	AT4G36660.1	| Protein of unknown function (DUF1195) | chr4:17285953-17287281 REVERSE LENGTH=179
LOC103401788	XM_008340510.3	AT3G62840.2	| Small nuclear ribonucleoprotein family protein | chr3:23235727-23236615 REVERSE LENGTH=108
MIR156F	NR_120843.1	#N/A	#N/A
LOC114820573	XM_029091551.1	AT4G37090.1	| unknown protein; FUNCTIONS IN: molecular_function unknown; INVOLVED IN: biological_process unknown; LOCATED IN: cellular_component unknown; EXPRESSED IN: 23 plant structures; EXPRESSED DURING: 13 growth stages; Has 30201 Blast hits to 17322 proteins in 780 species: Archae - 12; Bacteria - 1396; Metazoa - 17338; Fungi - 3422; Plants - 5037; Viruses - 0; Other Eukaryotes - 2996 (source: NCBI BLin…
LOC103456365	NM_001293961.1	AT1G66340.1	ETR1, EIN1, ETR, AtETR1 | Signal transduction histidine kinase, hybrid-type, ethylene sensor | chr1:24734698-24737366 FORWARD LENGTH=738
LOC103407109	XM_008346060.3	AT2G23620.1	ATMES1, MES1 | methyl esterase 1 | chr2:10047462-10049248 REVERSE LENGTH=263
LOC103418339	XM_029091648.1	AT2G23620.1	ATMES1, MES1 | methyl esterase 1 | chr2:10047462-10049248 REVERSE LENGTH=263
LOC103416218	XM_029098173.1	AT5G66910.1	| Disease resistance protein (CC-NBS-LRR class) family | chr5:26718338-26721133 REVERSE LENGTH=815
LOC103428335	XM_029098190.1	AT5G66900.1	| Disease resistance protein (CC-NBS-LRR class) family | chr5:26714931-26717757 REVERSE LENGTH=809
LOC103426842	XM_029098195.1	AT5G66900.1	| Disease resistance protein (CC-NBS-LRR class) family | chr5:26714931-26717757 REVERSE LENGTH=809
LOC114820694	XM_029091866.1	AT3G50620.1	| P-loop containing nucleoside triphosphate hydrolases superfamily protein | chr3:18784993-18786747 REVERSE LENGTH=340
LOC103407155	LOC103407155	#N/A	#N/A
LOC103402969	XM_008341764.3	AT2G15680.1	| Calcium-binding EF-hand family protein | chr2:6831024-6831587 FORWARD LENGTH=187
LOC103403040	NM_001328728.1	#N/A	#N/A
LOC103426848	XM_008364927.2	AT3G45850.2	| P-loop containing nucleoside triphosphate hydrolases superfamily protein | chr3:16855814-16860950 REVERSE LENGTH=1058
LOC103418353	XM_008356479.3	AT5G42930.1	| alpha/beta-Hydrolases superfamily protein | chr5:17210738-17214152 REVERSE LENGTH=467
LOC103407138	XM_029091964.1	AT5G42930.1	| alpha/beta-Hydrolases superfamily protein | chr5:17210738-17214152 REVERSE LENGTH=467
LOC114822996	XM_029098256.1	AT1G21280.1	| CONTAINS InterPro DOMAIN/s: Retrotransposon gag protein (InterPro:IPR005162); Has 707 Blast hits to 705 proteins in 25 species: Archae - 0; Bacteria - 0; Metazoa - 4; Fungi - 0; Plants - 703; Viruses - 0; Other Eukaryotes - 0 (source: NCBI BLink). | chr1:7447690-7448403 REVERSE LENGTH=237
LOC103445097	XM_008384068.3	AT4G36920.2	AP2 | Integrase-type DNA-binding superfamily protein | chr4:17400998-17403140 FORWARD LENGTH=432
LOC103403352	XM_008342164.3	AT3G19390.1	| Granulin repeat cysteine protease family protein | chr3:6723024-6724768 FORWARD LENGTH=452
LOC103428609	XM_017330448.2	AT4G37290.1	| unknown protein; FUNCTIONS IN: molecular_function unknown; INVOLVED IN: response to karrikin; LOCATED IN: endomembrane system; EXPRESSED IN: cotyledon, hypocotyl, leaf; EXPRESSED DURING: LP.04 four leaves visible; BEST Arabidopsis thaliana protein match is: unknown protein (TAIR:AT2G23270.1); Has 30201 Blast hits to 17322 proteins in 780 species: Archae - 12; Bacteria - 1396; Metazoa - 17338; F…
LOC114823025	LOC114823025	#N/A	#N/A
LOC103426344	XM_029092205.1	AT2G23130.1	AGP17, ATAGP17 | arabinogalactan protein 17 | chr2:9844411-9845186 FORWARD LENGTH=185
LOC103404228	XM_029092226.1	AT5G67370.1	| Protein of unknown function (DUF1230) | chr5:26877667-26879465 REVERSE LENGTH=327
LOC108175199	XM_017337224.2	AT2G47430.1	CKI1 | Signal transduction histidine kinase | chr2:19459167-19463122 REVERSE LENGTH=1122
LOC114823762	XR_003771710.1	#N/A	#N/A
LOC103404909	XM_008343874.3	AT2G22840.1	AtGRF1, GRF1 | growth-regulating factor 1 | chr2:9728841-9731141 FORWARD LENGTH=530
LOC103418380	XM_008356510.3	#N/A	#N/A
LOC103405020	XM_008343998.3	AT3G49710.1	| Pentatricopeptide repeat (PPR) superfamily protein | chr3:18437845-18440010 FORWARD LENGTH=721
LOC108172318	XR_001788866.2	#N/A	#N/A
LOC114823096	XM_029098437.1	AT3G21000.1	| Gag-Pol-related retrotransposon family protein | chr3:7363921-7365138 FORWARD LENGTH=405
LOC103405470	NM_001294014.1	#N/A	#N/A
HD1	NM_001294004.1	AT4G37790.1	HAT22 | Homeobox-leucine zipper protein family | chr4:17768241-17769272 FORWARD LENGTH=278
LOC103405450	XM_008344456.3	AT4G37810.1	| unknown protein; FUNCTIONS IN: molecular_function unknown; INVOLVED IN: biological_process unknown; LOCATED IN: endomembrane system; BEST Arabidopsis thaliana protein match is: unknown protein (TAIR:AT5G10310.1); Has 149 Blast hits to 149 proteins in 15 species: Archae - 0; Bacteria - 0; Metazoa - 0; Fungi - 0; Plants - 149; Viruses - 0; Other Eukaryotes - 0 (source: NCBI BLink). | chr4:1778097…
LOC103405530	XM_029098479.1	AT2G13770.1	| CONTAINS InterPro DOMAIN/s: Putative harbinger transposase-derived nuclease (InterPro:IPR006912); Has 451 Blast hits to 352 proteins in 33 species: Archae - 0; Bacteria - 0; Metazoa - 28; Fungi - 8; Plants - 388; Viruses - 0; Other Eukaryotes - 27 (source: NCBI BLink). | chr2:5736603-5737847 FORWARD LENGTH=343
LOC103405210	XM_029092764.1	#N/A	#N/A
LOC103405194	XM_008344166.3	AT2G36900.1	MEMB11, ATMEMB11 | membrin 11 | chr2:15491615-15492587 REVERSE LENGTH=225
LOC103405241	XM_008344222.3	AT2G45690.1	SSE1, SSE, PEX16, ATPEX16 | shrunken seed protein (SSE1) | chr2:18823465-18825601 REVERSE LENGTH=367
LOC114821048	XM_029092815.1	AT1G66520.1	pde194 | formyltransferase, putative | chr1:24816330-24818693 REVERSE LENGTH=355
LOC114821063	XM_029092870.1	AT4G00230.1	XSP1 | xylem serine peptidase 1 | chr4:93935-97289 FORWARD LENGTH=749
LOC103450288	LOC103450288	#N/A	#N/A
LOC114821066	XM_029092878.1	AT2G45670.1	| calcineurin B subunit-related | chr2:18815070-18818382 REVERSE LENGTH=539
LOC103405657	NM_001293926.1	#N/A	#N/A
LOC103407208	XM_029092884.1	AT2G45640.1	SAP18, ATSAP18 | SIN3 associated polypeptide P18 | chr2:18799881-18801323 REVERSE LENGTH=152
LOC103405714	XM_008344743.2	AT4G25420.1	GA5, GA20OX1, AT2301, ATGA20OX1 | 2-oxoglutarate (2OG) and Fe(II)-dependent oxygenase superfamily protein | chr4:12990982-12992409 REVERSE LENGTH=377
LOC103405731	XM_008344759.3	AT2G45620.1	| Nucleotidyltransferase family protein | chr2:18792943-18795750 FORWARD LENGTH=764
LOC114823160	XM_029098544.1	AT4G23160.1	CRK8 | cysteine-rich RLK (RECEPTOR-like protein kinase) 8 | chr4:12129485-12134086 FORWARD LENGTH=1262
LOC114823819	XR_003771766.1	#N/A	#N/A
LOC114823171	LOC114823171	#N/A	#N/A
LOC114823172	LOC114823172	#N/A	#N/A
LOC103418399	LOC103418399	#N/A	#N/A
LOC103406281	XM_008345285.2	AT2G46460.1	| Polynucleotidyl transferase, ribonuclease H-like superfamily protein | chr2:19071537-19072019 FORWARD LENGTH=160
LOC103405918	XM_008344946.3	AT3G60860.1	| SEC7-like guanine nucleotide exchange family protein | chr3:22484804-22491510 FORWARD LENGTH=1793
LOC103418422	XM_008356552.1	AT3G44150.1	| unknown protein; FUNCTIONS IN: molecular_function unknown; INVOLVED IN: biological_process unknown; LOCATED IN: plasma membrane; EXPRESSED IN: cultured cell; BEST Arabidopsis thaliana protein match is: unknown protein (TAIR:AT3G11800.1); Has 76 Blast hits to 75 proteins in 19 species: Archae - 0; Bacteria - 0; Metazoa - 0; Fungi - 0; Plants - 74; Viruses - 0; Other Eukaryotes - 2 (source: NCBI …
LOC103408713	XM_008347545.3	AT4G00210.1	LBD31 | LOB domain-containing protein 31 | chr4:85693-86888 REVERSE LENGTH=220
LOC103418406	LOC103418406	#N/A	#N/A
LOC114823768	XR_003771715.1	#N/A	#N/A
LOC103418426	XM_029093068.1	AT2G02390.1	ATGSTZ1, GST18, GSTZ1 | glutathione S-transferase zeta 1 | chr2:629015-630955 FORWARD LENGTH=221
LOC103406072	XM_008345096.3	AT3G05560.3	| Ribosomal L22e protein family | chr3:1614641-1615204 FORWARD LENGTH=124
LOC103418404	XM_029093093.1	AT2G45200.1	GOS12, ATGOS12 | golgi snare 12 | chr2:18637689-18639640 REVERSE LENGTH=239
LOC103418405	XM_008356535.3	AT3G60690.1	| SAUR-like auxin-responsive protein family | chr3:22435262-22435774 FORWARD LENGTH=170
LOC114823770	XR_003771718.1	#N/A	#N/A
LOC103407153	XM_008346108.3	AT3G60580.1	| C2H2-like zinc finger protein | chr3:22394007-22394873 FORWARD LENGTH=288
LOC103418498	XM_008356622.3	AT4G00110.1	GAE3 | UDP-D-glucuronate 4-epimerase 3 | chr4:38702-39994 REVERSE LENGTH=430
LOC114821172	XM_029093110.1	AT2G45300.1	| RNA 3'-terminal phosphate cyclase/enolpyruvate transferase, alpha/beta | chr2:18677518-18679868 FORWARD LENGTH=520
LOC114823231	XM_029098692.1	AT4G27760.1	FEY, FEY3 | NAD(P)-binding Rossmann-fold superfamily protein | chr4:13844151-13846563 FORWARD LENGTH=376
LOC114823804	XR_003771751.1	#N/A	#N/A
LOC103407221	LOC103407221	#N/A	#N/A
LOC114823802	XR_003771749.1	#N/A	#N/A
LOC103434702	XM_008373047.3	AT4G00150.1	HAM3, ATHAM3, LOM3 | GRAS family transcription factor | chr4:57429-59105 REVERSE LENGTH=558
LOC103434701	LOC103434701	#N/A	#N/A
LOC103419660	XM_008357759.3	AT1G73440.1	| calmodulin-related | chr1:27611418-27612182 FORWARD LENGTH=254
LOC103419661	XM_008357760.3	AT2G45140.1	PVA12 | plant VAP homolog 12 | chr2:18611029-18612971 FORWARD LENGTH=239
LOC114821218	XR_003768660.1	#N/A	#N/A
LOC114819167	XM_029093219.1	AT5G47490.1	| RGPR-related | chr5:19264675-19270487 FORWARD LENGTH=1361
LOC114823803	XR_003771750.1	#N/A	#N/A
LOC103407454	XM_008346391.3	AT1G02040.1	| C2H2-type zinc finger family protein | chr1:358104-359078 REVERSE LENGTH=324
LOC103401830	XM_029093227.1	AT2G13680.1	CALS5, GLS2, ATGSL02 | callose synthase 5 | chr2:5695124-5706134 FORWARD LENGTH=1923
LOC114823248	XM_029098720.1	AT5G59310.1	LTP4 | lipid transfer protein 4 | chr5:23925296-23925772 REVERSE LENGTH=112
LOC103407365	XM_008346308.3	AT1G02090.1	FUS5, CSN7, COP15, ATCSN7 | Proteasome component (PCI) domain protein | chr1:387479-389568 REVERSE LENGTH=260
LOC103414691	XM_008353060.2	AT5G27260.1	| unknown protein; BEST Arabidopsis thaliana protein match is: unknown protein (TAIR:AT2G29880.1); Has 1807 Blast hits to 1807 proteins in 277 species: Archae - 0; Bacteria - 0; Metazoa - 736; Fungi - 347; Plants - 385; Viruses - 0; Other Eukaryotes - 339 (source: NCBI BLink). | chr5:9603943-9604930 FORWARD LENGTH=303
LOC114821241	XR_003768694.1	#N/A	#N/A
LOC103407256	XM_008346198.3	AT2G44810.1	DAD1 | alpha/beta-Hydrolases superfamily protein | chr2:18479095-18480168 FORWARD LENGTH=357
LOC114823266	XM_029098751.1	#N/A	#N/A
LOC103407234	XR_003768717.1	#N/A	#N/A
LOC103407224	XM_008346172.3	AT2G44840.1	ATERF13, EREBP, ERF13 | ethylene-responsive element binding factor 13 | chr2:18495440-18496120 FORWARD LENGTH=226
LOC103423360	XM_008361430.3	AT5G51380.1	| RNI-like superfamily protein | chr5:20875945-20877779 FORWARD LENGTH=479
LOC103450074	XM_008389395.3	AT1G17690.1	NOF1 | FUNCTIONS IN: molecular_function unknown; INVOLVED IN: biological_process unknown; LOCATED IN: nucleus; EXPRESSED IN: 24 plant structures; EXPRESSED DURING: 13 growth stages; CONTAINS InterPro DOMAIN/s: Digestive organ expansion factor, predicted (InterPro:IPR010678); Has 25006 Blast hits to 13379 proteins in 904 species: Archae - 102; Bacteria - 5571; Metazoa - 7448; Fungi - 3168; Plants …
LOC114823806	XR_003771753.1	#N/A	#N/A
LOC103408432	XM_029093265.1	AT1G42700.1	| FUNCTIONS IN: molecular_function unknown; INVOLVED IN: response to cold; LOCATED IN: nucleus; BEST Arabidopsis thaliana protein match is: Plant transposase (Ptta/En/Spm family) (TAIR:AT1G40087.1); Has 10 Blast hits to 10 proteins in 3 species: Archae - 0; Bacteria - 0; Metazoa - 0; Fungi - 0; Plants - 10; Viruses - 0; Other Eukaryotes - 0 (source: NCBI BLink). | chr1:16066931-16067592 FORWARD L…
LOC108172613	XM_029093262.1	AT5G08090.1	| unknown protein; Has 13 Blast hits to 13 proteins in 8 species: Archae - 0; Bacteria - 4; Metazoa - 6; Fungi - 2; Plants - 1; Viruses - 0; Other Eukaryotes - 0 (source: NCBI BLink). | chr5:2591711-2592899 FORWARD LENGTH=322
LOC103441564	XM_008380246.2	AT3G60330.2	HA7 | H(+)-ATPase 7 | chr3:22298763-22303509 FORWARD LENGTH=961
LOC103414712	XM_029098772.1	AT3G01820.1	| P-loop containing nucleoside triphosphate hydrolases superfamily protein | chr3:293981-295357 REVERSE LENGTH=263
LOC103406391	XM_008345380.3	AT3G60370.1	| FKBP-like peptidyl-prolyl cis-trans isomerase family protein | chr3:22315000-22316533 REVERSE LENGTH=242
LOC103406418	XM_017325270.2	AT3G60390.1	HAT3 | homeobox-leucine zipper protein 3 | chr3:22320788-22322370 REVERSE LENGTH=315
LOC103426878	XM_029093303.1	AT5G61330.1	| rRNA processing protein-related | chr5:24657287-24660103 REVERSE LENGTH=436
LOC103409074	XM_029093304.1	AT5G36930.1	| Disease resistance protein (TIR-NBS-LRR class) family | chr5:14567771-14571907 REVERSE LENGTH=1188
LOC103420260	XM_017332638.2	AT5G47320.1	RPS19 | ribosomal protein S19 | chr5:19203801-19204951 FORWARD LENGTH=212
LOC114823295	XM_029098791.1	AT5G51340.1	| Tetratricopeptide repeat (TPR)-like superfamily protein | chr5:20863594-20867171 FORWARD LENGTH=726
LOC114823772	XR_003771720.1	#N/A	#N/A
LOC103406561	XR_001786762.2	#N/A	#N/A
LOC114821314	XM_029093370.1	AT5G45970.1	ARAC2, RAC2, ROP7, ATRAC2, ATROP7 | RAC-like 2 | chr5:18643761-18645758 FORWARD LENGTH=201
LOC103418437	XM_029098805.1	AT5G24910.1	CYP714A1 | cytochrome P450, family 714, subfamily A, polypeptide 1 | chr5:8567674-8570260 REVERSE LENGTH=532
LOC114823336	XM_029098843.1	AT5G41980.1	| CONTAINS InterPro DOMAIN/s: Putative harbinger transposase-derived nuclease (InterPro:IPR006912); BEST Arabidopsis thaliana protein match is: unknown protein (TAIR:AT1G43722.1); Has 1807 Blast hits to 1807 proteins in 277 species: Archae - 0; Bacteria - 0; Metazoa - 736; Fungi - 347; Plants - 385; Viruses - 0; Other Eukaryotes - 339 (source: NCBI BLink). | chr5:16793765-16794889 FORWARD LENGTH=…
LOC103406358	XR_003768746.1	AT4G16970.1	| Protein kinase superfamily protein | chr4:9551516-9555766 REVERSE LENGTH=889
LOC103401470	XM_008340175.3	AT3G47570.1	| Leucine-rich repeat protein kinase family protein | chr3:17527611-17530748 FORWARD LENGTH=1010
LOC103401512	LOC103401512	#N/A	#N/A
LOC114823363	XM_029098869.1	AT3G46510.1	PUB13, ATPUB13 | plant U-box 13 | chr3:17124106-17126539 REVERSE LENGTH=660
LOC103431622	XM_008369789.2	AT3G47570.1	| Leucine-rich repeat protein kinase family protein | chr3:17527611-17530748 FORWARD LENGTH=1010
LOC114823387	LOC114823387	#N/A	#N/A
LOC103407143	LOC103407143	#N/A	#N/A
LOC103412575	XM_008351117.3	AT2G44580.1	| zinc ion binding | chr2:18402081-18403412 REVERSE LENGTH=386
LOC103429769	XM_008367900.2	AT2G44570.1	AtGH9B12, GH9B12 | glycosyl hydrolase 9B12 | chr2:18394425-18396268 REVERSE LENGTH=492
LOC114823408	LOC114823408	#N/A	#N/A
LOC103407273	XM_008346219.3	AT2G44530.1	| Phosphoribosyltransferase family protein | chr2:18383732-18385974 FORWARD LENGTH=394
LOC103418447	XM_008356578.3	AT1G05160.1	CYP88A3, ATKAO1, KAO1 | cytochrome P450, family 88, subfamily A, polypeptide 3 | chr1:1487640-1489828 REVERSE LENGTH=490
LOC103409750	XM_008348550.3	AT2G35930.1	PUB23 | plant U-box 23 | chr2:15083101-15084336 REVERSE LENGTH=411
LOC103407888	XM_008346763.3	AT2G21630.1	| Sec23/Sec24 protein transport family protein | chr2:9250346-9253829 FORWARD LENGTH=761
LOC103407944	XM_008346824.3	AT5G16420.1	| Pentatricopeptide repeat (PPR-like) superfamily protein | chr5:5368034-5369641 FORWARD LENGTH=535
LOC114823506	XM_029098988.1	AT1G64850.1	| Calcium-binding EF hand family protein | chr1:24096548-24097574 REVERSE LENGTH=162
LOC114823562	LOC114823562	#N/A	#N/A
LOC103418515	XM_008356632.2	AT1G55530.1	| RING/U-box superfamily protein | chr1:20729472-20730527 REVERSE LENGTH=351
LOC103439510	XR_529973.3	#N/A	#N/A
LOC103426943	XM_017329982.2	AT1G66920.2	| Protein kinase superfamily protein | chr1:24965410-24967432 REVERSE LENGTH=617
LOC114823679	LOC114823679	#N/A	#N/A
LOC103407359	XM_029094193.1	AT5G65550.1	| UDP-Glycosyltransferase superfamily protein | chr5:26198410-26199810 REVERSE LENGTH=466
LOC114823692	XM_029099112.1	AT3G09980.1	| Family of unknown function (DUF662) | chr3:3069358-3071145 FORWARD LENGTH=178
LOC103433724	XM_008372000.3	AT1G66920.2	| Protein kinase superfamily protein | chr1:24965410-24967432 REVERSE LENGTH=617
LOC103407699	XM_029094373.1	AT1G66920.1	| Protein kinase superfamily protein | chr1:24965410-24967432 REVERSE LENGTH=609
LOC103414731	XM_029094343.1	AT1G66920.2	| Protein kinase superfamily protein | chr1:24965410-24967432 REVERSE LENGTH=617
LOC103408554	XR_003769282.1	#N/A	#N/A
LOC103420639	XM_029099126.1	AT4G27910.1	ATX4, SDG16 | SET domain protein 16 | chr4:13894694-13900256 FORWARD LENGTH=1027
LOC108174903	XM_029094336.1	AT1G66920.1	| Protein kinase superfamily protein | chr1:24965410-24967432 REVERSE LENGTH=609
LOC103453433	XM_029094339.1	AT1G66920.2	| Protein kinase superfamily protein | chr1:24965410-24967432 REVERSE LENGTH=617
LOC103407292	NM_001328753.1	#N/A	#N/A
LOC103407369	XM_029099133.1	AT4G32605.1	| Mitochondrial glycoprotein family protein | chr4:15726429-15727864 REVERSE LENGTH=227
LOC103407374	XM_029099134.1	AT5G04885.1	| Glycosyl hydrolase family protein | chr5:1423369-1426628 FORWARD LENGTH=665
LOC103408922	XM_008347739.3	AT2G38710.2	| AMMECR1 family | chr2:16184517-16186764 REVERSE LENGTH=214
LOC103426959	XR_003769552.1	AT5G61330.1	| rRNA processing protein-related | chr5:24657287-24660103 REVERSE LENGTH=436
LOC103407383	XM_029095060.1	AT5G09360.1	LAC14 | laccase 14 | chr5:2906426-2908658 REVERSE LENGTH=569
LOC103409005	LOC103409005	#N/A	#N/A
LOC103437103	XM_029095100.1	AT5G36930.2	| Disease resistance protein (TIR-NBS-LRR class) family | chr5:14567771-14571916 REVERSE LENGTH=1191
LOC114821819	XM_029095247.1	AT3G11910.2	UBP13 | ubiquitin-specific protease 13 | chr3:3761758-3770290 REVERSE LENGTH=1114
LOC103410624	XM_029095239.1	AT5G06600.2	UBP12 | ubiquitin-specific protease 12 | chr5:2019545-2027834 REVERSE LENGTH=1115
LOC114821844	XR_003769690.1	#N/A	#N/A
LOC103409402	XM_029095355.1	AT5G48340.2	| unknown protein; FUNCTIONS IN: molecular_function unknown; INVOLVED IN: biological_process unknown; LOCATED IN: cellular_component unknown; EXPRESSED IN: 24 plant structures; EXPRESSED DURING: 14 growth stages. | chr5:19590785-19592477 FORWARD LENGTH=506
LOC103407403	XM_029095442.1	AT3G42170.1	| BED zinc finger ;hAT family dimerisation domain | chr3:14321838-14323928 FORWARD LENGTH=696
LOC103409607	XM_008348419.3	AT1G66670.1	CLPP3, NCLPP3 | CLP protease proteolytic subunit 3 | chr1:24863995-24865646 REVERSE LENGTH=309
LOC103409628	XR_003769854.1	#N/A	#N/A
LOC108174933	XM_017336576.1	ATMG00810.1	ORF240B | DNA/RNA polymerases superfamily protein | chrM:227709-228431 REVERSE LENGTH=240
LOC103411075	XM_029095719.1	AT5G17680.1	| disease resistance protein (TIR-NBS-LRR class), putative | chr5:5822999-5827153 FORWARD LENGTH=1294
LOC103407417	XM_029095751.1	AT3G12250.2	TGA6, BZIP45 | TGACG motif-binding factor 6 | chr3:3906351-3908583 FORWARD LENGTH=330
LOC114821997	XM_029095781.1	AT3G17450.1	| hAT dimerisation domain-containing protein | chr3:5972793-5975684 REVERSE LENGTH=877
LOC114823728	XM_029099158.1	AT2G13620.1	ATCHX15, CHX15 | cation/hydrogen exchanger 15 | chr2:5678006-5680621 FORWARD LENGTH=821
LOC103438731	XM_008377277.3	AT2G13620.1	ATCHX15, CHX15 | cation/hydrogen exchanger 15 | chr2:5678006-5680621 FORWARD LENGTH=821
LOC103407453	XM_008346388.2	AT4G12560.2	CPR30 | F-box and associated interaction domains-containing protein | chr4:7441815-7443157 FORWARD LENGTH=413
LOC103430651	XM_008368801.3	AT5G49040.1	| Disease resistance-responsive (dirigent-like protein) family protein | chr5:19882676-19883251 REVERSE LENGTH=191
LOC114823735	XM_029099173.1	#N/A	#N/A
LOC103412895	LOC103412895	#N/A	#N/A
LOC103427011	XM_008365088.3	#N/A	#N/A
LOC103413906	XM_008352342.3	AT5G36930.2	| Disease resistance protein (TIR-NBS-LRR class) family | chr5:14567771-14571916 REVERSE LENGTH=1191
LOC103418634	XM_008356739.3	AT3G14460.1	| LRR and NB-ARC domains-containing disease resistance protein | chr3:4851990-4856264 REVERSE LENGTH=1424
LOC103427015	LOC103427015	#N/A	#N/A
LOC103427020	XM_029096714.1	AT3G63520.1	CCD1, ATCCD1, ATNCED1, NCED1 | carotenoid cleavage dioxygenase 1 | chr3:23452940-23455896 FORWARD LENGTH=538
LOC114822431	XM_029096773.1	AT4G29250.1	| HXXXD-type acyl-transferase family protein | chr4:14420713-14422177 FORWARD LENGTH=460
LOC103413575	XM_008352040.2	AT3G60080.1	| RING/U-box superfamily protein | chr3:22187635-22188555 FORWARD LENGTH=306
LOC103413599	XM_029097091.1	AT2G44280.2	| Major facilitator superfamily protein | chr2:18301563-18303927 REVERSE LENGTH=462
LOC103415160	XM_008353531.3	AT1G11880.1	| transferases, transferring hexosyl groups | chr1:4007909-4010327 REVERSE LENGTH=489
LOC103452457	XM_029100473.1	AT5G44640.1	BGLU13 | beta glucosidase 13 | chr5:18011146-18012669 FORWARD LENGTH=507
LOC103418665	XM_029099307.1	AT3G14470.1	| NB-ARC domain-containing disease resistance protein | chr3:4857940-4861104 FORWARD LENGTH=1054
LOC103427051	XR_003771839.1	#N/A	#N/A
LOC103429750	XM_029099395.1	AT3G06240.1	| F-box family protein | chr3:1887336-1888619 FORWARD LENGTH=427
LOC103416521	XM_029099430.1	AT4G36880.1	CP1 | cysteine proteinase1 | chr4:17374692-17376180 REVERSE LENGTH=376
LOC103418700	XM_008356810.3	AT5G56040.2	| Leucine-rich receptor-like protein kinase family protein | chr5:22695050-22698410 FORWARD LENGTH=1090
LOC103455519	XM_029099485.1	AT1G30720.1	| FAD-binding Berberine family protein | chr1:10898197-10899780 FORWARD LENGTH=527
LOC103437534	XR_529701.3	#N/A	#N/A
LOC108171273	XM_029100493.1	AT1G19260.1	| TTF-type zinc finger protein with HAT dimerisation domain | chr1:6657260-6659569 REVERSE LENGTH=769
LOC114824093	XM_029100495.1	AT1G32660.1	| F-box and associated interaction domains-containing protein | chr1:11811040-11812380 FORWARD LENGTH=446
LOC114824095	XM_029100497.1	AT1G64260.1	| MuDR family transposase | chr1:23847756-23849915 FORWARD LENGTH=719
LOC103418320	XM_008356451.3	AT1G16870.1	| mitochondrial 28S ribosomal protein S29-related | chr1:5770964-5773157 REVERSE LENGTH=480
LOC103418409	XM_008356542.3	AT5G05340.1	| Peroxidase superfamily protein | chr5:1579142-1580819 REVERSE LENGTH=324
LOC103420078	XM_029099638.1	AT5G44640.1	BGLU13 | beta glucosidase 13 | chr5:18011146-18012669 FORWARD LENGTH=507
LOC114823889	LOC114823889	#N/A	#N/A
LOC103407720	XM_029099680.1	AT3G09110.1	| Protein of unknown function (DUF674) | chr3:2794850-2795963 REVERSE LENGTH=343
LOC103418765	XM_008356869.3	AT5G01150.1	| Protein of unknown function (DUF674) | chr5:51988-53649 FORWARD LENGTH=501
LOC103419303	XM_008357436.3	AT5G59010.1	| Protein kinase protein with tetratricopeptide repeat domain | chr5:23820578-23823099 REVERSE LENGTH=489
LOC103448584	LOC103448584	#N/A	#N/A
LOC103450910	XM_008390317.3	AT5G59210.2	| myosin heavy chain-related | chr5:23890802-23893619 REVERSE LENGTH=433
LOC114823908	XR_003771981.1	#N/A	#N/A
LOC103407727	XM_029099703.1	AT1G07440.1	| NAD(P)-binding Rossmann-fold superfamily protein | chr1:2286436-2287665 REVERSE LENGTH=266
LOC103422332	XM_008360386.1	AT4G03460.1	| Ankyrin repeat family protein | chr4:1536404-1540111 REVERSE LENGTH=677
LOC103407740	XR_003771998.1	#N/A	#N/A
LOC103418814	XM_008356925.3	AT5G06900.1	CYP93D1 | cytochrome P450, family 93, subfamily D, polypeptide 1 | chr5:2136160-2137925 REVERSE LENGTH=507
LOC114823926	XR_003772001.1	#N/A	#N/A
LOC103418834	XM_008356943.2	AT5G16640.1	| Pentatricopeptide repeat (PPR) superfamily protein | chr5:5461031-5462545 FORWARD LENGTH=504
LOC103430908	XR_528809.3	#N/A	#N/A
LOC103427201	XM_029099754.1	AT3G22470.1	| Pentatricopeptide repeat (PPR) superfamily protein | chr3:7966066-7967925 REVERSE LENGTH=619
LOC103421782	XM_008359827.3	AT5G60020.1	LAC17, ATLAC17 | laccase 17 | chr5:24168072-24170223 FORWARD LENGTH=577
LOC103421855	XR_003772005.1	#N/A	#N/A
LOC103421955	XM_008359998.3	AT2G28510.1	| Dof-type zinc finger DNA-binding family protein | chr2:12199383-12200627 REVERSE LENGTH=288
LOC103427184	XM_008365255.3	AT3G45600.1	TET3 | tetraspanin3 | chr3:16733973-16735854 REVERSE LENGTH=285
LOC103423524	XR_003772029.1	#N/A	#N/A
LOC103418824	XR_526833.3	#N/A	#N/A
LOC103416054	XM_008354333.3	AT5G67150.1	| HXXXD-type acyl-transferase family protein | chr5:26795880-26797226 REVERSE LENGTH=448
LOC103418850	XM_008356961.3	AT5G60670.1	| Ribosomal protein L11 family protein | chr5:24381066-24381566 REVERSE LENGTH=166
LOC103423066	XM_008361136.3	AT5G60700.1	| glycosyltransferase family protein 2 | chr5:24402329-24404729 REVERSE LENGTH=668
LOC103423463	LOC103423463	#N/A	#N/A
LOC103418856	XM_029100570.1	AT1G27730.1	STZ, ZAT10 | salt tolerance zinc finger | chr1:9648302-9648985 REVERSE LENGTH=227
LOC103423242	XM_008361331.3	AT2G28060.1	| 5'-AMP-activated protein kinase beta-2 subunit protein | chr2:11950174-11950618 REVERSE LENGTH=114
LOC108170192	LOC108170192	#N/A	#N/A
LOC114824172	XM_029100575.1	AT3G12980.1	HAC5, ATHPCAT4 | histone acetyltransferase of the CBP family 5 | chr3:4146919-4154495 FORWARD LENGTH=1670
LOC114823936	XR_003772055.1	#N/A	#N/A
LOC103418788	XM_029099847.1	#N/A	#N/A
LOC103440976	XM_008379673.3	AT5G22890.1	| C2H2 and C2HC zinc fingers superfamily protein | chr5:7653541-7654662 REVERSE LENGTH=373
LOC103440982	NM_001328971.1	AT2G28200.1	| C2H2-type zinc finger family protein | chr2:12024321-12025181 FORWARD LENGTH=286
LOC103423856	XM_029099861.1	AT5G22860.1	| Serine carboxypeptidase S28 family protein | chr5:7639511-7642945 REVERSE LENGTH=502
LOC103415003	XM_008353361.3	AT1G08230.2	| Transmembrane amino acid transporter family protein | chr1:2583715-2586700 REVERSE LENGTH=451
LOC114824174	XM_029100580.1	AT2G06500.1	| hAT family dimerisation domain | chr2:2580718-2583223 REVERSE LENGTH=582
LOC103418892	XR_526843.3	#N/A	#N/A
LOC103424133	XM_008362209.3	AT5G04200.1	AtMC9, MC9 | metacaspase 9 | chr5:1153893-1154870 FORWARD LENGTH=325
LOC103424138	XM_008362216.3	AT2G36380.1	PDR6, ATPDR6 | pleiotropic drug resistance 6 | chr2:15257583-15263627 FORWARD LENGTH=1453
LOC114824118	XR_003772364.1	#N/A	#N/A
LOC103424147	XR_527735.3	#N/A	#N/A
LOC103424152	LOC103424152	#N/A	#N/A
LOC103424172	XM_029099889.1	AT3G44680.1	HDA9, HDA09 | histone deacetylase 9 | chr3:16226769-16229752 REVERSE LENGTH=426
LOC103407821	XM_017324822.2	AT3G47570.1	| Leucine-rich repeat protein kinase family protein | chr3:17527611-17530748 FORWARD LENGTH=1010
LOC114824177	XM_029100586.1	AT1G63440.1	HMA5 | heavy metal atpase 5 | chr1:23527655-23531109 FORWARD LENGTH=995
LOC103420666	XM_008358717.3	AT4G10490.1	| 2-oxoglutarate (2OG) and Fe(II)-dependent oxygenase superfamily protein | chr4:6483900-6485179 FORWARD LENGTH=348
LOC114823944	XM_029099896.1	AT4G10490.1	| 2-oxoglutarate (2OG) and Fe(II)-dependent oxygenase superfamily protein | chr4:6483900-6485179 FORWARD LENGTH=348
LOC114824120	XR_003772366.1	#N/A	#N/A
LOC103418203	XM_029100588.1	AT3G30730.1	| unknown protein; Has 59 Blast hits to 59 proteins in 7 species: Archae - 0; Bacteria - 0; Metazoa - 0; Fungi - 0; Plants - 59; Viruses - 0; Other Eukaryotes - 0 (source: NCBI BLink). | chr3:12357396-12357599 REVERSE LENGTH=67
LOC103405521	XM_029100589.1	AT4G10200.1	| TTF-type zinc finger protein with HAT dimerisation domain | chr4:6353172-6355591 FORWARD LENGTH=733
LOC103415900	XM_029099900.1	AT4G33790.1	CER4, G7, FAR3 | Jojoba acyl CoA reductase-related male sterility protein | chr4:16204325-16207891 REVERSE LENGTH=493
LOC103415900	XM_029099901.1	AT4G33790.1	CER4, G7, FAR3 | Jojoba acyl CoA reductase-related male sterility protein | chr4:16204325-16207891 REVERSE LENGTH=493
LOC103441352	XM_008380031.3	AT1G08290.1	WIP3 | WIP domain protein 3 | chr1:2610680-2613180 REVERSE LENGTH=337
LOC114824180	XM_029100591.1	AT1G48720.1	| unknown protein; Has 229 Blast hits to 229 proteins in 10 species: Archae - 0; Bacteria - 0; Metazoa - 1; Fungi - 0; Plants - 228; Viruses - 0; Other Eukaryotes - 0 (source: NCBI BLink). | chr1:18018148-18018441 FORWARD LENGTH=97
LOC103424668	XM_008362761.3	AT2G27460.1	| sec23/sec24 transport family protein | chr2:11740670-11744867 FORWARD LENGTH=745
LOC103424656	LOC103424656	#N/A	#N/A
LOC103401202	XM_029100592.1	AT1G48720.1	| unknown protein; Has 229 Blast hits to 229 proteins in 10 species: Archae - 0; Bacteria - 0; Metazoa - 1; Fungi - 0; Plants - 228; Viruses - 0; Other Eukaryotes - 0 (source: NCBI BLink). | chr1:18018148-18018441 FORWARD LENGTH=97
LOC103444360	XM_029099910.1	AT2G40920.1	| F-box and associated interaction domains-containing protein | chr2:17072586-17074012 REVERSE LENGTH=436
LOC103411129	XM_029099912.1	AT3G18670.1	| Ankyrin repeat family protein | chr3:6424135-6426471 REVERSE LENGTH=598
LOC114823948	XM_029099913.1	AT4G39200.1	| Ribosomal protein S25 family protein | chr4:18257464-18258464 FORWARD LENGTH=108
LOC114823949	XM_029099914.1	AT5G22390.1	| Protein of unknown function (DUF3049) | chr5:7418383-7418991 REVERSE LENGTH=202
LOC103405117	XM_029099919.1	AT5G22430.1	| Pollen Ole e 1 allergen and extensin family protein | chr5:7433913-7434646 FORWARD LENGTH=172
LOC103453374	XM_008392917.3	AT5G22360.1	ATVAMP714, VAMP714 | vesicle-associated membrane protein 714 | chr5:7404379-7405654 REVERSE LENGTH=221
LOC103424724	XM_008362824.3	AT3G46020.1	| RNA-binding (RRM/RBD/RNP motifs) family protein | chr3:16912511-16913250 REVERSE LENGTH=102
LOC103428946	XM_008367079.2	AT2G27310.1	| F-box family protein | chr2:11683954-11684967 REVERSE LENGTH=337
LOC103424792	XR_003772367.1	#N/A	#N/A
TRNAQ-CUG	rna-TRNAQ-CUG	#N/A	#N/A
LOC103405103	XM_008344067.3	AT3G44260.1	| Polynucleotidyl transferase, ribonuclease H-like superfamily protein | chr3:15952213-15953055 REVERSE LENGTH=280
LOC103425144	XM_029099931.1	AT5G22220.2	E2F1, E2FB, ATE2FB | E2F transcription factor 1 | chr5:7360749-7364120 FORWARD LENGTH=469
LOC103417215	XM_029099937.1	AT3G44200.1	ATNEK6, NEK6, IBO1 | NIMA (never in mitosis, gene A)-related 6 | chr3:15906788-15911365 FORWARD LENGTH=956
LOC108174781	XM_017336240.1	AT5G53690.1	| unknown protein; Has 1807 Blast hits to 1807 proteins in 277 species: Archae - 0; Bacteria - 0; Metazoa - 736; Fungi - 347; Plants - 385; Viruses - 0; Other Eukaryotes - 339 (source: NCBI BLink). | chr5:21800487-21800717 FORWARD LENGTH=76
LOC103407163	XM_008346119.3	AT3G11460.1	| Pentatricopeptide repeat (PPR) superfamily protein | chr3:3608250-3610121 FORWARD LENGTH=623
LOC103407198	XM_008346149.3	AT1G08460.1	HDA08, HDA8, ATHDA8 | histone deacetylase 8 | chr1:2672527-2674469 FORWARD LENGTH=377
LOC103407206	XM_008346158.3	AT1G08440.1	| Aluminium activated malate transporter family protein | chr1:2663027-2665343 FORWARD LENGTH=501
LOC103425253	XM_008363340.3	AT1G08440.1	| Aluminium activated malate transporter family protein | chr1:2663027-2665343 FORWARD LENGTH=501
LOC103425265	XM_008363350.3	AT1G08440.1	| Aluminium activated malate transporter family protein | chr1:2663027-2665343 FORWARD LENGTH=501
LOC114824269	XR_003772408.1	#N/A	#N/A
LOC114824183	LOC114824183	#N/A	#N/A
LOC103425394	XM_029100600.1	#N/A	#N/A
LOC103425293	XM_008363383.3	#N/A	#N/A
LOC103425303	LOC103425303	#N/A	#N/A
LOC114824123	XR_003772370.1	#N/A	#N/A
LOC103426181	XM_029099943.1	AT2G45320.1	| unknown protein; FUNCTIONS IN: molecular_function unknown; INVOLVED IN: biological_process unknown; LOCATED IN: mitochondrion; EXPRESSED IN: 20 plant structures; EXPRESSED DURING: 10 growth stages; Has 45 Blast hits to 45 proteins in 16 species: Archae - 0; Bacteria - 8; Metazoa - 0; Fungi - 0; Plants - 37; Viruses - 0; Other Eukaryotes - 0 (source: NCBI BLink). | chr2:18684182-18686107 REVERSE…
LOC103426181	XM_029099944.1	AT2G45320.1	| unknown protein; FUNCTIONS IN: molecular_function unknown; INVOLVED IN: biological_process unknown; LOCATED IN: mitochondrion; EXPRESSED IN: 20 plant structures; EXPRESSED DURING: 10 growth stages; Has 45 Blast hits to 45 proteins in 16 species: Archae - 0; Bacteria - 8; Metazoa - 0; Fungi - 0; Plants - 37; Viruses - 0; Other Eukaryotes - 0 (source: NCBI BLink). | chr2:18684182-18686107 REVERSE…
LOC103418918	XM_008357029.3	AT3G22190.2	IQD5 | IQ-domain 5 | chr3:7831280-7833512 REVERSE LENGTH=422
LOC103425346	XM_008363426.3	AT3G44150.1	| unknown protein; FUNCTIONS IN: molecular_function unknown; INVOLVED IN: biological_process unknown; LOCATED IN: plasma membrane; EXPRESSED IN: cultured cell; BEST Arabidopsis thaliana protein match is: unknown protein (TAIR:AT3G11800.1); Has 76 Blast hits to 75 proteins in 19 species: Archae - 0; Bacteria - 0; Metazoa - 0; Fungi - 0; Plants - 74; Viruses - 0; Other Eukaryotes - 2 (source: NCBI …
LOC103425365	XM_008363448.3	AT3G11780.1	| MD-2-related lipid recognition domain-containing protein / ML domain-containing protein | chr3:3724326-3725476 REVERSE LENGTH=153
LOC103429499	XM_008367644.3	AT2G27180.1	| unknown protein; BEST Arabidopsis thaliana protein match is: unknown protein (TAIR:AT3G11690.1); Has 99 Blast hits to 99 proteins in 14 species: Archae - 0; Bacteria - 0; Metazoa - 0; Fungi - 0; Plants - 99; Viruses - 0; Other Eukaryotes - 0 (source: NCBI BLink). | chr2:11620473-11620970 FORWARD LENGTH=165
LOC103425480	XM_008363566.2	AT5G21990.1	TPR7 | Tetratricopeptide repeat (TPR)-like superfamily protein | chr5:7273395-7276318 FORWARD LENGTH=554
LOC103425666	XM_029100604.1	#N/A	#N/A
LOC103425529	XR_003772121.1	AT3G44020.1	| thylakoid lumenal P17.1 protein | chr3:15801382-15802561 FORWARD LENGTH=159
LOC103425512	XM_029099960.1	AT5G06600.1	UBP12 | ubiquitin-specific protease 12 | chr5:2019545-2027834 REVERSE LENGTH=1116
LOC103425610	XM_029099968.1	AT1G04580.1	AAO4, ATAO-4, ATAO2, AO4 | aldehyde oxidase 4 | chr1:1252212-1257510 REVERSE LENGTH=1337
LOC114824187	LOC114824187	#N/A	#N/A
LOC103425653	XM_008363749.3	AT1G68310.2	AE7 | Protein of unknown function (DUF59) | chr1:25599812-25601239 FORWARD LENGTH=157
LOC103426079	XM_008364168.3	AT5G19485.1	| transferases;nucleotidyltransferases | chr5:6573907-6576352 REVERSE LENGTH=456
LOC103426118	XM_008364211.3	AT3G43810.1	CAM7 | calmodulin 7 | chr3:15664619-15666355 REVERSE LENGTH=149
LOC103426146	XM_029099233.1	AT2G26980.3	CIPK3 | CBL-interacting protein kinase 3 | chr2:11515234-11518205 REVERSE LENGTH=441
LOC114824188	XM_029100606.1	AT2G40930.1	UBP5, ATUBP5, PDE323 | ubiquitin-specific protease 5 | chr2:17076714-17082192 REVERSE LENGTH=924
LOC103427265	XM_008365331.3	AT2G27040.2	AGO4 | Argonaute family protein | chr2:11536795-11541503 REVERSE LENGTH=924
LOC103448157	XM_029099980.1	AT3G11830.1	| TCP-1/cpn60 chaperonin family protein | chr3:3732734-3736156 FORWARD LENGTH=557
LOC114823955	XR_003772127.1	#N/A	#N/A
LOC114823956	XR_003772128.1	#N/A	#N/A
LOC114824189	XM_029100607.1	AT1G42190.1	| GAG/POL/ENV polyprotein | chr1:15761082-15761276 FORWARD LENGTH=64
LOC114823963	XM_029099989.1	#N/A	#N/A
LOC114823966	XM_029100001.1	AT5G13500.3	| unknown protein; FUNCTIONS IN: molecular_function unknown; INVOLVED IN: biological_process unknown; LOCATED IN: endomembrane system; EXPRESSED IN: 22 plant structures; EXPRESSED DURING: 13 growth stages; BEST Arabidopsis thaliana protein match is: unknown protein (TAIR:AT5G25265.1); Has 35333 Blast hits to 34131 proteins in 2444 species: Archae - 798; Bacteria - 22429; Metazoa - 974; Fungi - 99…
LOC108173073	XR_001789681.2	#N/A	#N/A
LOC114823967	XR_003772136.1	#N/A	#N/A
LOC103441872	XM_017333567.2	AT5G12300.1	| Calcium-dependent lipid-binding (CaLB domain) family protein | chr5:3978508-3979632 REVERSE LENGTH=374
LOC103426737	XM_008364820.3	AT5G12330.1	LRP1 | Lateral root primordium (LRP) protein-related | chr5:3987677-3989074 REVERSE LENGTH=320
LOC103426792	XM_008364870.3	AT4G03250.1	| Homeodomain-like superfamily protein | chr4:1425050-1427744 FORWARD LENGTH=507
LOC103407895	XR_524875.3	AT5G27110.1	| Tetratricopeptide repeat (TPR)-like superfamily protein | chr5:9538572-9540647 REVERSE LENGTH=691
LOC103426884	XM_008364976.3	AT1G34470.1	| Protein of unknown function (DUF803) | chr1:12604574-12606758 FORWARD LENGTH=368
LOC103426911	XM_008364992.3	AT3G09150.2	HY2, GUN3 | phytochromobilin:ferredoxin oxidoreductase, chloroplast / phytochromobilin synthase (HY2) | chr3:2803665-2805333 FORWARD LENGTH=329
LOC103418952	LOC103418952	#N/A	#N/A
LOC103426939	XM_008365023.3	AT1G50460.1	HKL1, ATHKL1 | hexokinase-like 1 | chr1:18694031-18697429 FORWARD LENGTH=498
LOC103407908	XM_008346784.2	AT2G13770.1	| CONTAINS InterPro DOMAIN/s: Putative harbinger transposase-derived nuclease (InterPro:IPR006912); Has 451 Blast hits to 352 proteins in 33 species: Archae - 0; Bacteria - 0; Metazoa - 28; Fungi - 8; Plants - 388; Viruses - 0; Other Eukaryotes - 27 (source: NCBI BLink). | chr2:5736603-5737847 FORWARD LENGTH=343
LOC103427035	XM_008365112.3	#N/A	#N/A
LOC114823974	LOC114823974	#N/A	#N/A
LOC103424993	XM_029100031.1	AT1G75280.1	| NmrA-like negative transcriptional regulator family protein | chr1:28252030-28253355 FORWARD LENGTH=310
LOC103431671	XM_008369849.3	AT3G20920.1	| translocation protein-related | chr3:7328763-7330698 REVERSE LENGTH=365
LOC103418965	XM_017327741.2	AT5G12850.1	| CCCH-type zinc finger protein with ARM repeat domain | chr5:4057068-4059188 FORWARD LENGTH=706
LOC103427345	XM_008365407.3	AT3G08500.1	MYB83, AtMYB83 | myb domain protein 83 | chr3:2576958-2578072 REVERSE LENGTH=343
LOC103448102	XM_008387339.3	AT1G51310.1	| transferases;tRNA (5-methylaminomethyl-2-thiouridylate)-methyltransferases | chr1:19019185-19021735 REVERSE LENGTH=497
LOC103456394	XM_008396109.3	AT4G14700.1	ATORC1A, ORC1A | origin recognition complex 1 | chr4:8422236-8424665 FORWARD LENGTH=809
LOC103420180	XM_008358245.3	AT3G54920.1	PMR6 | Pectin lyase-like superfamily protein | chr3:20345311-20348477 FORWARD LENGTH=501
LOC103418941	XM_029100049.1	AT2G26780.1	| ARM repeat superfamily protein | chr2:11410125-11423598 FORWARD LENGTH=1826
LOC103427256	XM_008365323.3	AT1G08500.1	ENODL18, AtENODL18 | early nodulin-like protein 18 | chr1:2689110-2689881 FORWARD LENGTH=228
LOC103426331	XM_029100050.1	#N/A	#N/A
LOC103421738	XM_029100612.1	AT5G46330.1	FLS2 | Leucine-rich receptor-like protein kinase family protein | chr5:18791802-18795407 FORWARD LENGTH=1173
LOC108172476	XR_003772162.1	#N/A	#N/A
LOC103407767	LOC103407767	#N/A	#N/A
LOC108170361	LOC108170361	#N/A	#N/A
LOC103409243	LOC103409243	#N/A	#N/A
LOC103436044	XM_029100059.1	AT5G55700.1	BMY6, BAM4 | beta-amylase 4 | chr5:22551873-22554702 FORWARD LENGTH=531
LOC114823985	XM_029100068.1	AT1G11070.1	| BEST Arabidopsis thaliana protein match is: Hydroxyproline-rich glycoprotein family protein (TAIR:AT1G61080.1); Has 579 Blast hits to 567 proteins in 152 species: Archae - 0; Bacteria - 68; Metazoa - 159; Fungi - 113; Plants - 172; Viruses - 0; Other Eukaryotes - 67 (source: NCBI BLink). | chr1:3690406-3693648 REVERSE LENGTH=763
LOC103427397	LOC103427397	#N/A	#N/A
LOC108172419	XM_029100619.1	AT3G47570.1	| Leucine-rich repeat protein kinase family protein | chr3:17527611-17530748 FORWARD LENGTH=1010
LOC103427693	XM_008365769.3	AT3G13130.1	| unknown protein; FUNCTIONS IN: molecular_function unknown; INVOLVED IN: biological_process unknown; LOCATED IN: endomembrane system; EXPRESSED IN: male gametophyte; Has 140 Blast hits to 132 proteins in 41 species: Archae - 2; Bacteria - 4; Metazoa - 29; Fungi - 20; Plants - 51; Viruses - 0; Other Eukaryotes - 34 (source: NCBI BLink). | chr3:4223008-4223613 FORWARD LENGTH=201
LOC103427585	XM_029100081.1	AT1G55910.1	ZIP11 | zinc transporter 11 precursor | chr1:20906161-20907225 FORWARD LENGTH=326
LOC103427312	LOC103427312	#N/A	#N/A
LOC103419022	XM_008357144.3	AT4G27300.1	| S-locus lectin protein kinase family protein | chr4:13669308-13672348 REVERSE LENGTH=815
LOC103402293	XM_029100625.1	AT5G07475.1	| Cupredoxin superfamily protein | chr5:2364827-2365536 REVERSE LENGTH=192
LOC108172424	XM_029100086.1	AT1G08070.1	OTP82 | Tetratricopeptide repeat (TPR)-like superfamily protein | chr1:2514374-2516599 REVERSE LENGTH=741
LOC103428692	XM_008366816.2	AT4G01200.1	| Calcium-dependent lipid-binding (CaLB domain) family protein | chr4:506783-507535 REVERSE LENGTH=250
LOC103427938	LOC103427938	#N/A	#N/A
LOC103405014	XM_008343986.3	AT4G26640.2	WRKY20, AtWRKY20 | WRKY family transcription factor family protein | chr4:13437298-13440693 REVERSE LENGTH=557
LOC103418974	XM_008357091.3	AT5G59240.1	| Ribosomal protein S8e family protein | chr5:23902626-23903670 REVERSE LENGTH=210
LOC103407932	XM_008346806.3	AT2G05520.5	GRP-3, ATGRP-3 | glycine-rich protein 3 | chr2:2026217-2026882 FORWARD LENGTH=111
LOC114824203	XM_029100631.1	AT2G34320.1	| Polynucleotidyl transferase, ribonuclease H-like superfamily protein | chr2:14484959-14485837 FORWARD LENGTH=292
LOC103428384	XM_008366493.2	AT5G33406.1	| hAT dimerisation domain-containing protein / transposase-related | chr5:12676126-12678403 REVERSE LENGTH=509
LOC103428111	XM_008366212.3	AT3G06240.1	| F-box family protein | chr3:1887336-1888619 FORWARD LENGTH=427
LOC103428260	XM_008366359.3	AT5G55135.1	| unknown protein; Has 30201 Blast hits to 17322 proteins in 780 species: Archae - 12; Bacteria - 1396; Metazoa - 17338; Fungi - 3422; Plants - 5037; Viruses - 0; Other Eukaryotes - 2996 (source: NCBI BLink). | chr5:22379959-22380386 FORWARD LENGTH=112
LOC103407938	XM_029100124.1	AT3G20800.1	| Cell differentiation, Rcd1-like protein | chr3:7271412-7273897 REVERSE LENGTH=316
LOC103432979	LOC103432979	#N/A	#N/A
LOC103443259	XM_017334658.2	AT4G26900.1	AT-HF, HISN4 | HIS HF | chr4:13515514-13519608 FORWARD LENGTH=592
LOC103428602	XM_008366721.3	AT5G55050.1	| GDSL-like Lipase/Acylhydrolase superfamily protein | chr5:22337745-22339741 FORWARD LENGTH=376
LOC103417651	XM_029100155.1	AT1G50660.1	| unknown protein; INVOLVED IN: biological_process unknown; LOCATED IN: chloroplast; EXPRESSED IN: 22 plant structures; EXPRESSED DURING: 13 growth stages; BEST Arabidopsis thaliana protein match is: unknown protein (TAIR:AT3G20350.1); Has 21445 Blast hits to 15134 proteins in 1325 species: Archae - 461; Bacteria - 2309; Metazoa - 11052; Fungi - 1737; Plants - 1035; Viruses - 42; Other Eukaryotes…
LOC103419001	XM_008357121.2	AT1G05120.1	| Helicase protein with RING/U-box domain | chr1:1471624-1476067 REVERSE LENGTH=833
LOC103428806	XM_008366930.3	AT3G20490.1	| unknown protein; Has 754 Blast hits to 165 proteins in 64 species: Archae - 0; Bacteria - 48; Metazoa - 26; Fungi - 25; Plants - 36; Viruses - 0; Other Eukaryotes - 619 (source: NCBI BLink). | chr3:7154178-7156382 REVERSE LENGTH=458
LOC103407955	XR_003772233.1	#N/A	#N/A
LOC114824009	XM_029100164.1	AT1G09610.1	| Protein of unknown function (DUF579) | chr1:3111789-3112637 FORWARD LENGTH=282
LOC114824011	XR_003772237.1	#N/A	#N/A
LOC114824016	XR_003772247.1	#N/A	#N/A
LOC114824018	XR_003772249.1	#N/A	#N/A
LOC103402546	LOC103402546	#N/A	#N/A
LOC103436227	XM_029100173.1	AT2G44450.1	BGLU15 | beta glucosidase 15 | chr2:18340966-18343744 FORWARD LENGTH=506
LOC114824019	LOC114824019	#N/A	#N/A
LOC103434698	XM_008373045.3	AT5G36110.1	CYP716A1 | cytochrome P450, family 716, subfamily A, polypeptide 1 | chr5:14195377-14197613 FORWARD LENGTH=477
LOC103427826	XM_008365904.3	AT1G32120.1	| FUNCTIONS IN: molecular_function unknown; INVOLVED IN: biological_process unknown; LOCATED IN: membrane; EXPRESSED IN: 14 plant structures; EXPRESSED DURING: 4 anthesis, C globular stage, F mature embryo stage, petal differentiation and expansion stage, E expanded cotyledon stage; CONTAINS InterPro DOMAIN/s: Aminotransferase-like, plant mobile domain (InterPro:IPR019557), Protein of unknown fun…
LOC103434687	LOC103434687	#N/A	#N/A
LOC103429087	XM_008367237.3	AT1G50900.1	GDC1 | Ankyrin repeat family protein | chr1:18866272-18867014 FORWARD LENGTH=175
LOC103429096	XM_029100182.1	#N/A	#N/A
LOC103429282	XM_008367426.3	AT3G20600.1	NDR1 | Late embryogenesis abundant (LEA) hydroxyproline-rich glycoprotein family | chr3:7194877-7195536 FORWARD LENGTH=219
LOC114824211	XM_029100643.1	AT2G13770.1	| CONTAINS InterPro DOMAIN/s: Putative harbinger transposase-derived nuclease (InterPro:IPR006912); Has 451 Blast hits to 352 proteins in 33 species: Archae - 0; Bacteria - 0; Metazoa - 28; Fungi - 8; Plants - 388; Viruses - 0; Other Eukaryotes - 27 (source: NCBI BLink). | chr2:5736603-5737847 FORWARD LENGTH=343
LOC103429461	XM_008367613.3	#N/A	#N/A
LOC103429813	XM_029100201.1	AT5G23960.2	TPS21 | terpene synthase 21 | chr5:8092969-8095128 FORWARD LENGTH=545
LOC103427323	XM_017330105.2	AT3G47570.1	| Leucine-rich repeat protein kinase family protein | chr3:17527611-17530748 FORWARD LENGTH=1010
LOC103427325	XM_029100226.1	AT1G53025.1	| Ubiquitin-conjugating enzyme family protein | chr1:19757072-19759474 REVERSE LENGTH=543
LOC103427350	XM_008365409.2	AT2G02560.2	CAND1, ATCAND1, ETA2, TIP120, HVE | cullin-associated and neddylation dissociated | chr2:690345-697342 FORWARD LENGTH=1217
LOC103417142	XM_008355340.2	AT5G10530.1	| Concanavalin A-like lectin protein kinase family protein | chr5:3324978-3326933 REVERSE LENGTH=651
LOC103441075	XR_003772269.1	#N/A	#N/A
LOC108172495	XR_003772270.1	#N/A	#N/A
LOC103431697	XM_017331054.2	AT1G53210.1	| sodium/calcium exchanger family protein / calcium-binding EF hand family protein | chr1:19844790-19847533 FORWARD LENGTH=585
LOC103444967	XM_029100532.1	#N/A	#N/A
LOC114824139	XR_003772384.1	#N/A	#N/A
LOC103441098	XM_029100665.1	AT1G43260.1	| hAT transposon superfamily protein | chr1:16318253-16319234 FORWARD LENGTH=294
LOC108170604	XR_001786998.2	#N/A	#N/A
LOC103411691	XM_008350325.3	AT4G14103.1	| F-box/RNI-like superfamily protein | chr4:8126948-8128305 FORWARD LENGTH=381
LOC114824048	XR_003772286.1	#N/A	#N/A
LOC114824049	XR_003772287.1	#N/A	#N/A
LOC103432542	XM_008370736.2	AT1G47960.1	C/VIF1, ATC/VIF1 | cell wall / vacuolar inhibitor of fructosidase 1 | chr1:17681954-17683516 REVERSE LENGTH=205
LOC103443982	XM_029100670.1	AT1G53430.1	| Leucine-rich repeat transmembrane protein kinase | chr1:19935298-19940959 FORWARD LENGTH=1030
LOC103429354	XM_029100293.1	AT1G53440.1	| Leucine-rich repeat transmembrane protein kinase | chr1:19945959-19951562 FORWARD LENGTH=1035
LOC108173077	XR_001789684.2	#N/A	#N/A
LOC103410133	XM_008348888.2	AT1G62700.1	VND5, ANAC026 | Arabidopsis NAC domain containing protein 26 | chr1:23216218-23217916 REVERSE LENGTH=394
LOC103424882	XM_008362969.2	AT1G62700.1	VND5, ANAC026 | Arabidopsis NAC domain containing protein 26 | chr1:23216218-23217916 REVERSE LENGTH=394
LOC103432370	XM_008370559.2	AT1G62700.1	VND5, ANAC026 | Arabidopsis NAC domain containing protein 26 | chr1:23216218-23217916 REVERSE LENGTH=394
LOC103427403	XM_008365455.3	AT4G02860.1	| Phenazine biosynthesis PhzC/PhzF protein | chr4:1268952-1270508 REVERSE LENGTH=313
LOC114824067	XR_003772300.1	#N/A	#N/A
LOC114824246	XM_029100696.1	#N/A	#N/A
LOC103408102	XR_524909.3	AT3G14470.1	| NB-ARC domain-containing disease resistance protein | chr3:4857940-4861104 FORWARD LENGTH=1054
LOC103408098	XM_008346968.3	#N/A	#N/A
LOC103447234	XR_003772332.1	AT3G14470.1	| NB-ARC domain-containing disease resistance protein | chr3:4857940-4861104 FORWARD LENGTH=1054
LOC103432698	XM_029100466.1	AT4G12760.1	| unknown protein; Has 30201 Blast hits to 17322 proteins in 780 species: Archae - 12; Bacteria - 1396; Metazoa - 17338; Fungi - 3422; Plants - 5037; Viruses - 0; Other Eukaryotes - 2996 (source: NCBI BLink). | chr4:7504876-7506091 FORWARD LENGTH=258
LOC108174052	XM_029100733.1	AT5G08020.1	ATRPA70B, RPA70B | RPA70-kDa subunit B | chr5:2572107-2574879 FORWARD LENGTH=604
LOC103443518	XM_029100735.1	AT5G36110.1	CYP716A1 | cytochrome P450, family 716, subfamily A, polypeptide 1 | chr5:14195377-14197613 FORWARD LENGTH=477
LOC114824302	XR_003772472.1	#N/A	#N/A
LOC103419177	XM_029100754.1	AT5G44670.1	| Domain of unknown function (DUF23) | chr5:18019209-18021266 REVERSE LENGTH=519
LOC114824304	XM_029100758.1	AT3G48010.1	ATCNGC16, CNGC16 | cyclic nucleotide-gated channel 16 | chr3:17721335-17724028 REVERSE LENGTH=705
LOC103441642	XM_008380329.2	AT1G19260.1	| TTF-type zinc finger protein with HAT dimerisation domain | chr1:6657260-6659569 REVERSE LENGTH=769
LOC114824310	XM_029100800.1	AT1G12775.1	| Pentatricopeptide repeat (PPR) superfamily protein | chr1:4353906-4355840 FORWARD LENGTH=644
LOC103443424	XM_008382264.3	#N/A	#N/A
LOC103443420	XM_008382256.3	AT4G13840.1	| HXXXD-type acyl-transferase family protein | chr4:8014088-8016326 REVERSE LENGTH=428
LOC108171579	XM_029101756.1	AT3G42170.1	| BED zinc finger ;hAT family dimerisation domain | chr3:14321838-14323928 FORWARD LENGTH=696
LOC103443394	XR_003772507.1	#N/A	#N/A
LOC103400697	XM_008339362.3	AT2G25940.1	ALPHA-VPE, ALPHAVPE | alpha-vacuolar processing enzyme | chr2:11063496-11066020 REVERSE LENGTH=478
LOC114824321	XM_029100863.1	AT3G16920.1	CTL2, ATCTL2 | chitinase-like protein 2 | chr3:5776663-5777886 REVERSE LENGTH=348
LOC103449478	XM_008388838.3	AT5G48485.1	DIR1 | Bifunctional inhibitor/lipid-transfer protein/seed storage 2S albumin superfamily protein | chr5:19646317-19646625 REVERSE LENGTH=102
LOC114824323	XM_029100869.1	AT4G08370.1	| Proline-rich extensin-like family protein | chr4:5301962-5303314 REVERSE LENGTH=350
LOC103411614	XM_029100872.1	AT1G05785.2	| Got1/Sft2-like vescicle transport protein family | chr1:1730981-1732406 FORWARD LENGTH=135
LOC103418006	XM_017327491.2	AT3G25510.1	| disease resistance protein (TIR-NBS-LRR class), putative | chr3:9260838-9268797 REVERSE LENGTH=1981
LOC103418006	XR_003772555.1	AT3G25510.1	| disease resistance protein (TIR-NBS-LRR class), putative | chr3:9260838-9268797 REVERSE LENGTH=1981
LOC103435452	XR_529423.3	AT1G05870.4	| Protein of unknown function (DUF1685) | chr1:1772454-1773228 REVERSE LENGTH=189
LOC103435457	XM_017332122.2	AT1G50410.1	| SNF2 domain-containing protein / helicase domain-containing protein / zinc finger protein-related | chr1:18672828-18677365 FORWARD LENGTH=981
LOC103432719	XM_008370913.3	AT3G59400.1	GUN4 | enzyme binding;tetrapyrrole binding | chr3:21948881-21949678 REVERSE LENGTH=265
LOC114824545	XR_003772833.1	#N/A	#N/A
LOC114824599	XM_029101768.1	AT1G19260.1	| TTF-type zinc finger protein with HAT dimerisation domain | chr1:6657260-6659569 REVERSE LENGTH=769
LOC103432736	XM_008370930.3	AT1G36280.1	| L-Aspartase-like family protein | chr1:13640600-13642908 FORWARD LENGTH=527
LOC103432776	XM_029100940.1	AT4G30790.1	| INVOLVED IN: autophagy; EXPRESSED IN: 24 plant structures; EXPRESSED DURING: 15 growth stages; CONTAINS InterPro DOMAIN/s: Autophagy-related protein 17 (InterPro:IPR007240), Autophagy-related protein 11 (InterPro:IPR019460); Has 8793 Blast hits to 6268 proteins in 570 species: Archae - 89; Bacteria - 657; Metazoa - 4844; Fungi - 808; Plants - 441; Viruses - 15; Other Eukaryotes - 1939 (source: …
LOC103431952	XM_029100947.1	AT4G16970.1	| Protein kinase superfamily protein | chr4:9551516-9555766 REVERSE LENGTH=889
LOC103403701	XM_029100952.1	AT4G37680.2	HHP4 | heptahelical protein 4 | chr4:17701231-17702568 FORWARD LENGTH=385
LOC114824476	XM_029101616.1	AT2G36460.1	| Aldolase superfamily protein | chr2:15296929-15298387 REVERSE LENGTH=358
LOC114824344	XM_029100971.1	#N/A	#N/A
LOC103424902	XM_029100972.1	AT4G17600.1	LIL3:1 | Chlorophyll A-B binding family protein | chr4:9803759-9804714 FORWARD LENGTH=262
LOC103400372	XR_003772436.1	AT4G16845.1	VRN2 | VEFS-Box of polycomb protein | chr4:9476708-9479725 FORWARD LENGTH=440
LOC103415727	XM_017326906.2	AT4G16800.1	| ATP-dependent caseinolytic (Clp) protease/crotonase family protein | chr4:9454931-9457000 REVERSE LENGTH=301
LOC103400373	NM_001328714.1	#N/A	#N/A
LOC114824549	XR_003772837.1	#N/A	#N/A
LOC103427506	NM_001328883.1	#N/A	#N/A
LOC114824346	XM_029100985.1	AT5G47240.1	atnudt8, NUDT8 | nudix hydrolase homolog 8 | chr5:19183806-19185467 FORWARD LENGTH=369
LOC103432989	XM_008371206.3	AT4G16750.1	| Integrase-type DNA-binding superfamily protein | chr4:9421121-9421660 REVERSE LENGTH=179
LOC103433052	XM_008371272.1	AT1G59960.1	| NAD(P)-linked oxidoreductase superfamily protein | chr1:22071410-22073067 REVERSE LENGTH=326
LOC103433012	XM_008371237.3	AT4G16570.1	ATPRMT7, PRMT7 | protein arginine methyltransferase 7 | chr4:9336815-9340692 FORWARD LENGTH=724
LOC114824481	LOC114824481	#N/A	#N/A
LOC103413793	XM_029101014.1	AT4G23050.1	| PAS domain-containing protein tyrosine kinase family protein | chr4:12080112-12083708 FORWARD LENGTH=735
LOC103433060	XM_008371278.3	AT4G23030.1	| MATE efflux family protein | chr4:12072857-12074365 FORWARD LENGTH=502
LOC114824483	XM_029101626.1	AT4G05360.1	| Zinc knuckle (CCHC-type) family protein | chr4:2728204-2732337 FORWARD LENGTH=735
LOC103429463	XM_029101025.1	AT4G23020.2	| unknown protein; FUNCTIONS IN: molecular_function unknown; INVOLVED IN: biological_process unknown; LOCATED IN: cellular_component unknown; BEST Arabidopsis thaliana protein match is: unknown protein (TAIR:AT4G11780.1). | chr4:12066331-12068442 REVERSE LENGTH=452
LOC114824485	XM_029101629.1	AT5G65430.1	GRF8, 14-3-3KAPPA, GF14 KAPPA | general regulatory factor 8 | chr5:26148546-26150255 REVERSE LENGTH=248
LOC114824552	XM_029101727.1	AT4G22760.1	| Tetratricopeptide repeat (TPR)-like superfamily protein | chr4:11960553-11962289 FORWARD LENGTH=578
LOC103437200	XM_008375659.3	AT2G32300.1	UCC1 | uclacyanin 1 | chr2:13722510-13723464 FORWARD LENGTH=261
LOC103408289	XM_008347145.3	AT2G27830.1	| unknown protein; BEST Arabidopsis thaliana protein match is: unknown protein (TAIR:AT4G22758.1); Has 131 Blast hits to 131 proteins in 17 species: Archae - 0; Bacteria - 0; Metazoa - 0; Fungi - 0; Plants - 131; Viruses - 0; Other Eukaryotes - 0 (source: NCBI BLink). | chr2:11860734-11861306 FORWARD LENGTH=190
LOC103433066	XM_008371282.3	#N/A	#N/A
LOC114824662	LOC114824662	#N/A	#N/A
LOC103408298	XM_008347155.3	AT1G12330.1	| unknown protein; INVOLVED IN: biological_process unknown; LOCATED IN: chloroplast; EXPRESSED IN: 21 plant structures; EXPRESSED DURING: 12 growth stages; BEST Arabidopsis thaliana protein match is: unknown protein (TAIR:AT5G12900.1); Has 249 Blast hits to 249 proteins in 27 species: Archae - 0; Bacteria - 0; Metazoa - 7; Fungi - 14; Plants - 217; Viruses - 0; Other Eukaryotes - 11 (source: NCBI…
LOC103433077	XM_008371296.3	AT1G12310.1	| Calcium-binding EF-hand family protein | chr1:4187500-4187946 REVERSE LENGTH=148
LOC103433079	XM_008371299.3	#N/A	#N/A
LOC103433078	XM_008371298.3	AT1G62790.1	| Bifunctional inhibitor/lipid-transfer protein/seed storage 2S albumin superfamily protein | chr1:23252369-23253481 FORWARD LENGTH=150
LOC103433081	XM_008371302.3	AT1G62770.1	| Plant invertase/pectin methylesterase inhibitor superfamily protein | chr1:23246085-23246836 REVERSE LENGTH=204
LOC114824553	XR_003772839.1	#N/A	#N/A
LOC103433083	XM_029101046.1	AT1G62730.1	| Terpenoid synthases superfamily protein | chr1:23229204-23230118 REVERSE LENGTH=304
LOC103433087	XM_008371311.3	AT1G62710.1	BETA-VPE, BETAVPE | beta vacuolar processing enzyme | chr1:23224070-23226857 REVERSE LENGTH=486
LOC114824354	XM_029101047.1	AT1G09815.1	POLD4 | polymerase delta 4 | chr1:3189460-3190050 FORWARD LENGTH=124
LOC103422936	XM_029101633.1	AT1G19260.1	| TTF-type zinc finger protein with HAT dimerisation domain | chr1:6657260-6659569 REVERSE LENGTH=769
LOC114824487	XM_029101634.1	AT2G42590.1	GRF9, GF14 MU | general regulatory factor 9 | chr2:17732118-17733775 REVERSE LENGTH=263
LOC103420169	XR_003772624.1	#N/A	#N/A
LOC114824555	XR_003772841.1	#N/A	#N/A
LOC103433904	XM_008372196.3	#N/A	#N/A
LOC114824356	XR_003772629.1	#N/A	#N/A
LOC103444033	XM_008382936.3	AT2G45190.1	AFO, FIL, YAB1 | Plant-specific transcription factor YABBY family protein | chr2:18628450-18630552 REVERSE LENGTH=229
LOC114824556	XM_029101728.1	AT4G17640.1	CKB2 | casein kinase II beta chain 2 | chr4:9825438-9826988 FORWARD LENGTH=282
LOC103444031	XM_008382934.3	AT4G12420.2	SKU5 | Cupredoxin superfamily protein | chr4:7349941-7352868 REVERSE LENGTH=587
LOC103444025	XM_008382932.3	AT4G22570.1	APT3 | adenine phosphoribosyl transferase 3 | chr4:11882310-11885250 REVERSE LENGTH=183
LOC103429364	XM_008367517.3	AT1G12100.1	| Bifunctional inhibitor/lipid-transfer protein/seed storage 2S albumin superfamily protein | chr1:4095246-4095845 FORWARD LENGTH=132
LOC103444085	XM_008382997.1	AT1G78490.1	CYP708A3 | cytochrome P450, family 708, subfamily A, polypeptide 3 | chr1:29528349-29530391 FORWARD LENGTH=479
LOC114824357	XR_003772633.1	#N/A	#N/A
LOC103452027	XM_008391500.3	AT4G12510.1	| Bifunctional inhibitor/lipid-transfer protein/seed storage 2S albumin superfamily protein | chr4:7417414-7417803 REVERSE LENGTH=129
LOC103425280	XM_008363366.2	AT4G29090.1	| Ribonuclease H-like superfamily protein | chr4:14333528-14335255 FORWARD LENGTH=575
LOC114824678	XR_003772950.1	#N/A	#N/A
LOC103440972	XM_008379668.3	AT4G00150.1	HAM3, ATHAM3, LOM3 | GRAS family transcription factor | chr4:57429-59105 REVERSE LENGTH=558
LOC108173905	XR_001790669.2	#N/A	#N/A
LOC103410680	XR_003772635.1	AT4G19610.1	| nucleotide binding;nucleic acid binding;RNA binding | chr4:10677482-10681623 FORWARD LENGTH=816
LOC108169586	XR_001785853.2	#N/A	#N/A
LOC103415239	XM_008353579.3	AT4G16530.1	| Family of unknown function (DUF577) | chr4:9311355-9315554 FORWARD LENGTH=803
LOC114824491	LOC114824491	#N/A	#N/A
LOC114824358	XM_029101052.1	AT3G09920.3	PIP5K9 | phosphatidyl inositol monophosphate 5 kinase | chr3:3040426-3043676 REVERSE LENGTH=815
LOC114824360	LOC114824360	#N/A	#N/A
LOC103446621	LOC103446621	#N/A	#N/A
LOC103446618	XM_008385755.3	AT4G20990.1	ATACA4, ACA4 | alpha carbonic anhydrase 4 | chr4:11219772-11221126 FORWARD LENGTH=267
LOC114824361	XR_003772636.1	#N/A	#N/A
LOC114824557	XR_003772843.1	#N/A	#N/A
LOC103450023	XM_029101729.1	AT5G27730.1	| Protein of unknown function (DUF1624) | chr5:9820311-9822868 FORWARD LENGTH=472
TRNAY-GUA	rna-TRNAY-GUA-4	#N/A	#N/A
LOC103433192	XM_008371432.2	#N/A	#N/A
LOC103433110	XR_529086.3	#N/A	#N/A
LOC114824558	XM_029101730.1	AT3G56080.1	| S-adenosyl-L-methionine-dependent methyltransferases superfamily protein | chr3:20810526-20812988 REVERSE LENGTH=610
LOC114824559	XR_003772844.1	#N/A	#N/A
LOC103419873	XM_008357961.3	#N/A	#N/A
LOC108170265	XR_001786630.2	#N/A	#N/A
LOC114824368	XM_029101061.1	AT5G03370.1	| acylphosphatase family | chr5:825798-827020 REVERSE LENGTH=171
LOC103433212	XR_529092.3	#N/A	#N/A
LOC114824494	LOC114824494	#N/A	#N/A
LOC103433736	XM_029101071.1	AT5G03330.2	| Cysteine proteinases superfamily protein | chr5:807728-809608 FORWARD LENGTH=356
LOC114824371	XM_029101077.1	AT3G09830.2	| Protein kinase superfamily protein | chr3:3017199-3018696 FORWARD LENGTH=418
LOC103408315	LOC103408315	#N/A	#N/A
LOC103433223	XR_003772647.1	#N/A	#N/A
LOC103433228	XM_008371461.3	AT2G37220.1	| RNA-binding (RRM/RBD/RNP motifs) family protein | chr2:15634980-15636331 REVERSE LENGTH=289
LOC114824673	XR_003772945.1	#N/A	#N/A
LOC103407844	XM_008346717.3	AT5G03230.1	| Protein of unknown function, DUF584 | chr5:769636-770136 FORWARD LENGTH=166
LOC103424950	XM_008363036.2	AT2G13770.1	| CONTAINS InterPro DOMAIN/s: Putative harbinger transposase-derived nuclease (InterPro:IPR006912); Has 451 Blast hits to 352 proteins in 33 species: Archae - 0; Bacteria - 0; Metazoa - 28; Fungi - 8; Plants - 388; Viruses - 0; Other Eukaryotes - 27 (source: NCBI BLink). | chr2:5736603-5737847 FORWARD LENGTH=343
LOC114824372	XM_029101084.1	AT2G31170.2	SYCO ARATH | Cysteinyl-tRNA synthetase, class Ia family protein | chr2:13282559-13284256 REVERSE LENGTH=401
LOC103408333	XM_017324982.2	AT2G37170.1	PIP2B, PIP2;2 | plasma membrane intrinsic protein 2 | chr2:15613624-15614791 REVERSE LENGTH=285
LOC103433280	XR_529111.3	AT5G66730.1	| C2H2-like zinc finger protein | chr5:26641914-26643883 REVERSE LENGTH=500
LOC103419295	XM_008357407.3	AT1G61110.1	anac025, NAC025 | NAC domain containing protein 25 | chr1:22516730-22518055 FORWARD LENGTH=323
LOC103427547	XM_008365602.3	AT3G53380.1	| Concanavalin A-like lectin protein kinase family protein | chr3:19789204-19791351 REVERSE LENGTH=715
LOC114824375	XM_029101101.1	AT4G15880.1	ESD4, ATESD4 | Cysteine proteinases superfamily protein | chr4:9012769-9015797 FORWARD LENGTH=489
LOC114824375	XM_029101100.1	AT4G15880.1	ESD4, ATESD4 | Cysteine proteinases superfamily protein | chr4:9012769-9015797 FORWARD LENGTH=489
LOC103433268	LOC103433268	#N/A	#N/A
LOC103433349	LOC103433349	#N/A	#N/A
LOC103408400	XM_029101138.1	AT5G02790.1	GSTL3 | Glutathione S-transferase family protein | chr5:632877-634858 FORWARD LENGTH=235
LOC103433341	XM_008371589.3	AT2G37250.1	ADK, ATPADK1 | adenosine kinase | chr2:15641991-15643318 FORWARD LENGTH=284
LOC103400356	XM_008339003.3	AT2G20280.1	| Zinc finger C-x8-C-x5-C-x3-H type family protein | chr2:8740054-8742349 REVERSE LENGTH=371
LOC103419321	XM_029101152.1	AT3G53540.1	| unknown protein; LOCATED IN: plasma membrane; EXPRESSED IN: 24 plant structures; EXPRESSED DURING: 14 growth stages; CONTAINS InterPro DOMAIN/s: Protein of unknown function DUF3741 (InterPro:IPR022212); BEST Arabidopsis thaliana protein match is: Protein of unknown function (DUF3741) (TAIR:AT4G28760.2); Has 1710 Blast hits to 868 proteins in 206 species: Archae - 2; Bacteria - 409; Metazoa - 30…
LOC103433475	XM_029101651.1	AT3G47090.1	| Leucine-rich repeat protein kinase family protein | chr3:17341512-17344645 REVERSE LENGTH=1009
LOC103433374	XM_008371626.3	AT2G37460.1	| nodulin MtN21 /EamA-like transporter family protein | chr2:15726667-15729010 REVERSE LENGTH=380
LOC103427563	XM_008365622.3	AT2G37480.1	| unknown protein; BEST Arabidopsis thaliana protein match is: unknown protein (TAIR:AT3G53670.2); Has 186 Blast hits to 186 proteins in 35 species: Archae - 0; Bacteria - 2; Metazoa - 14; Fungi - 7; Plants - 154; Viruses - 0; Other Eukaryotes - 9 (source: NCBI BLink). | chr2:15738645-15739579 FORWARD LENGTH=194
LOC103433378	XR_003772666.1	#N/A	#N/A
LOC103408370	XM_017324988.2	AT2G37500.1	| arginine biosynthesis protein ArgJ family | chr2:15739904-15742689 REVERSE LENGTH=468
LOC103408369	XM_029101162.1	AT2G37520.1	| Acyl-CoA N-acyltransferase with RING/FYVE/PHD-type zinc finger domain | chr2:15745033-15749615 REVERSE LENGTH=829
LOC103433384	XM_008371637.3	AT2G28780.1	| unknown protein; INVOLVED IN: biological_process unknown; LOCATED IN: mitochondrion; EXPRESSED IN: inflorescence meristem, root, flower; EXPRESSED DURING: petal differentiation and expansion stage; CONTAINS InterPro DOMAIN/s: Protein of unknown function DUF939, bacterial (InterPro:IPR010343); BEST Arabidopsis thaliana protein match is: unknown protein (TAIR:AT3G09450.1); Has 671 Blast hits to 6…
LOC103419322	XR_003772670.1	#N/A	#N/A
LOC103433397	XM_029101168.1	AT3G18380.2	| sequence-specific DNA binding transcription factors;sequence-specific DNA binding | chr3:6311002-6313181 REVERSE LENGTH=349
LOC103433427	XM_029101188.1	AT5G02230.2	| Haloacid dehalogenase-like hydrolase (HAD) superfamily protein | chr5:449132-450507 FORWARD LENGTH=280
LOC103419390	XM_029101225.1	AT3G54010.1	PAS1, DEI1 | FKBP-type peptidyl-prolyl cis-trans isomerase family protein | chr3:20001042-20005063 FORWARD LENGTH=635
LOC103433630	XM_008371899.1	AT1G22360.1	AtUGT85A2, UGT85A2 | UDP-glucosyl transferase 85A2 | chr1:7895068-7897527 REVERSE LENGTH=481
LOC103433538	XM_008371802.3	AT5G54160.1	ATOMT1, OMT1 | O-methyltransferase 1 | chr5:21982075-21984167 FORWARD LENGTH=363
LOC108173212	XM_017331879.2	AT5G53670.1	| unknown protein; FUNCTIONS IN: molecular_function unknown; INVOLVED IN: biological_process unknown; LOCATED IN: endomembrane system; EXPRESSED IN: sperm cell; Has 1807 Blast hits to 1807 proteins in 277 species: Archae - 0; Bacteria - 0; Metazoa - 736; Fungi - 347; Plants - 385; Viruses - 0; Other Eukaryotes - 339 (source: NCBI BLink). | chr5:21796997-21797731 FORWARD LENGTH=244
LOC114824515	XM_029101669.1	AT4G23160.1	CRK8 | cysteine-rich RLK (RECEPTOR-like protein kinase) 8 | chr4:12129485-12134086 FORWARD LENGTH=1262
LOC103433664	XM_017331982.2	AT3G47570.1	| Leucine-rich repeat protein kinase family protein | chr3:17527611-17530748 FORWARD LENGTH=1010
LOC103433616	XR_529169.3	#N/A	#N/A
LOC114824409	XM_029101269.1	AT3G47570.1	| Leucine-rich repeat protein kinase family protein | chr3:17527611-17530748 FORWARD LENGTH=1010
LOC103408478	XM_029101271.1	AT3G47570.1	| Leucine-rich repeat protein kinase family protein | chr3:17527611-17530748 FORWARD LENGTH=1010
LOC114824572	XR_003772858.1	#N/A	#N/A
LOC103433618	XM_029101272.1	AT3G51830.1	ATG5, SAC8 | SAC domain-containing protein 8 | chr3:19220237-19225092 FORWARD LENGTH=588
LOC114824573	XR_003772860.1	#N/A	#N/A
LOC103425929	XM_008364028.3	AT5G01320.1	| Thiamine pyrophosphate dependent pyruvate decarboxylase family protein | chr5:129484-131625 REVERSE LENGTH=603
LOC103418939	XM_029101289.1	AT5G65700.2	BAM1 | Leucine-rich receptor-like protein kinase family protein | chr5:26281826-26284945 FORWARD LENGTH=1003
LOC103408569	XM_008347409.1	AT3G06240.1	| F-box family protein | chr3:1887336-1888619 FORWARD LENGTH=427
LOC103433676	XM_008371942.3	AT2G38290.1	ATAMT2, AMT2;1, AMT2 | ammonium transporter 2 | chr2:16039672-16042291 REVERSE LENGTH=475
LOC103433711	XM_008371980.3	#N/A	#N/A
LOC103433712	XM_008371983.3	#N/A	#N/A
LOC103434020	LOC103434020	#N/A	#N/A
LOC108172530	XM_017330205.1	AT3G02890.1	| RING/FYVE/PHD zinc finger superfamily protein | chr3:640828-645303 FORWARD LENGTH=994
LOC103408576	LOC103408576	#N/A	#N/A
LOC114824578	XR_003772865.1	#N/A	#N/A
LOC103430710	XM_008368859.1	AT5G09620.1	| Octicosapeptide/Phox/Bem1p family protein | chr5:2983757-2985352 REVERSE LENGTH=531
LOC103433737	XM_008372017.3	AT5G49720.1	ATGH9A1, TSD1, DEC, KOR, RSW2, IRX2, KOR1, GH9A1 | glycosyl hydrolase 9A1 | chr5:20197765-20200168 REVERSE LENGTH=621
LOC103433773	XM_008372058.3	AT1G64230.2	UBC28 | ubiquitin-conjugating enzyme 28 | chr1:23833792-23835220 FORWARD LENGTH=148
LOC103433780	XM_008372068.3	AT1G79400.1	ATCHX2, CHX2 | cation/H+ exchanger 2 | chr1:29864992-29867840 FORWARD LENGTH=783
LOC103419418	XM_029101351.1	AT5G24910.1	CYP714A1 | cytochrome P450, family 714, subfamily A, polypeptide 1 | chr5:8567674-8570260 REVERSE LENGTH=532
LOC103433802	XR_003772735.1	#N/A	#N/A
LOC108173223	XM_029101358.1	AT3G63350.1	AT-HSFA7B, HSFA7B | winged-helix DNA-binding transcription factor family protein | chr3:23399468-23400812 FORWARD LENGTH=282
LOC114824681	XR_003772953.1	#N/A	#N/A
LOC103434049	XM_029101362.1	AT1G79620.1	| Leucine-rich repeat protein kinase family protein | chr1:29957633-29962174 REVERSE LENGTH=971
LOC103408596	XM_029101364.1	AT1G79620.1	| Leucine-rich repeat protein kinase family protein | chr1:29957633-29962174 REVERSE LENGTH=971
LOC108169427	XM_017322782.2	AT5G53670.1	| unknown protein; FUNCTIONS IN: molecular_function unknown; INVOLVED IN: biological_process unknown; LOCATED IN: endomembrane system; EXPRESSED IN: sperm cell; Has 1807 Blast hits to 1807 proteins in 277 species: Archae - 0; Bacteria - 0; Metazoa - 736; Fungi - 347; Plants - 385; Viruses - 0; Other Eukaryotes - 339 (source: NCBI BLink). | chr5:21796997-21797731 FORWARD LENGTH=244
LOC103419472	XM_008357567.2	AT5G48670.1	FEM111, AGL80 | AGAMOUS-like 80 | chr5:19738825-19739790 REVERSE LENGTH=321
LOC103433840	XR_003772747.1	#N/A	#N/A
LOC103419476	XM_008357571.2	AT1G56423.1	| unknown protein; FUNCTIONS IN: molecular_function unknown; INVOLVED IN: biological_process unknown; LOCATED IN: endomembrane system; Has 30201 Blast hits to 17322 proteins in 780 species: Archae - 12; Bacteria - 1396; Metazoa - 17338; Fungi - 3422; Plants - 5037; Viruses - 0; Other Eukaryotes - 2996 (source: NCBI BLink). | chr1:21129075-21130558 FORWARD LENGTH=270
LOC108172536	XR_001789112.2	#N/A	#N/A
TRNAS-UGA	rna-TRNAS-UGA-2	#N/A	#N/A
LOC103434105	XM_029101701.1	AT1G45616.1	AtRLP6, RLP6 | receptor like protein 6 | chr1:17183550-17186534 REVERSE LENGTH=994
LOC103434072	LOC103434072	#N/A	#N/A
LOC114824667	XR_003772940.1	#N/A	#N/A
LOC103434252	LOC103434252	#N/A	#N/A
LOC103434170	XR_001789839.2	#N/A	#N/A
LOC103419557	XM_029101562.1	AT1G08790.1	| Protein of unknown function (DUF1685) | chr1:2811989-2812646 FORWARD LENGTH=190
LOC103434190	XM_008372504.3	AT5G28640.1	AN3, GIF, GIF1, ATGIF1 | SSXT family protein | chr5:10647831-10649620 REVERSE LENGTH=210
LOC114824541	XM_029101715.1	AT5G51160.1	| Ankyrin repeat family protein | chr5:20792280-20793681 FORWARD LENGTH=442
LOC103434354	XM_017331784.2	AT2G19230.1	| Leucine-rich repeat transmembrane protein kinase protein | chr2:8343452-8348431 REVERSE LENGTH=1025
LOC103427754	XM_029101601.1	AT3G07070.1	| Protein kinase superfamily protein | chr3:2238455-2240074 FORWARD LENGTH=414
LOC103408678	XR_003772803.1	#N/A	#N/A
LOC103436649	XM_008375091.3	AT1G33290.1	| P-loop containing nucleoside triphosphate hydrolases superfamily protein | chr1:12074125-12075989 FORWARD LENGTH=379
LOC103420118	XM_008358183.3	AT4G10340.1	LHCB5 | light harvesting complex of photosystem II 5 | chr4:6408200-6409496 FORWARD LENGTH=280
LOC114825195	XR_003773855.1	#N/A	#N/A
LOC103436645	XM_008375087.3	AT1G33440.1	| Major facilitator superfamily protein | chr1:12127712-12130327 REVERSE LENGTH=601
LOC103454059	XM_029101787.1	AT1G33420.1	| RING/FYVE/PHD zinc finger superfamily protein | chr1:12121063-12123346 REVERSE LENGTH=697
LOC103454052	XM_029101788.1	AT3G19770.1	ATVPS9A, VPS9A, VPS9 | Vacuolar sorting protein 9 (VPS9) domain | chr3:6866916-6869114 FORWARD LENGTH=520
LOC103455061	XM_008394654.3	AT1G59610.1	ADL3, CF1, DRP2B, DL3 | dynamin-like 3 | chr1:21893413-21900780 FORWARD LENGTH=920
LOC103419683	XM_029101793.1	AT1G71360.1	| Galactose-binding protein | chr1:26892214-26894166 REVERSE LENGTH=596
LOC103422156	XM_008360192.1	AT5G43930.3	| Transducin family protein / WD-40 repeat family protein | chr5:17677047-17680577 FORWARD LENGTH=726
LOC103414188	XR_003772992.1	#N/A	#N/A
LOC103416158	XR_003773001.1	#N/A	#N/A
LOC103431689	XM_008369869.3	AT1G05510.1	| Protein of unknown function (DUF1264) | chr1:1629527-1630690 FORWARD LENGTH=241
LOC114824726	XM_029101815.1	AT1G33490.1	| unknown protein; CONTAINS InterPro DOMAIN/s: Protein of unknown function DUF2062 (InterPro:IPR018639); BEST Arabidopsis thaliana protein match is: unknown protein (TAIR:AT4G10140.1); Has 88 Blast hits to 88 proteins in 29 species: Archae - 0; Bacteria - 28; Metazoa - 0; Fungi - 0; Plants - 54; Viruses - 0; Other Eukaryotes - 6 (source: NCBI BLink). | chr1:12150941-12152276 REVERSE LENGTH=175
LOC103424411	XM_008362494.2	AT5G06900.1	CYP93D1 | cytochrome P450, family 93, subfamily D, polypeptide 1 | chr5:2136160-2137925 REVERSE LENGTH=507
LOC108173752	XR_001790457.2	#N/A	#N/A
LOC103436618	XM_008375063.3	AT1G17950.1	ATMYB52, BW52, MYB52 | myb domain protein 52 | chr1:6177764-6179063 FORWARD LENGTH=249
LOC114824733	XR_003773021.1	#N/A	#N/A
LOC114824737	XR_003773023.1	#N/A	#N/A
LOC108173542	XM_017332784.1	AT1G24090.1	| RNase H family protein | chr1:8520834-8522737 FORWARD LENGTH=353
LOC103437240	XM_008375712.3	AT1G43790.1	TED6 | tracheary element differentiation-related 6 | chr1:16575952-16576302 FORWARD LENGTH=116
LOC103437222	LOC103437222	#N/A	#N/A
LOC103416302	XM_029101850.1	AT1G78780.2	| pathogenesis-related family protein | chr1:29621447-29622431 REVERSE LENGTH=238
LOC103402177	XM_008340916.3	AT5G27860.2	| unknown protein; FUNCTIONS IN: molecular_function unknown; INVOLVED IN: biological_process unknown; LOCATED IN: chloroplast; EXPRESSED IN: pollen tube; Has 23049 Blast hits to 11981 proteins in 648 species: Archae - 2; Bacteria - 589; Metazoa - 13464; Fungi - 1977; Plants - 1635; Viruses - 89; Other Eukaryotes - 5293 (source: NCBI BLink). | chr5:9875068-9876442 REVERSE LENGTH=177
LOC103402174	XM_008340911.3	AT5G48940.1	| Leucine-rich repeat transmembrane protein kinase family protein | chr5:19839785-19843744 FORWARD LENGTH=1135
LOC103412721	XM_008351254.2	AT5G04060.1	| S-adenosyl-L-methionine-dependent methyltransferases superfamily protein | chr5:1099271-1101810 FORWARD LENGTH=600
LOC103402234	LOC103402234	#N/A	#N/A
LOC103416300	XR_003773026.1	#N/A	#N/A
LOC103416300	XR_003773027.1	#N/A	#N/A
LOC103420956	XM_008358993.3	AT5G17680.1	| disease resistance protein (TIR-NBS-LRR class), putative | chr5:5822999-5827153 FORWARD LENGTH=1294
LOC103402161	XM_008340898.3	AT1G43710.1	emb1075 | Pyridoxal phosphate (PLP)-dependent transferases superfamily protein | chr1:16486534-16488298 REVERSE LENGTH=482
LOC103444308	XM_008383247.2	#N/A	#N/A
LOC103444306	LOC103444306	#N/A	#N/A
LOC108173322	XR_001789993.2	#N/A	#N/A
LOC103448897	XM_008388155.2	AT5G11880.1	| Pyridoxal-dependent decarboxylase family protein | chr5:3827806-3829942 REVERSE LENGTH=489
LOC103448901	XM_029101910.1	AT1G71710.2	| DNAse I-like superfamily protein | chr1:26973796-26976747 REVERSE LENGTH=655
LOC114824745	XR_003773054.1	#N/A	#N/A
LOC103424901	XR_003773056.1	#N/A	#N/A
LOC103455989	LOC103455989	#N/A	#N/A
LOC108174066	XM_017334371.1	AT4G37660.1	| Ribosomal protein L12/ ATP-dependent Clp protease adaptor protein ClpS family protein | chr4:17695543-17696046 FORWARD LENGTH=167
LOC114825203	XR_003773860.1	#N/A	#N/A
LOC103436615	XM_008375061.1	AT3G48530.1	KING1 | SNF1-related protein kinase regulatory subunit gamma 1 | chr3:17987559-17989592 FORWARD LENGTH=424
LOC103428132	XM_029101943.1	AT1G02170.1	LOL3, ATMCPB1, MCP1B, ATMC1, MC1 | metacaspase 1 | chr1:411883-413426 FORWARD LENGTH=367
LOC103436608	XR_529564.3	#N/A	#N/A
LOC103436609	XM_029101949.1	AT1G02170.1	LOL3, ATMCPB1, MCP1B, ATMC1, MC1 | metacaspase 1 | chr1:411883-413426 FORWARD LENGTH=367
LOC114825062	XM_029103395.1	AT1G02170.1	LOL3, ATMCPB1, MCP1B, ATMC1, MC1 | metacaspase 1 | chr1:411883-413426 FORWARD LENGTH=367
LOC103436536	XM_008374967.3	AT5G64220.2	| Calmodulin-binding transcription activator protein with CG-1 and Ankyrin domains | chr5:25686434-25691903 FORWARD LENGTH=1050
LOC103436543	XM_017332552.2	AT3G24000.1	| Tetratricopeptide repeat (TPR)-like superfamily protein | chr3:8672774-8674881 FORWARD LENGTH=665
LOC103436545	XR_001790174.2	AT1G36050.2	| Endoplasmic reticulum vesicle transporter protein | chr1:13450467-13453055 FORWARD LENGTH=386
LOC103436584	XM_008375026.1	AT3G46830.1	ATRAB11A, ATRABA2C, ATRAB-A2C, RAB-A2C, RABA2c | RAB GTPase homolog A2C | chr3:17246699-17248362 REVERSE LENGTH=217
LOC103436585	XM_008375027.3	AT4G33600.1	| unknown protein; FUNCTIONS IN: molecular_function unknown; INVOLVED IN: biological_process unknown; LOCATED IN: endomembrane system; EXPRESSED IN: 6 plant structures; EXPRESSED DURING: 4 anthesis, C globular stage, petal differentiation and expansion stage; BEST Arabidopsis thaliana protein match is: unknown protein (TAIR:AT4G33590.1); Has 131 Blast hits to 131 proteins in 40 species: Archae - …
LOC103407027	XM_008345989.1	AT1G55990.1	| glycine-rich protein | chr1:20942487-20942951 REVERSE LENGTH=139
LOC103409375	XM_029101978.1	AT2G14050.1	MCM9 | minichromosome maintenance 9 | chr2:5909240-5913817 FORWARD LENGTH=646
LOC103436557	XM_008374995.3	AT4G33630.2	EX1 | Protein of unknown function (DUF3506) | chr4:16155560-16159094 FORWARD LENGTH=684
LOC114825205	XR_003773862.1	#N/A	#N/A
LOC103409371	NM_001328762.1	AT3G21175.2	ZML1, GATA24 | ZIM-like 1 | chr3:7422832-7424598 FORWARD LENGTH=295
LOC103436561	XM_008374998.3	AT5G09570.1	| Cox19-like CHCH family protein | chr5:2970733-2971970 FORWARD LENGTH=139
LOC103436563	XM_008375001.3	AT4G33650.1	ADL2, DRP3A | dynamin-related protein 3A | chr4:16161073-16166587 FORWARD LENGTH=808
LOC108173428	XM_029103631.1	AT2G14210.1	ANR1, AGL44 | AGAMOUS-like 44 | chr2:6018841-6023585 FORWARD LENGTH=234
LOC103436594	XM_008375035.3	AT1G29070.1	| Ribosomal protein L34 | chr1:10149884-10151155 FORWARD LENGTH=157
LOC114824756	XR_003773068.1	#N/A	#N/A
LOC114825064	LOC114825064	#N/A	#N/A
LOC114824757	XM_029101983.1	AT5G64430.1	| Octicosapeptide/Phox/Bem1p family protein | chr5:25762540-25764081 REVERSE LENGTH=513
LOC103430976	XM_008369123.3	AT5G64440.1	AtFAAH, FAAH | fatty acid amide hydrolase | chr5:25766229-25770260 FORWARD LENGTH=607
LOC103407709	XM_029101991.1	AT5G42260.1	BGLU12 | beta glucosidase 12 | chr5:16898712-16900235 FORWARD LENGTH=507
LOC114824763	XM_029101992.1	AT2G21220.1	| SAUR-like auxin-responsive protein family | chr2:9089380-9089694 FORWARD LENGTH=104
LOC114824775	XM_029102006.1	AT5G66320.2	GATA5 | GATA transcription factor 5 | chr5:26496208-26497309 REVERSE LENGTH=339
LOC114824778	XM_029102013.1	AT3G06240.1	| F-box family protein | chr3:1887336-1888619 FORWARD LENGTH=427
LOC103406677	LOC103406677	#N/A	#N/A
LOC103445119	XM_008384098.3	AT4G34630.1	| unknown protein; Has 30 Blast hits to 30 proteins in 10 species: Archae - 0; Bacteria - 2; Metazoa - 0; Fungi - 0; Plants - 24; Viruses - 0; Other Eukaryotes - 4 (source: NCBI BLink). | chr4:16537093-16537692 REVERSE LENGTH=199
LOC114824781	XM_029102017.1	AT2G16430.2	PAP10, ATPAP10 | purple acid phosphatase 10 | chr2:7120502-7122772 REVERSE LENGTH=468
LOC103440368	XM_008379040.3	AT2G16405.1	| Transducin/WD40 repeat-like superfamily protein | chr2:7105915-7108787 REVERSE LENGTH=482
LOC103421655	XM_008359700.1	AT1G27480.1	| alpha/beta-Hydrolases superfamily protein | chr1:9544607-9546168 FORWARD LENGTH=432
LOC103410484	XM_008349180.2	AT4G39110.1	| Malectin/receptor-like protein kinase family protein | chr4:18222483-18225119 REVERSE LENGTH=878
LOC103428634	XM_008366752.3	AT5G43010.1	RPT4A | regulatory particle triple-A ATPase 4A | chr5:17248563-17251014 REVERSE LENGTH=399
LOC103428658	XM_008366785.1	AT1G42190.1	| GAG/POL/ENV polyprotein | chr1:15761082-15761276 FORWARD LENGTH=64
LOC103415094	XM_008353450.3	AT4G39140.5	| RING/U-box superfamily protein | chr4:18229637-18231282 REVERSE LENGTH=429
LOC103448427	XM_008387692.3	AT3G47570.1	| Leucine-rich repeat protein kinase family protein | chr3:17527611-17530748 FORWARD LENGTH=1010
LOC103413201	LOC103413201	#N/A	#N/A
LOC103448420	XM_017335978.2	AT2G21540.3	SFH3 | SEC14-like 3 | chr2:9220831-9223737 REVERSE LENGTH=542
LOC103448413	XM_029102026.1	AT4G39210.1	APL3 | Glucose-1-phosphate adenylyltransferase family protein | chr4:18260332-18263181 FORWARD LENGTH=521
LOC103424219	XM_008362315.3	AT5G66440.1	| unknown protein; BEST Arabidopsis thaliana protein match is: unknown protein (TAIR:AT4G34560.1); Has 1807 Blast hits to 1807 proteins in 277 species: Archae - 0; Bacteria - 0; Metazoa - 736; Fungi - 347; Plants - 385; Viruses - 0; Other Eukaryotes - 339 (source: NCBI BLink). | chr5:26530274-26531032 REVERSE LENGTH=252
LOC114824783	XM_029102027.1	AT2G16365.2	| F-box family protein | chr2:7074940-7076389 FORWARD LENGTH=455
LOC114825296	XR_003773938.1	#N/A	#N/A
LOC114824784	XM_029102028.1	AT4G25730.1	| FtsJ-like methyltransferase family protein | chr4:13102906-13106718 REVERSE LENGTH=821
LOC103448494	XM_029103405.1	AT2G44220.1	| Protein of Unknown Function (DUF239) | chr2:18283803-18285690 FORWARD LENGTH=403
LOC103448493	XM_008387750.3	AT2G21620.1	RD2 | Adenine nucleotide alpha hydrolases-like superfamily protein | chr2:9248749-9249986 FORWARD LENGTH=187
LOC108174618	XR_001791457.2	#N/A	#N/A
LOC103445011	XM_029102033.1	AT2G18360.1	| alpha/beta-Hydrolases superfamily protein | chr2:7976848-7979221 REVERSE LENGTH=313
LOC103441555	XM_008380238.3	AT2G21650.1	MEE3, ATRL2, RSM1 | Homeodomain-like superfamily protein | chr2:9259654-9260419 FORWARD LENGTH=101
LOC103428781	XR_528504.3	#N/A	#N/A
LOC103420648	XM_008358698.3	AT1G63850.1	| BTB/POZ domain-containing protein | chr1:23696962-23698708 FORWARD LENGTH=548
LOC103439154	XM_008377704.3	AT4G34490.1	ATCAP1, CAP 1, CAP1 | cyclase associated protein 1 | chr4:16484896-16487355 REVERSE LENGTH=476
LOC103439170	XM_017333235.2	#N/A	#N/A
LOC103439151	XM_008377702.2	AT4G34440.1	| Protein kinase superfamily protein | chr4:16466008-16468748 FORWARD LENGTH=670
LOC114824790	XM_029102042.1	AT3G18820.1	ATRABG3F, ATRAB7B, RAB71, RABG3F, RAB7B | RAB GTPase homolog G3F | chr3:6484266-6486005 FORWARD LENGTH=206
LOC114824789	XM_029102041.1	AT4G34430.2	CHB3, ATSWI3D | DNA-binding family protein | chr4:16461069-16464993 FORWARD LENGTH=985
LOC103427250	XM_008365317.3	AT1G49320.1	ATUSPL1, USPL1 | unknown seed protein like 1 | chr1:18246441-18247817 FORWARD LENGTH=280
LOC103424982	XM_008363068.2	AT1G49320.1	ATUSPL1, USPL1 | unknown seed protein like 1 | chr1:18246441-18247817 FORWARD LENGTH=280
LOC103425022	XR_003773089.1	AT3G22960.1	PKP1, PKP-ALPHA | Pyruvate kinase family protein | chr3:8139369-8141771 FORWARD LENGTH=596
LOC103424974	XM_008363063.3	AT3G18830.1	ATPLT5, PMT5, ATPMT5 | polyol/monosaccharide transporter 5 | chr3:6489000-6491209 REVERSE LENGTH=539
LOC103405346	XM_029102048.1	AT2G16120.1	PMT1, ATPMT1 | polyol/monosaccharide transporter 1 | chr2:6996727-6998441 REVERSE LENGTH=511
LOC103406155	LOC103406155	#N/A	#N/A
LOC108174349	XR_003773124.1	#N/A	#N/A
LOC103412270	XM_008350860.3	AT5G66680.1	DGL1 | dolichyl-diphosphooligosaccharide-protein glycosyltransferase 48kDa subunit family protein | chr5:26617840-26620581 REVERSE LENGTH=437
LOC103422269	XM_008360305.1	AT5G48490.1	| Bifunctional inhibitor/lipid-transfer protein/seed storage 2S albumin superfamily protein | chr5:19647932-19648237 REVERSE LENGTH=101
LOC103429610	XM_008367751.3	AT4G34320.1	| Protein of unknown function (DUF677) | chr4:16422436-16423824 FORWARD LENGTH=374
LOC114824792	XR_003773134.1	#N/A	#N/A
LOC114824792	XR_003773141.1	#N/A	#N/A
TRNAI-AAU	rna-TRNAI-AAU-3	#N/A	#N/A
LOC114824794	XM_029102057.1	AT1G49430.1	LACS2, LRD2 | long-chain acyl-CoA synthetase 2 | chr1:18291188-18295641 FORWARD LENGTH=665
LOC114825289	XR_003773931.1	#N/A	#N/A
LOC103425751	XM_008363847.3	AT2G16070.2	PDV2 | plastid division2 | chr2:6984072-6985356 REVERSE LENGTH=307
LOC103425751	XM_029102059.1	AT2G16070.2	PDV2 | plastid division2 | chr2:6984072-6985356 REVERSE LENGTH=307
LOC103444932	XM_029102064.1	AT2G04865.1	| Aminotransferase-like, plant mobile domain family protein | chr2:1712149-1714599 FORWARD LENGTH=667
LOC108171887	XM_029102067.1	AT2G40550.1	ETG1 | E2F target gene 1 | chr2:16934927-16938033 FORWARD LENGTH=589
LOC103425803	XM_008363914.3	AT3G18990.1	VRN1, REM39 | AP2/B3-like transcriptional factor family protein | chr3:6549077-6551568 REVERSE LENGTH=341
LOC103437362	XM_029103410.1	AT2G13770.1	| CONTAINS InterPro DOMAIN/s: Putative harbinger transposase-derived nuclease (InterPro:IPR006912); Has 451 Blast hits to 352 proteins in 33 species: Archae - 0; Bacteria - 0; Metazoa - 28; Fungi - 8; Plants - 388; Viruses - 0; Other Eukaryotes - 27 (source: NCBI BLink). | chr2:5736603-5737847 FORWARD LENGTH=343
LOC114824796	XR_003773158.1	#N/A	#N/A
LOC103437358	LOC103437358	#N/A	#N/A
LOC114824799	LOC114824799	#N/A	#N/A
LOC114824801	XR_003773164.1	#N/A	#N/A
LOC114824802	XM_029102072.1	AT3G19090.1	| RNA-binding protein | chr3:6601466-6603709 FORWARD LENGTH=455
LOC114825215	XM_029103638.1	AT1G49570.1	| Peroxidase superfamily protein | chr1:18347077-18348712 FORWARD LENGTH=350
LOC114824803	XM_029102075.1	AT2G15790.1	SQN, CYP40 | peptidyl-prolyl cis-trans isomerase / cyclophilin-40 (CYP40) / rotamase | chr2:6878144-6880743 REVERSE LENGTH=361
LOC114824804	XM_029102076.1	AT3G50530.1	CRK | CDPK-related kinase | chr3:18753833-18756487 FORWARD LENGTH=601
LOC114825074	LOC114825074	#N/A	#N/A
LOC114824807	XM_029102080.1	AT2G15760.1	| Protein of unknown function (DUF1645) | chr2:6865807-6866754 REVERSE LENGTH=315
LOC103433671	XM_008371936.2	AT3G47570.1	| Leucine-rich repeat protein kinase family protein | chr3:17527611-17530748 FORWARD LENGTH=1010
LOC103454498	XM_029102081.1	AT2G15730.1	| P-loop containing nucleoside triphosphate hydrolases superfamily protein | chr2:6849797-6851881 FORWARD LENGTH=344
LOC114824809	XR_003773170.1	#N/A	#N/A
LOC114825216	XR_003773868.1	#N/A	#N/A
LOC103426404	XM_029103415.1	AT1G19260.1	| TTF-type zinc finger protein with HAT dimerisation domain | chr1:6657260-6659569 REVERSE LENGTH=769
LOC103436502	XM_008374937.3	AT1G14870.1	PCR2 | PLANT CADMIUM RESISTANCE 2 | chr1:5128591-5129458 REVERSE LENGTH=152
LOC103436501	XM_008374936.3	AT2G15690.1	| Tetratricopeptide repeat (TPR)-like superfamily protein | chr2:6831855-6833594 REVERSE LENGTH=579
LOC103436493	XM_008374927.3	AT3G19260.1	LAG1 HOMOLOG 2, LOH2 | LAG1 homologue 2 | chr3:6669448-6671257 REVERSE LENGTH=296
CYP707A	XM_008374924.3	AT2G29090.2	CYP707A2 | cytochrome P450, family 707, subfamily A, polypeptide 2 | chr2:12495038-12499080 REVERSE LENGTH=482
LOC103436484	XM_008374912.3	AT4G34000.2	ABF3, DPBF5 | abscisic acid responsive elements-binding factor 3 | chr4:16296008-16297971 FORWARD LENGTH=454
LOC114824813	XM_029102095.1	AT2G15560.1	| Putative endonuclease or glycosyl hydrolase | chr2:6788319-6789788 REVERSE LENGTH=489
LOC103436478	XM_008374907.3	AT1G49740.1	| PLC-like phosphodiesterases superfamily protein | chr1:18407728-18409468 FORWARD LENGTH=359
LOC103437161	XM_008375617.3	AT2G09990.1	| Ribosomal protein S5 domain 2-like superfamily protein | chr2:3781442-3781882 FORWARD LENGTH=146
LOC103437162	XM_029102098.1	AT5G53380.1	| O-acyltransferase (WSD1-like) family protein | chr5:21654601-21656539 FORWARD LENGTH=483
LOC103409545	XR_525181.3	#N/A	#N/A
LOC114824815	XR_003773182.1	#N/A	#N/A
LOC114824816	XR_003773183.1	#N/A	#N/A
LOC103418352	XM_008356478.3	AT4G34131.1	UGT73B3 | UDP-glucosyl transferase 73B3 | chr4:16343268-16344713 REVERSE LENGTH=481
LOC114825082	XM_029103421.1	AT3G17440.2	NPSN13, ATNPSN13 | novel plant snare 13 | chr3:5970153-5972290 REVERSE LENGTH=216
LOC103436442	XM_017332532.2	AT4G35220.1	| Cyclase family protein | chr4:16752636-16753966 FORWARD LENGTH=272
LOC103436437	XM_008374866.3	#N/A	#N/A
LOC114825085	LOC114825085	#N/A	#N/A
LOC103420100	XM_008358158.3	AT2G15240.1	| UNC-50 family protein | chr2:6615980-6618862 REVERSE LENGTH=252
LOC103429378	XM_008367531.3	AT2G15220.1	| Plant basic secretory protein (BSP) family protein | chr2:6608689-6609366 FORWARD LENGTH=225
LOC114824819	XM_029102112.1	AT3G19500.1	| basic helix-loop-helix (bHLH) DNA-binding superfamily protein | chr3:6759289-6760893 REVERSE LENGTH=270
LOC114825090	XM_029103430.1	AT1G34070.1	| CONTAINS InterPro DOMAIN/s: Retrotransposon gag protein (InterPro:IPR005162); BEST Arabidopsis thaliana protein match is: unknown protein (TAIR:AT5G48050.1); Has 648 Blast hits to 647 proteins in 29 species: Archae - 0; Bacteria - 0; Metazoa - 16; Fungi - 25; Plants - 607; Viruses - 0; Other Eukaryotes - 0 (source: NCBI BLink). | chr1:12402283-12403209 FORWARD LENGTH=308
LOC114825292	XR_003773934.1	#N/A	#N/A
LOC103436426	XM_029102113.1	#N/A	#N/A
LOC114825091	XM_029103431.1	AT5G32450.1	| RNA binding (RRM/RBD/RNP motifs) family protein | chr5:12079707-12081317 FORWARD LENGTH=267
LOC103436422	XM_008374848.3	AT3G25580.1	| Thioredoxin superfamily protein | chr3:9292557-9294148 FORWARD LENGTH=210
LOC103420084	LOC103420084	#N/A	#N/A
LOC103436419	XM_008374845.3	AT3G19540.1	| Protein of unknown function (DUF620) | chr3:6780762-6782633 FORWARD LENGTH=485
LOC103434711	XM_008373059.3	AT4G33920.1	| Protein phosphatase 2C family protein | chr4:16260876-16262703 FORWARD LENGTH=380
LOC114825092	XM_029103433.1	AT3G05660.1	AtRLP33, RLP33 | receptor like protein 33 | chr3:1649258-1652001 REVERSE LENGTH=875
LOC103422598	XM_008360659.3	AT2G14835.2	| RING/U-box superfamily protein | chr2:6367238-6370610 FORWARD LENGTH=343
LOC103447118	XM_008386294.3	AT2G14740.2	ATVSR3, VSR3, VSR2;2, BP80-2;2 | vaculolar sorting receptor 3 | chr2:6308895-6312303 FORWARD LENGTH=628
LOC103447147	XM_029103434.1	AT5G67500.1	VDAC2, ATVDAC2 | voltage dependent anion channel 2 | chr5:26935223-26937123 FORWARD LENGTH=276
LOC103422601	XR_003773875.1	#N/A	#N/A
LOC114825223	XR_003773876.1	#N/A	#N/A
LOC103419998	XM_008358075.3	AT2G41420.1	| proline-rich family protein | chr2:17266794-17267873 REVERSE LENGTH=98
LOC108170803	XM_029102151.1	AT1G33540.1	scpl18 | serine carboxypeptidase-like 18 | chr1:12162349-12164700 REVERSE LENGTH=446
LOC114825224	XR_003773877.1	AT1G73270.1	scpl6 | serine carboxypeptidase-like 6 | chr1:27549021-27552517 REVERSE LENGTH=452
LOC114825225	XM_029103645.1	AT5G28950.1	| unknown protein; BEST Arabidopsis thaliana protein match is: unknown protein (TAIR:AT5G41980.1); Has 448 Blast hits to 446 proteins in 74 species: Archae - 0; Bacteria - 0; Metazoa - 31; Fungi - 21; Plants - 396; Viruses - 0; Other Eukaryotes - 0 (source: NCBI BLink). | chr5:10992505-10993435 FORWARD LENGTH=148
LOC103448179	XM_008387436.3	AT1G13570.1	| F-box/RNI-like superfamily protein | chr1:4642528-4643930 REVERSE LENGTH=416
LOC103436343	XM_008374763.3	AT3G57750.2	| Protein kinase superfamily protein | chr3:21394050-21395054 FORWARD LENGTH=334
LOC103428110	XM_029102157.1	AT3G19670.1	ATPRP40B, PRP40B | pre-mRNA-processing protein 40B | chr3:6828242-6836582 REVERSE LENGTH=992
LOC103436320	XM_008374742.3	AT2G44480.1	BGLU17 | beta glucosidase 17 | chr2:18359780-18363001 FORWARD LENGTH=517
LOC103436341	XM_029102162.1	AT5G44640.1	BGLU13 | beta glucosidase 13 | chr5:18011146-18012669 FORWARD LENGTH=507
LOC103436305	XM_008374729.3	AT1G10020.1	| Protein of unknown function (DUF1005) | chr1:3269939-3271732 REVERSE LENGTH=461
LOC103436304	XM_008374726.3	AT4G37820.1	| unknown protein; BEST Arabidopsis thaliana protein match is: unknown protein (TAIR:AT2G22795.1); Has 433572 Blast hits to 177005 proteins in 4263 species: Archae - 2016; Bacteria - 67591; Metazoa - 157995; Fungi - 49745; Plants - 22011; Viruses - 2192; Other Eukaryotes - 132022 (source: NCBI BLink). | chr4:17785692-17787290 FORWARD LENGTH=532
LOC103436302	NM_001311210.1	#N/A	#N/A
LOC103436327	XM_008374752.2	AT2G01120.2	ORC4 | origin recognition complex subunit 4 | chr2:85444-88027 FORWARD LENGTH=424
LOC108173377	XM_017332304.1	AT1G43760.1	| DNAse I-like superfamily protein | chr1:16528880-16531065 REVERSE LENGTH=626
LOC103436280	XM_008374707.3	AT4G33720.1	| CAP (Cysteine-rich secretory proteins, Antigen 5, and Pathogenesis-related 1 protein) superfamily protein | chr4:16182813-16183304 FORWARD LENGTH=163
LOC114824834	XR_003773220.1	#N/A	#N/A
LOC103436469	XM_008374898.3	AT3G49720.2	| unknown protein; FUNCTIONS IN: molecular_function unknown; INVOLVED IN: biological_process unknown; LOCATED IN: chloroplast thylakoid membrane, Golgi apparatus, plasma membrane, membrane; EXPRESSED IN: 25 plant structures; EXPRESSED DURING: 15 growth stages; BEST Arabidopsis thaliana protein match is: unknown protein (TAIR:AT5G65810.1); Has 64 Blast hits to 64 proteins in 11 species: Archae - 0…
LOC103409320	XM_029102176.1	AT1G58440.1	XF1, SQE1 | FAD/NAD(P)-binding oxidoreductase family protein | chr1:21714094-21717246 REVERSE LENGTH=531
LOC103412446	XR_003773222.1	#N/A	#N/A
LOC103454119	XM_008393706.2	AT3G29810.1	COBL2 | COBRA-like protein 2 precursor | chr3:11728212-11730158 FORWARD LENGTH=441
LOC114825107	XM_029103453.1	AT1G67070.1	DIN9, PMI2 | Mannose-6-phosphate isomerase, type I | chr1:25042324-25044412 FORWARD LENGTH=441
LOC103436235	XM_008374657.3	AT2G21140.1	ATPRP2, PRP2 | proline-rich protein 2 | chr2:9060868-9062035 REVERSE LENGTH=321
LOC103436242	XM_008374666.3	AT2G21110.1	| Disease resistance-responsive (dirigent-like protein) family protein | chr2:9050290-9050850 REVERSE LENGTH=186
LOC114825112	XM_029103459.1	AT2G06500.1	| hAT family dimerisation domain | chr2:2580718-2583223 REVERSE LENGTH=582
LOC114825113	XM_029103461.1	AT3G29763.1	| General transcription factor 2-related zinc finger protein | chr3:11593924-11595441 REVERSE LENGTH=505
LOC103410246	XM_029102194.1	AT4G35000.1	APX3 | ascorbate peroxidase 3 | chr4:16665007-16667541 REVERSE LENGTH=287
LOC103440810	XM_017333852.2	#N/A	#N/A
LOC103422109	XR_003773242.1	#N/A	#N/A
LOC103445270	XM_008384262.3	AT2G03800.1	GEK1 | D-aminoacyl-tRNA deacylases | chr2:1156782-1158695 FORWARD LENGTH=317
LOC114825114	XM_029103463.1	AT5G53670.1	| unknown protein; FUNCTIONS IN: molecular_function unknown; INVOLVED IN: biological_process unknown; LOCATED IN: endomembrane system; EXPRESSED IN: sperm cell; Has 1807 Blast hits to 1807 proteins in 277 species: Archae - 0; Bacteria - 0; Metazoa - 736; Fungi - 347; Plants - 385; Viruses - 0; Other Eukaryotes - 339 (source: NCBI BLink). | chr5:21796997-21797731 FORWARD LENGTH=244
LOC103445251	XM_008384246.3	AT2G17040.1	anac036, NAC036 | NAC domain containing protein 36 | chr2:7407123-7408120 FORWARD LENGTH=276
LOC114825116	XM_029103465.1	AT2G17080.1	| Arabidopsis protein of unknown function (DUF241) | chr2:7433326-7434117 REVERSE LENGTH=263
LOC108173015	XM_017331360.2	AT4G35250.1	| NAD(P)-binding Rossmann-fold superfamily protein | chr4:16771401-16773269 REVERSE LENGTH=395
LOC114824853	XM_029102233.1	AT1G19250.1	FMO1 | flavin-dependent monooxygenase 1 | chr1:6650656-6653053 REVERSE LENGTH=530
LOC103409296	XM_029102234.1	AT1G12740.1	CYP87A2 | cytochrome P450, family 87, subfamily A, polypeptide 2 | chr1:4342462-4344569 FORWARD LENGTH=472
LOC103414477	XR_003773272.1	AT1G20760.1	| Calcium-binding EF hand family protein | chr1:7209515-7214773 FORWARD LENGTH=1019
LOC114824858	XR_003773284.1	#N/A	#N/A
LOC114825117	XM_029103467.1	AT5G02520.1	| CONTAINS InterPro DOMAIN/s: SANT associated (InterPro:IPR015216); BEST Arabidopsis thaliana protein match is: kinase interacting family protein (TAIR:AT1G58210.1); Has 842 Blast hits to 736 proteins in 154 species: Archae - 2; Bacteria - 99; Metazoa - 236; Fungi - 52; Plants - 90; Viruses - 0; Other Eukaryotes - 363 (source: NCBI BLink). | chr5:561325-563840 FORWARD LENGTH=598
LOC114825118	LOC114825118	#N/A	#N/A
LOC103440935	XM_017333990.2	AT1G75820.1	CLV1, FAS3, FLO5, ATCLV1 | Leucine-rich receptor-like protein kinase family protein | chr1:28463631-28466652 REVERSE LENGTH=980
LOC103428733	XM_029102291.1	AT4G35310.1	CPK5, ATCPK5 | calmodulin-domain protein kinase 5 | chr4:16802436-16804628 FORWARD LENGTH=556
LOC103410658	XM_029102294.1	AT2G17290.1	CPK6, ATCDPK3, ATCPK6 | Calcium-dependent protein kinase family protein | chr2:7517005-7519239 FORWARD LENGTH=544
LOC103421055	XM_008359091.3	AT2G17350.1	| unknown protein; Has 119 Blast hits to 93 proteins in 40 species: Archae - 0; Bacteria - 3; Metazoa - 18; Fungi - 12; Plants - 44; Viruses - 0; Other Eukaryotes - 42 (source: NCBI BLink). | chr2:7545703-7546148 REVERSE LENGTH=117
LOC103410655	XR_003773884.1	#N/A	#N/A
LOC103421051	XM_029102309.1	AT1G69550.1	| disease resistance protein (TIR-NBS-LRR class) | chr1:26148836-26153374 REVERSE LENGTH=1400
LOC103440950	LOC103440950	#N/A	#N/A
LOC103419991	LOC103419991	#N/A	#N/A
LOC103419989	LOC103419989	#N/A	#N/A
LOC103409227	XM_029102365.1	AT5G17680.1	| disease resistance protein (TIR-NBS-LRR class), putative | chr5:5822999-5827153 FORWARD LENGTH=1294
LOC103436041	XM_029103477.1	#N/A	#N/A
LOC114824874	XR_003773354.1	#N/A	#N/A
LOC103409233	XM_008348048.3	AT1G21070.1	| Nucleotide-sugar transporter family protein | chr1:7376148-7377810 REVERSE LENGTH=348
LOC114825232	XR_003773886.1	#N/A	#N/A
LOC114824875	XM_029102387.1	AT4G11230.1	| Riboflavin synthase-like superfamily protein | chr4:6840791-6845587 REVERSE LENGTH=941
LOC114825233	XR_003773887.1	#N/A	#N/A
LOC103428044	XM_029103486.1	AT3G25260.1	| Major facilitator superfamily protein | chr3:9199594-9201764 FORWARD LENGTH=515
LOC103435892	XM_008374321.3	AT3G07340.1	| basic helix-loop-helix (bHLH) DNA-binding superfamily protein | chr3:2341188-2343288 REVERSE LENGTH=456
LOC103435890	XM_008374318.3	AT5G48580.1	FKBP15-2 | FK506- and rapamycin-binding protein 15 kD-2 | chr5:19696156-19697304 REVERSE LENGTH=163
LOC103435886	XM_008374315.3	AT3G07310.1	| Protein of unknown function (DUF760) | chr3:2328057-2329677 REVERSE LENGTH=368
LOC114824892	XM_029102481.1	AT1G76930.1	ATEXT4, ORG5, ATEXT1, EXT1, EXT4 | extensin 4 | chr1:28895449-28896853 REVERSE LENGTH=293
LOC103435983	XM_008374411.3	AT1G04850.1	| ubiquitin-associated (UBA)/TS-N domain-containing protein | chr1:1365311-1368706 REVERSE LENGTH=413
LOC103435832	XM_008374250.3	AT3G24820.1	| BSD domain-containing protein | chr3:9062717-9064366 REVERSE LENGTH=186
LOC114825235	XR_003773888.1	#N/A	#N/A
LOC103435808	XM_029102539.1	AT2G45710.1	| Zinc-binding ribosomal protein family protein | chr2:18831243-18831999 FORWARD LENGTH=84
LOC103408027	XM_029102545.1	AT1G56130.1	| Leucine-rich repeat transmembrane protein kinase | chr1:20994931-21000887 REVERSE LENGTH=1032
LOC103408028	XM_029102544.1	AT5G45160.1	| Root hair defective 3 GTP-binding protein (RHD3) | chr5:18264991-18270035 FORWARD LENGTH=834
LOC103435965	XM_029102543.1	AT4G13220.1	| unknown protein; FUNCTIONS IN: molecular_function unknown; INVOLVED IN: biological_process unknown; LOCATED IN: chloroplast; EXPRESSED IN: 22 plant structures; EXPRESSED DURING: 13 growth stages; Has 27 Blast hits to 27 proteins in 10 species: Archae - 0; Bacteria - 0; Metazoa - 0; Fungi - 0; Plants - 27; Viruses - 0; Other Eukaryotes - 0 (source: NCBI BLink). | chr4:7674431-7675275 REVERSE LEN…
LOC114825131	XM_029103495.1	AT2G06541.1	| TTF-type zinc finger protein with HAT dimerisation domain | chr2:2598222-2600326 REVERSE LENGTH=592
LOC103428041	XM_008366129.3	#N/A	#N/A
LOC103435762	XM_029102564.1	AT2G20390.1	| unknown protein; Has 50 Blast hits to 50 proteins in 18 species: Archae - 0; Bacteria - 2; Metazoa - 0; Fungi - 0; Plants - 48; Viruses - 0; Other Eukaryotes - 0 (source: NCBI BLink). | chr2:8796475-8798142 REVERSE LENGTH=183
LOC103431718	XM_029102571.1	AT4G16520.2	ATG8F | Ubiquitin-like superfamily protein | chr4:9306882-9308113 REVERSE LENGTH=121
LOC103428003	XM_008366094.3	AT1G30690.2	| Sec14p-like phosphatidylinositol transfer family protein | chr1:10888284-10890085 FORWARD LENGTH=540
LOC114824926	XM_029102641.1	AT5G51300.3	| splicing factor-related | chr5:20849881-20852295 REVERSE LENGTH=804
LOC103421453	XM_029102671.1	AT5G08020.1	ATRPA70B, RPA70B | RPA70-kDa subunit B | chr5:2572107-2574879 FORWARD LENGTH=604
LOC103419891	LOC103419891	#N/A	#N/A
LOC103405632	XR_003773500.1	#N/A	#N/A
LOC103409120	XM_029102698.1	AT1G47720.1	OSB1 | Primosome PriB/single-strand DNA-binding | chr1:17561514-17562859 REVERSE LENGTH=261
LOC103408274	XR_003773509.1	#N/A	#N/A
LOC103452965	XM_008392488.3	AT1G52800.1	| 2-oxoglutarate (2OG) and Fe(II)-dependent oxygenase superfamily protein | chr1:19664044-19665362 FORWARD LENGTH=314
LOC103424006	XM_029103519.1	AT1G61010.3	CPSF73-I | cleavage and polyadenylation specificity factor 73-I | chr1:22474954-22477660 REVERSE LENGTH=693
LOC114825148	LOC114825148	#N/A	#N/A
LOC103407625	XM_029102740.1	AT1G03670.1	| ankyrin repeat family protein | chr1:914222-916222 REVERSE LENGTH=616
LOC114824931	XR_003773527.1	#N/A	#N/A
LOC103428088	XM_029102760.1	AT1G56000.1	| FAD/NAD(P)-binding oxidoreductase family protein | chr1:20944149-20946101 FORWARD LENGTH=384
LOC108173404	XR_003773540.1	#N/A	#N/A
LOC103427389	XM_029103526.1	AT5G04800.4	| Ribosomal S17 family protein | chr5:1389217-1389642 FORWARD LENGTH=141
LOC103435412	XM_008373805.3	AT3G12830.1	| SAUR-like auxin-responsive protein family | chr3:4079117-4079515 REVERSE LENGTH=132
LOC103422292	XR_003773553.1	#N/A	#N/A
LOC114825154	XM_029103528.1	AT1G20925.1	| Auxin efflux carrier family protein | chr1:7289973-7292507 FORWARD LENGTH=472
LOC108173018	XR_003773565.1	#N/A	#N/A
LOC103411681	XM_029102817.1	AT4G39830.1	| Cupredoxin superfamily protein | chr4:18479103-18481184 FORWARD LENGTH=582
LOC103435573	LOC103435573	#N/A	#N/A
LOC103409095	XM_029102826.1	AT4G27290.1	| S-locus lectin protein kinase family protein | chr4:13666281-13669202 FORWARD LENGTH=783
LOC103435535	XR_003773594.1	AT1G16330.1	CYCB3;1 | cyclin b3;1 | chr1:5582387-5587391 REVERSE LENGTH=648
LOC108173417	XR_001790048.2	#N/A	#N/A
LOC103435360	XM_008373752.3	AT1G54320.1	| LEM3 (ligand-effect modulator 3) family protein / CDC50 family protein | chr1:20275732-20277793 REVERSE LENGTH=349
LOC103435503	XM_029103668.1	AT3G12750.1	ZIP1 | zinc transporter 1 precursor | chr3:4051950-4053156 REVERSE LENGTH=355
LOC103435294	XR_003773619.1	AT4G19950.1	| unknown protein; BEST Arabidopsis thaliana protein match is: unknown protein (TAIR:AT5G44860.1); Has 338 Blast hits to 330 proteins in 72 species: Archae - 2; Bacteria - 94; Metazoa - 7; Fungi - 0; Plants - 232; Viruses - 0; Other Eukaryotes - 3 (source: NCBI BLink). | chr4:10809977-10810942 FORWARD LENGTH=321
LOC103435280	LOC103435280	#N/A	#N/A
LOC103435272	XM_008373656.3	AT4G15000.1	| Ribosomal L27e protein family | chr4:8571896-8572303 FORWARD LENGTH=135
LOC103419777	XM_029102974.1	AT5G45160.1	| Root hair defective 3 GTP-binding protein (RHD3) | chr5:18264991-18270035 FORWARD LENGTH=834
LOC103438143	XM_029102970.1	AT1G56130.1	| Leucine-rich repeat transmembrane protein kinase | chr1:20994931-21000887 REVERSE LENGTH=1032
LOC114824976	XR_003773634.1	#N/A	#N/A
LOC103435250	XM_029103556.1	AT5G45170.1	| Haloacid dehalogenase-like hydrolase (HAD) superfamily protein | chr5:18270555-18273129 REVERSE LENGTH=372
LOC103423486	XM_008361569.2	AT2G43000.1	anac042, NAC042 | NAC domain containing protein 42 | chr2:17880617-17882584 REVERSE LENGTH=275
LOC103450662	XM_029102999.1	AT4G19550.1	| zinc ion binding;transcription regulators | chr4:10659414-10661170 REVERSE LENGTH=212
LOC114825256	XR_003773905.1	#N/A	#N/A
LOC114825257	XR_003773906.1	#N/A	#N/A
LOC114825258	XR_003773907.1	#N/A	#N/A
LOC114824991	XM_029103030.1	AT2G34790.1	MEE23, EDA28 | FAD-binding Berberine family protein | chr2:14673998-14677237 REVERSE LENGTH=532
LOC103455003	XM_017337189.2	AT2G34790.1	MEE23, EDA28 | FAD-binding Berberine family protein | chr2:14673998-14677237 REVERSE LENGTH=532
LOC114825262	XM_029103672.1	AT5G39190.1	GLP2A, ATGER2, GER2 | germin-like protein 2 | chr5:15692771-15693546 REVERSE LENGTH=222
LOC114825170	LOC114825170	#N/A	#N/A
LOC103419865	LOC103419865	#N/A	#N/A
LOC103435626	XM_008374016.2	#N/A	#N/A
LOC108172571	XR_001789136.2	#N/A	#N/A
LOC103409108	XM_008347927.3	AT4G05390.1	ATRFNR1, RFNR1 | root FNR 1 | chr4:2738839-2740483 REVERSE LENGTH=378
LOC103435619	XM_008374007.3	AT1G30500.2	NF-YA7 | nuclear factor Y, subunit A7 | chr1:10804736-10805896 REVERSE LENGTH=190
LOC103435619	XM_029103058.1	AT1G30500.2	NF-YA7 | nuclear factor Y, subunit A7 | chr1:10804736-10805896 REVERSE LENGTH=190
LOC103446130	XM_029103060.1	AT2G34660.2	MRP2, ABCC2, AtABCC2 | multidrug resistance-associated protein 2 | chr2:14603267-14612387 FORWARD LENGTH=1623
LOC114825005	XM_029103064.1	AT4G05460.1	| RNI-like superfamily protein | chr4:2761106-2762400 REVERSE LENGTH=302
LOC103434979	XM_008373363.3	AT3G19620.1	| Glycosyl hydrolase family protein | chr3:6815613-6818308 REVERSE LENGTH=781
LOC103427869	XM_008365950.3	AT1G29820.2	| Magnesium transporter CorA-like family protein | chr1:10438219-10440625 FORWARD LENGTH=540
LOC103427306	XR_003773709.1	#N/A	#N/A
LOC103405238	XM_029103112.1	AT3G14840.2	| Leucine-rich repeat transmembrane protein kinase | chr3:4988271-4993891 FORWARD LENGTH=1020
LOC103434888	XM_029103149.1	AT5G53130.1	CNGC1, ATCNGC1 | cyclic nucleotide gated channel 1 | chr5:21537830-21540490 REVERSE LENGTH=716
LOC103408866	XM_008347684.3	AT5G53130.1	CNGC1, ATCNGC1 | cyclic nucleotide gated channel 1 | chr5:21537830-21540490 REVERSE LENGTH=716
LOC103434872	XM_029101776.1	AT5G45900.1	APG7, ATAPG7, ATG7, ATATG7 | ThiF family protein | chr5:18615304-18618436 FORWARD LENGTH=697
LOC103427852	XR_528390.3	#N/A	#N/A
LOC114825018	XR_003773728.1	#N/A	#N/A
LOC103408842	XM_008347658.3	AT1G28310.2	| Dof-type zinc finger DNA-binding family protein | chr1:9912534-9913685 REVERSE LENGTH=325
LOC108170966	XM_029103597.1	AT3G30730.1	| unknown protein; Has 59 Blast hits to 59 proteins in 7 species: Archae - 0; Bacteria - 0; Metazoa - 0; Fungi - 0; Plants - 59; Viruses - 0; Other Eukaryotes - 0 (source: NCBI BLink). | chr3:12357396-12357599 REVERSE LENGTH=67
LOC103419676	XR_003773732.1	#N/A	#N/A
LOC103447719	XM_029103213.1	AT5G08370.1	AtAGAL2, AGAL2 | alpha-galactosidase 2 | chr5:2691116-2693441 REVERSE LENGTH=396
LOC103434744	XM_008373102.3	AT5G08370.1	AtAGAL2, AGAL2 | alpha-galactosidase 2 | chr5:2691116-2693441 REVERSE LENGTH=396
LOC103415217	XM_029103243.1	AT1G11340.1	| S-locus lectin protein kinase family protein | chr1:3814116-3817420 REVERSE LENGTH=901
LOC103429239	XM_029103602.1	#N/A	#N/A
LOC108170637	XR_003773763.1	#N/A	#N/A
LOC103426251	XM_029103259.1	AT1G11340.1	| S-locus lectin protein kinase family protein | chr1:3814116-3817420 REVERSE LENGTH=901
LOC103417452	XM_029103265.1	AT4G27300.1	| S-locus lectin protein kinase family protein | chr4:13669308-13672348 REVERSE LENGTH=815
LOC103434627	XM_008372980.3	AT1G61740.1	| Sulfite exporter TauE/SafE family protein | chr1:22798365-22801020 REVERSE LENGTH=458
LOC108173315	XM_029103279.1	AT5G63520.1	| CONTAINS InterPro DOMAIN/s: F-box domain, Skp2-like (InterPro:IPR022364), FIST C domain (InterPro:IPR019494), FIST domain, N-terminal (InterPro:IPR013702); Has 137 Blast hits to 137 proteins in 56 species: Archae - 0; Bacteria - 88; Metazoa - 6; Fungi - 0; Plants - 32; Viruses - 0; Other Eukaryotes - 11 (source: NCBI BLink). | chr5:25426300-25429093 REVERSE LENGTH=519
LOC114825043	XR_003773781.1	#N/A	#N/A
LOC103408803	XM_029103615.1	AT1G11920.1	| Pectin lyase-like superfamily protein | chr1:4023667-4025097 REVERSE LENGTH=384
LOC103419632	XM_008357731.3	AT1G11925.1	| Stigma-specific Stig1 family protein | chr1:4026195-4026617 REVERSE LENGTH=140
LOC103434460	XM_008372821.3	AT4G03965.1	| RING/U-box superfamily protein | chr4:1889576-1890205 FORWARD LENGTH=209
LOC103419630	XM_029103356.1	AT3G29765.1	| General transcription factor 2-related zinc finger protein | chr3:11595467-11597077 REVERSE LENGTH=536
LOC103419595	XM_008357696.3	AT5G55290.2	| ATPase, V0 complex, subunit E | chr5:22423037-22424086 REVERSE LENGTH=70
LOC103434564	XM_008372923.3	AT5G56510.1	APUM12, PUM12 | pumilio 12 | chr5:22881721-22883842 FORWARD LENGTH=596
LOC103446958	XM_029103681.1	AT4G02750.1	| Tetratricopeptide repeat (TPR)-like superfamily protein | chr4:1221116-1223461 REVERSE LENGTH=781
LOC103419966	XM_029104336.1	AT2G33590.1	| NAD(P)-binding Rossmann-fold superfamily protein | chr2:14224622-14226365 FORWARD LENGTH=321
LOC103409399	XM_029104339.1	AT1G76460.1	| RNA-binding (RRM/RBD/RNP motifs) family protein | chr1:28686932-28688506 REVERSE LENGTH=285
LOC103436709	XM_008375162.3	AT1G76420.1	CUC3, NAC368, ANAC031 | NAC (No Apical Meristem) domain transcriptional regulator superfamily protein | chr1:28672029-28673835 REVERSE LENGTH=334
LOC103413014	XM_029104259.1	AT1G61560.1	MLO6, ATMLO6 | Seven transmembrane MLO family protein | chr1:22708875-22712032 REVERSE LENGTH=583
LOC114825584	XR_003774316.1	#N/A	#N/A
LOC114825591	XM_029104369.1	AT1G77360.1	| Tetratricopeptide repeat (TPR)-like superfamily protein | chr1:29071983-29073536 REVERSE LENGTH=517
LOC103436811	XM_008375262.2	AT5G48670.1	FEM111, AGL80 | AGAMOUS-like 80 | chr5:19738825-19739790 REVERSE LENGTH=321
LOC103436771	XM_017332968.2	AT4G19040.1	EDR2 | ENHANCED DISEASE RESISTANCE 2 | chr4:10431799-10437171 REVERSE LENGTH=718
LOC103409425	XM_008348243.3	AT1G32120.1	| FUNCTIONS IN: molecular_function unknown; INVOLVED IN: biological_process unknown; LOCATED IN: membrane; EXPRESSED IN: 14 plant structures; EXPRESSED DURING: 4 anthesis, C globular stage, F mature embryo stage, petal differentiation and expansion stage, E expanded cotyledon stage; CONTAINS InterPro DOMAIN/s: Aminotransferase-like, plant mobile domain (InterPro:IPR019557), Protein of unknown fun…
LOC103409423	XM_008348241.3	AT4G19045.1	| Mob1/phocein family protein | chr4:10438213-10439788 REVERSE LENGTH=215
LOC103436785	XM_029104389.1	AT1G64880.1	| Ribosomal protein S5 family protein | chr1:24105713-24108780 FORWARD LENGTH=515
LOC114825593	XM_029104390.1	AT2G36010.2	E2F3, ATE2FA | E2F transcription factor 3 | chr2:15119688-15122893 FORWARD LENGTH=514
LOC114825596	XM_029104398.1	AT1G31350.1	KUF1 | KAR-UP F-box 1 | chr1:11221519-11222706 REVERSE LENGTH=395
LOC114825567	XM_029104302.1	AT4G35230.1	BSK1 | BR-signaling kinase 1 | chr4:16755325-16758041 REVERSE LENGTH=512
LOC114825571	LOC114825571	#N/A	#N/A
LOC114825695	XR_003774526.1	#N/A	#N/A
LOC103409488	XM_008348307.2	AT4G40060.1	ATHB16, ATHB-16, HB16 | homeobox protein 16 | chr4:18571682-18572774 REVERSE LENGTH=294
LOC103436897	NM_001328944.1	#N/A	#N/A
LOC114825606	XM_029104474.1	AT4G17770.1	ATTPS5, TPS5 | trehalose phosphatase/synthase 5 | chr4:9877055-9880084 FORWARD LENGTH=862
LOC103415953	XM_029104486.1	AT1G32400.3	TOM2A | tobamovirus multiplication 2A | chr1:11689393-11690873 REVERSE LENGTH=280
LOC103436932	XM_008375385.3	AT4G18020.6	APRR2 | CheY-like two-component responsive regulator family protein | chr4:10003738-10006682 REVERSE LENGTH=535
LOC103436933	XM_029104493.1	AT4G18030.1	| S-adenosyl-L-methionine-dependent methyltransferases superfamily protein | chr4:10012850-10015267 REVERSE LENGTH=621
LOC114825525	XR_003774280.1	#N/A	#N/A
LOC114825608	XM_029104501.1	#N/A	#N/A
LOC108173534	XM_017332774.2	AT2G02650.1	| Ribonuclease H-like superfamily protein | chr2:735411-736546 FORWARD LENGTH=365
LOC103436950	XM_008375405.3	AT3G10950.1	| Zinc-binding ribosomal protein family protein | chr3:3423893-3424566 FORWARD LENGTH=92
LOC103409474	XR_003774281.1	#N/A	#N/A
LOC103420203	XM_008358268.3	AT4G17050.1	UGLYAH | ureidoglycine aminohydrolase | chr4:9589662-9592413 FORWARD LENGTH=298
LOC103436978	XM_008375443.3	AT4G17530.1	RAB1C, ATRAB1C, ATRABD2C | RAB GTPase homolog 1C | chr4:9773721-9775424 REVERSE LENGTH=202
LOC103437048	XM_008375511.2	AT5G58960.3	GIL1 | Plant protein of unknown function (DUF641) | chr5:23806906-23808360 FORWARD LENGTH=484
LOC103436984	XM_029104523.1	AT4G16845.1	VRN2 | VEFS-Box of polycomb protein | chr4:9476708-9479725 FORWARD LENGTH=440
LOC103410687	LOC103410687	#N/A	#N/A
LOC103437130	XM_017332656.2	AT4G02570.4	CUL1 | cullin 1 | chr4:1129315-1133435 FORWARD LENGTH=738
LOC114825698	XR_003774529.1	#N/A	#N/A
LOC114825435	LOC114825435	#N/A	#N/A
LOC103437151	XM_008375602.3	AT4G16790.1	| hydroxyproline-rich glycoprotein family protein | chr4:9451747-9453168 REVERSE LENGTH=473
LOC114825436	XM_029104154.1	AT1G72300.1	| Leucine-rich receptor-like protein kinase family protein | chr1:27217679-27220966 REVERSE LENGTH=1095
LOC103437149	XM_008375601.3	AT5G47360.1	| Tetratricopeptide repeat (TPR)-like superfamily protein | chr5:19214445-19215878 REVERSE LENGTH=477
LOC103417376	XM_008355569.3	AT2G35680.1	| Phosphotyrosine protein phosphatases superfamily protein | chr2:14997004-14998590 REVERSE LENGTH=337
LOC103437094	XM_008375551.3	AT4G17350.1	| Plant protein of unknown function (DUF828) with plant pleckstrin homology-like region | chr4:9701582-9703358 FORWARD LENGTH=405
LOC114825437	XM_029104156.1	ATMG00850.1	ORF107E | DNA/RNA polymerases superfamily protein | chrM:235338-235661 FORWARD LENGTH=107
LOC103437115	XM_008375571.3	AT4G16640.1	| Matrixin family protein | chr4:9367396-9368490 REVERSE LENGTH=364
LOC103437113	XM_029104157.1	#N/A	#N/A
LOC103409518	XM_008348343.3	AT3G60580.1	| C2H2-like zinc finger protein | chr3:22394007-22394873 FORWARD LENGTH=288
LOC103437087	XM_029104558.1	AT2G35720.1	OWL1 | DNAJ heat shock N-terminal domain-containing protein | chr2:15016883-15019866 FORWARD LENGTH=538
LOC103437086	XM_029104559.1	#N/A	#N/A
LOC103437081	XM_008375540.3	AT4G16563.1	| Eukaryotic aspartyl protease family protein | chr4:9329933-9331432 REVERSE LENGTH=499
LOC103437079	XM_008375538.3	AT2G45140.1	PVA12 | plant VAP homolog 12 | chr2:18611029-18612971 FORWARD LENGTH=239
LOC114825618	XM_029104567.1	AT4G25200.1	ATHSP23.6-MITO, HSP23.6-MITO | mitochondrion-localized small heat shock protein 23.6 | chr4:12917089-12917858 FORWARD LENGTH=210
LOC103434102	XM_029104158.1	AT5G47580.1	| unknown protein; BEST Arabidopsis thaliana protein match is: unknown protein (TAIR:AT4G17250.1); Has 1807 Blast hits to 1807 proteins in 277 species: Archae - 0; Bacteria - 0; Metazoa - 736; Fungi - 347; Plants - 385; Viruses - 0; Other Eukaryotes - 339 (source: NCBI BLink). | chr5:19294948-19297194 REVERSE LENGTH=748
LOC103416822	LOC103416822	#N/A	#N/A
LOC114825620	XM_029104569.1	AT2G35736.2	| unknown protein; FUNCTIONS IN: molecular_function unknown; INVOLVED IN: biological_process unknown; LOCATED IN: endomembrane system; EXPRESSED IN: 22 plant structures; EXPRESSED DURING: 13 growth stages; BEST Arabidopsis thaliana protein match is: unknown protein (TAIR:AT4G25225.1). | chr2:15023084-15023254 REVERSE LENGTH=56
LOC114825526	XR_003774282.1	#N/A	#N/A
LOC114819283	XM_029104571.1	AT4G16510.1	| YbaK/aminoacyl-tRNA synthetase-associated domain | chr4:9302816-9304869 FORWARD LENGTH=232
LOC108174842	XR_003774284.1	#N/A	#N/A
LOC103454759	XM_008394359.3	AT4G12490.1	| Bifunctional inhibitor/lipid-transfer protein/seed storage 2S albumin superfamily protein | chr4:7409830-7410378 REVERSE LENGTH=182
LOC103454758	XM_008394357.3	AT1G12100.1	| Bifunctional inhibitor/lipid-transfer protein/seed storage 2S albumin superfamily protein | chr1:4095246-4095845 FORWARD LENGTH=132
LOC103437211	XM_008375669.3	AT4G22540.1	ORP2A | OSBP(oxysterol binding protein)-related protein 2A | chr4:11860969-11866108 REVERSE LENGTH=721
LOC103437211	XM_029104574.1	AT4G22540.1	ORP2A | OSBP(oxysterol binding protein)-related protein 2A | chr4:11860969-11866108 REVERSE LENGTH=721
LOC103409565	XM_008348382.3	AT4G22570.1	APT3 | adenine phosphoribosyl transferase 3 | chr4:11882310-11885250 REVERSE LENGTH=183
LOC114825439	XM_029104160.1	AT1G08470.1	SSL3 | strictosidine synthase-like 3 | chr1:2682262-2683977 REVERSE LENGTH=390
LOC103409575	LOC103409575	#N/A	#N/A
LOC103409537	LOC103409537	#N/A	#N/A
LOC103437135	XM_008375585.3	AT4G22600.1	| unknown protein; Has 26 Blast hits to 26 proteins in 8 species: Archae - 0; Bacteria - 0; Metazoa - 0; Fungi - 0; Plants - 26; Viruses - 0; Other Eukaryotes - 0 (source: NCBI BLink). | chr4:11900211-11901032 REVERSE LENGTH=273
LOC103405981	XM_029104581.1	AT4G12080.1	AHL1, ATAHL1 | AT-hook motif nuclear-localized protein 1 | chr4:7239466-7241246 FORWARD LENGTH=356
LOC103409784	LOC103409784	#N/A	#N/A
LOC103420216	XM_008358280.3	AT4G12340.1	| copper ion binding | chr4:7321492-7322004 REVERSE LENGTH=170
LOC114825441	XM_029104163.1	AT4G12350.1	MYB42, AtMYB42 | myb domain protein 42 | chr4:7324912-7326636 FORWARD LENGTH=286
LOC103427577	XM_008365637.3	AT1G62790.2	| Bifunctional inhibitor/lipid-transfer protein/seed storage 2S albumin superfamily protein | chr1:23252369-23253481 FORWARD LENGTH=149
LOC103450128	XM_008389445.3	AT5G62360.1	| Plant invertase/pectin methylesterase inhibitor superfamily protein | chr5:25040699-25041310 FORWARD LENGTH=203
LOC114825700	XR_003774531.1	#N/A	#N/A
LOC114825442	XM_029104164.1	AT4G08170.3	| Inositol 1,3,4-trisphosphate 5/6-kinase family protein | chr4:5163707-5164990 REVERSE LENGTH=224
LOC114825443	XM_029104165.1	AT4G23160.1	CRK8 | cysteine-rich RLK (RECEPTOR-like protein kinase) 8 | chr4:12129485-12134086 FORWARD LENGTH=1262
LOC103437156	LOC103437156	#N/A	#N/A
LOC103409544	XM_008348366.3	AT1G63100.1	| GRAS family transcription factor | chr1:23399391-23401367 REVERSE LENGTH=658
LOC103420230	LOC103420230	#N/A	#N/A
LOC103428239	LOC103428239	#N/A	#N/A
LOC103437326	NM_001293838.1	#N/A	#N/A
LOC103437076	XM_008375536.3	AT1G62990.1	KNAT7, IXR11 | KNOTTED-like homeobox of Arabidopsis thaliana 7 | chr1:23337468-23340348 FORWARD LENGTH=291
LOC103437075	XM_008375535.3	AT1G63000.1	NRS/ER, UER1 | nucleotide-rhamnose synthase/epimerase-reductase | chr1:23342510-23343859 FORWARD LENGTH=301
LOC103437319	XM_029104595.1	AT4G11820.2	MVA1, FKP1 | hydroxymethylglutaryl-CoA synthase / HMG-CoA synthase / 3-hydroxy-3-methylglutaryl coenzyme A synthase | chr4:7109124-7111901 REVERSE LENGTH=461
LOC103409595	XM_029104597.1	AT4G22990.2	| Major Facilitator Superfamily with SPX (SYG1/Pho81/XPR1) domain-containing protein | chr4:12048240-12050984 REVERSE LENGTH=700
LOC103401773	XR_003774469.1	#N/A	#N/A
LOC103418274	XM_029104599.1	AT4G11970.2	| YTH family protein | chr4:7181223-7183265 FORWARD LENGTH=359
LOC103400756	LOC103400756	#N/A	#N/A
LOC103432700	XM_029104604.1	AT3G07160.1	ATGSL10, gsl10, CALS9 | glucan synthase-like 10 | chr3:2265142-2279383 REVERSE LENGTH=1890
LOC103412067	XM_008350668.3	AT1G12500.1	| Nucleotide-sugar transporter family protein | chr1:4263542-4264957 REVERSE LENGTH=361
LOC114825627	XR_003774474.1	#N/A	#N/A
LOC114825446	XM_029104169.1	AT1G21280.1	| CONTAINS InterPro DOMAIN/s: Retrotransposon gag protein (InterPro:IPR005162); Has 707 Blast hits to 705 proteins in 25 species: Archae - 0; Bacteria - 0; Metazoa - 4; Fungi - 0; Plants - 703; Viruses - 0; Other Eukaryotes - 0 (source: NCBI BLink). | chr1:7447690-7448403 REVERSE LENGTH=237
LOC103428228	XM_029104606.1	AT4G22860.1	| Cell cycle regulated microtubule associated protein | chr4:11997735-12001281 FORWARD LENGTH=509
LOC103435620	XM_008374008.3	AT4G22830.2	| unknown protein; FUNCTIONS IN: molecular_function unknown; INVOLVED IN: biological_process unknown; EXPRESSED IN: 20 plant structures; EXPRESSED DURING: 13 growth stages; CONTAINS InterPro DOMAIN/s: Protein of unknown function DUF2499 (InterPro:IPR019634). | chr4:11990296-11991407 REVERSE LENGTH=201
LOC103427983	XM_017330287.2	AT1G12430.1	PAK, ARK3 | armadillo repeat kinesin 3 | chr1:4234122-4238552 REVERSE LENGTH=919
LOC103427982	XM_008366067.3	AT4G22810.1	| Predicted AT-hook DNA-binding family protein | chr4:11984432-11985406 FORWARD LENGTH=324
LOC103413142	LOC103413142	#N/A	#N/A
LOC103437148	XM_029104608.1	AT1G12230.1	| Aldolase superfamily protein | chr1:4148050-4150708 FORWARD LENGTH=405
LOC103437136	XM_008375586.3	AT1G12240.1	ATBETAFRUCT4, VAC-INV | Glycosyl hydrolases family 32 protein | chr1:4153699-4157457 FORWARD LENGTH=664
LOC114825447	XM_029104170.1	AT1G56230.2	| Protein of unknown function (DUF1399) | chr1:21046111-21048959 REVERSE LENGTH=742
LOC114825529	XR_003774287.1	#N/A	#N/A
LOC114825628	XR_003774476.1	#N/A	#N/A
LOC103429319	XM_029104610.1	AT2G33150.1	PKT3, PED1, KAT2 | peroxisomal 3-ketoacyl-CoA thiolase 3 | chr2:14047814-14050983 REVERSE LENGTH=462
LOC103437324	XM_008375800.3	AT1G12360.1	KEU | Sec1/munc18-like (SM) proteins superfamily | chr1:4201172-4206144 FORWARD LENGTH=666
LOC103412662	XM_029104612.1	AT1G12390.1	| Cornichon family protein | chr1:4220347-4221481 FORWARD LENGTH=137
LOC114825692	XR_003774523.1	#N/A	#N/A
LOC114825448	LOC114825448	#N/A	#N/A
LOC103406589	XM_029104611.1	AT1G12310.1	| Calcium-binding EF-hand family protein | chr1:4187500-4187946 REVERSE LENGTH=148
LOC103418315	LOC103418315	#N/A	#N/A
LOC108171328	XR_001787801.2	#N/A	#N/A
LOC103409524	LOC103409524	#N/A	#N/A
LOC103437181	XM_017332782.2	#N/A	#N/A
LOC114825629	XR_003774477.1	#N/A	#N/A
LOC103409125	XR_525088.3	#N/A	#N/A
LOC103424456	XM_008362540.2	AT1G63220.1	| Calcium-dependent lipid-binding (CaLB domain) family protein | chr1:23449017-23450244 FORWARD LENGTH=147
LOC103409510	XR_525176.3	#N/A	#N/A
LOC103411619	XR_525583.3	AT3G14260.1	| Protein of unknown function (DUF567) | chr3:4747986-4748779 REVERSE LENGTH=230
LOC103423234	XR_003774485.1	#N/A	#N/A
LOC103429307	XM_008367457.3	AT4G11640.1	ATSR, SR | serine racemase | chr4:7021770-7023252 FORWARD LENGTH=331
LOC103431193	XM_008369330.3	AT1G63410.1	| Protein of unknown function (DUF567) | chr1:23510075-23511997 REVERSE LENGTH=208
LOC103455530	XM_008395118.3	AT3G14260.1	| Protein of unknown function (DUF567) | chr3:4747986-4748779 REVERSE LENGTH=230
LOC114825449	XM_029104173.1	AT2G35930.1	PUB23 | plant U-box 23 | chr2:15083101-15084336 REVERSE LENGTH=411
LOC103446629	XM_008385764.3	AT1G63470.1	| AT hook motif DNA-binding family protein | chr1:23536831-23538863 REVERSE LENGTH=378
LOC114825636	XM_029104648.1	AT4G23100.2	RML1, PAD2, GSH1, CAD2 | glutamate-cysteine ligase | chr4:12103779-12106751 REVERSE LENGTH=477
LOC103403979	XM_008342830.2	AT1G16380.1	ATCHX1, CHX1 | Cation/hydrogen exchanger family protein | chr1:5598453-5601367 REVERSE LENGTH=785
LOC114825642	XM_029104659.1	AT4G23330.2	| unknown protein; FUNCTIONS IN: molecular_function unknown; INVOLVED IN: biological_process unknown; LOCATED IN: cellular_component unknown; EXPRESSED IN: 17 plant structures; EXPRESSED DURING: 9 growth stages; CONTAINS InterPro DOMAIN/s: Protein of unknown function DUF2365 (InterPro:IPR019314). | chr4:12192136-12193383 FORWARD LENGTH=147
LOC114825699	XR_003774530.1	#N/A	#N/A
LOC103425271	XM_029104660.1	AT5G41315.1	GL3, MYC6.2 | basic helix-loop-helix (bHLH) DNA-binding superfamily protein | chr5:16529457-16532866 FORWARD LENGTH=637
LOC114825644	XR_003774492.1	#N/A	#N/A
LOC114825452	XM_029104178.1	AT5G63920.1	TOP3A, AtTOP3alpha | topoisomerase 3alpha | chr5:25574533-25581230 FORWARD LENGTH=926
LOC114825453	XM_029104179.1	AT4G23430.3	| NAD(P)-binding Rossmann-fold superfamily protein | chr4:12229171-12231493 FORWARD LENGTH=310
LOC114825650	XM_029104675.1	AT1G63700.1	EMB71, YDA, MAPKKK4 | Protein kinase superfamily protein | chr1:23625208-23629031 REVERSE LENGTH=883
LOC108173547	XM_017332793.1	ATMG00810.1	ORF240B | DNA/RNA polymerases superfamily protein | chrM:227709-228431 REVERSE LENGTH=240
LOC114825651	XM_029104676.1	AT5G41330.1	| BTB/POZ domain with WD40/YVTN repeat-like protein | chr5:16536452-16537828 REVERSE LENGTH=458
LOC114825663	XM_029104696.1	AT3G05170.1	| Phosphoglycerate mutase family protein | chr3:1466738-1468219 FORWARD LENGTH=316
LOC114825665	XM_029104700.1	AT5G41470.1	| Nuclear transport factor 2 (NTF2) family protein | chr5:16593953-16595419 FORWARD LENGTH=277
LOC114825458	LOC114825458	#N/A	#N/A
LOC114825460	XM_029104186.1	AT4G10200.1	| TTF-type zinc finger protein with HAT dimerisation domain | chr4:6353172-6355591 FORWARD LENGTH=733
LOC103439246	XM_008377787.2	AT2G46150.1	| Late embryogenesis abundant (LEA) hydroxyproline-rich glycoprotein family | chr2:18961424-18962089 FORWARD LENGTH=221
LOC103439186	XM_008377732.3	AT1G64050.2	| unknown protein; INVOLVED IN: biological_process unknown; LOCATED IN: cellular_component unknown; EXPRESSED IN: 22 plant structures; EXPRESSED DURING: 13 growth stages. | chr1:23762584-23765714 FORWARD LENGTH=666
LOC103426370	XM_008364467.3	AT5G41590.1	| Protein of unknown function (DUF567) | chr5:16632221-16633896 REVERSE LENGTH=221
LOC114825463	XM_029104188.1	AT1G32870.2	ANAC13, NAC13 | NAC domain protein 13 | chr1:11911745-11913692 FORWARD LENGTH=522
LOC103411521	XM_008350147.1	AT2G46150.1	| Late embryogenesis abundant (LEA) hydroxyproline-rich glycoprotein family | chr2:18961424-18962089 FORWARD LENGTH=221
LOC103417702	XM_029104191.1	AT2G46150.1	| Late embryogenesis abundant (LEA) hydroxyproline-rich glycoprotein family | chr2:18961424-18962089 FORWARD LENGTH=221
LOC103406279	XM_008345280.1	AT2G46150.1	| Late embryogenesis abundant (LEA) hydroxyproline-rich glycoprotein family | chr2:18961424-18962089 FORWARD LENGTH=221
TRNAL-CAA	rna-TRNAL-CAA-5	#N/A	#N/A
LOC103403946	XM_008343114.3	AT1G64160.1	| Disease resistance-responsive (dirigent-like protein) family protein | chr1:23814063-23814611 FORWARD LENGTH=182
LOC103450019	LOC103450019	#N/A	#N/A
LOC114825676	XR_003774512.1	#N/A	#N/A
LOC103447323	XM_029104732.1	AT5G41610.1	ATCHX18, CHX18 | cation/H+ exchanger 18 | chr5:16638554-16641146 REVERSE LENGTH=810
MIR319A	NR_120931.1	#N/A	#N/A
LOC114825684	LOC114825684	#N/A	#N/A
LOC114825678	XR_003774514.1	#N/A	#N/A
LOC114825680	XM_029104741.1	#N/A	#N/A
LOC103415066	XM_008353427.3	AT5G41810.2	| unknown protein; BEST Arabidopsis thaliana protein match is: unknown protein (TAIR:AT1G64340.1); Has 514 Blast hits to 437 proteins in 98 species: Archae - 0; Bacteria - 21; Metazoa - 115; Fungi - 53; Plants - 52; Viruses - 5; Other Eukaryotes - 268 (source: NCBI BLink). | chr5:16738302-16739474 FORWARD LENGTH=279
LOC103411712	LOC103411712	#N/A	#N/A
LOC103409676	XM_008348485.3	AT5G62050.1	OXA1, ATOXA1, OXA1AT | homolog of yeast oxidase assembly 1 (OXA1) | chr5:24924062-24926758 REVERSE LENGTH=429
LOC103437372	XM_008375840.3	AT4G23885.1	| unknown protein; BEST Arabidopsis thaliana protein match is: unknown protein (TAIR:AT5G24165.1); Has 30201 Blast hits to 17322 proteins in 780 species: Archae - 12; Bacteria - 1396; Metazoa - 17338; Fungi - 3422; Plants - 5037; Viruses - 0; Other Eukaryotes - 2996 (source: NCBI BLink). | chr4:12419472-12420240 FORWARD LENGTH=77
LOC114825537	XR_003774292.1	#N/A	#N/A
LOC114825332	XM_029103744.1	AT4G27745.1	| Yippee family putative zinc-binding protein | chr4:13840530-13841279 FORWARD LENGTH=106
LOC103421676	LOC103421676	#N/A	#N/A
LOC103437428	XM_008375898.3	AT2G46660.1	CYP78A6 | cytochrome P450, family 78, subfamily A, polypeptide 6 | chr2:19153602-19155417 REVERSE LENGTH=530
LOC108170421	XR_003773981.1	AT5G38830.1	| Cysteinyl-tRNA synthetase, class Ia family protein | chr5:15545764-15548094 REVERSE LENGTH=511
LOC103409624	NM_001328763.1	AT2G46770.1	NST1, ANAC043 | NAC (No Apical Meristem) domain transcriptional regulator superfamily protein | chr2:19220917-19222822 REVERSE LENGTH=365
LOC103437442	XM_008375910.2	AT1G32780.1	| GroES-like zinc-binding dehydrogenase family protein | chr1:11869977-11872595 REVERSE LENGTH=394
LOC103438762	XM_008377305.3	AT5G19790.1	RAP2.11 | related to AP2 11 | chr5:6689271-6690032 REVERSE LENGTH=253
LOC114825342	XR_003773990.1	#N/A	#N/A
LOC103438680	XM_008377222.3	AT5G07050.1	| nodulin MtN21 /EamA-like transporter family protein | chr5:2191533-2193416 REVERSE LENGTH=402
LOC114825473	LOC114825473	#N/A	#N/A
LOC103438679	XM_029103774.1	#N/A	#N/A
LOC103415142	XM_008353495.2	AT1G57820.2	VIM1, ORTH2 | Zinc finger (C3HC4-type RING finger) family protein | chr1:21414342-21417902 REVERSE LENGTH=642
LOC103438658	XM_008377198.3	AT3G59280.1	TXR1 | Protein Transporter, Pam16 | chr3:21909266-21910519 REVERSE LENGTH=116
LOC103438754	XM_017333329.2	AT5G61890.1	| Integrase-type DNA-binding superfamily protein | chr5:24852639-24853744 REVERSE LENGTH=248
LOC103420552	XM_017328133.2	AT5G61890.1	| Integrase-type DNA-binding superfamily protein | chr5:24852639-24853744 REVERSE LENGTH=248
LOC114825346	XM_029103788.1	AT5G61960.2	AML1, ML1 | MEI2-like protein 1 | chr5:24879001-24883483 REVERSE LENGTH=915
LOC103422415	XM_029103805.1	AT3G48770.1	| DNA binding;ATP binding | chr3:18079261-18086817 REVERSE LENGTH=1899
LOC103446283	XR_003774007.1	#N/A	#N/A
LOC103437585	XM_008376070.2	#N/A	#N/A
LOC103437544	XM_008376026.3	AT5G63460.1	| SAP domain-containing protein | chr5:25413605-25415399 REVERSE LENGTH=162
LOC103437560	XR_529710.3	#N/A	#N/A
LOC114825366	XM_029103846.1	AT1G74100.1	SOT16, ATSOT16, CORI-7, ATST5A | sulfotransferase 16 | chr1:27864489-27865505 REVERSE LENGTH=338
LOC108171449	XM_029104218.1	AT5G08090.1	| unknown protein; Has 13 Blast hits to 13 proteins in 8 species: Archae - 0; Bacteria - 4; Metazoa - 6; Fungi - 2; Plants - 1; Viruses - 0; Other Eukaryotes - 0 (source: NCBI BLink). | chr5:2591711-2592899 FORWARD LENGTH=322
LOC103437357	XM_008375826.2	AT1G42700.1	| FUNCTIONS IN: molecular_function unknown; INVOLVED IN: response to cold; LOCATED IN: nucleus; BEST Arabidopsis thaliana protein match is: Plant transposase (Ptta/En/Spm family) (TAIR:AT1G40087.1); Has 10 Blast hits to 10 proteins in 3 species: Archae - 0; Bacteria - 0; Metazoa - 0; Fungi - 0; Plants - 10; Viruses - 0; Other Eukaryotes - 0 (source: NCBI BLink). | chr1:16066931-16067592 FORWARD L…
LOC114825380	LOC114825380	#N/A	#N/A
LOC103441281	XM_029104225.1	AT4G24820.2	| 26S proteasome, regulatory subunit Rpn7;Proteasome component (PCI) domain | chr4:12790471-12792599 REVERSE LENGTH=387
LOC103433489	LOC103433489	#N/A	#N/A
LOC103432095	XR_528959.3	#N/A	#N/A
LOC114825552	XR_003774303.1	#N/A	#N/A
LOC103437679	XR_003774088.1	AT1G17960.1	| Threonyl-tRNA synthetase | chr1:6181015-6183737 REVERSE LENGTH=458
LOC114825402	XR_003774162.1	#N/A	#N/A
LOC103437836	XR_529735.3	#N/A	#N/A
LOC114825409	XR_003774166.1	#N/A	#N/A
LOC103437858	XM_008376364.3	AT3G25400.1	| CONTAINS InterPro DOMAIN/s: NTP Pyrophosphohydrolase MazG-related, RS21-C6 (InterPro:IPR011394), EAR (InterPro:IPR009039), NTP pyrophosphohydrolase MazG, putative catalytic core (InterPro:IPR004518); Has 1123 Blast hits to 1121 proteins in 452 species: Archae - 22; Bacteria - 753; Metazoa - 81; Fungi - 3; Plants - 83; Viruses - 0; Other Eukaryotes - 181 (source: NCBI BLink). | chr3:9213236-9214…
LOC103409766	XM_008348559.3	AT1G74310.1	ATHSP101, HSP101, HOT1 | heat shock protein 101 | chr1:27936715-27939862 REVERSE LENGTH=911
MADS6	NM_001293920.1	AT3G02310.1	SEP2, AGL4 | K-box region and MADS-box transcription factor family protein | chr3:464554-466687 REVERSE LENGTH=250
LOC103420363	XM_017328104.1	AT1G68870.1	ATSOFL2, SOFL2 | SOB five-like 2 | chr1:25889117-25889560 FORWARD LENGTH=147
LOC103437968	XM_008376502.3	AT1G73930.2	| unknown protein; CONTAINS InterPro DOMAIN/s: Protein of unknown function DUF1630 (InterPro:IPR012860); Has 35333 Blast hits to 34131 proteins in 2444 species: Archae - 798; Bacteria - 22429; Metazoa - 974; Fungi - 991; Plants - 531; Viruses - 0; Other Eukaryotes - 9610 (source: NCBI BLink). | chr1:27795347-27797534 REVERSE LENGTH=623
LOC103437983	XM_008376516.3	AT4G36220.1	FAH1, CYP84A1 | ferulic acid 5-hydroxylase 1 | chr4:17137584-17139619 REVERSE LENGTH=520
LOC103413167	LOC103413167	#N/A	#N/A
LOC108173568	XM_029104248.1	AT1G07640.1	OBP2 | Dof-type zinc finger DNA-binding family protein | chr1:2354707-2355534 REVERSE LENGTH=275
TRNAL-CAG	rna-TRNAL-CAG-3	#N/A	#N/A
LOC103438045	XM_008376580.3	AT3G09270.1	ATGSTU8, GSTU8 | glutathione S-transferase TAU 8 | chr3:2848407-2849226 REVERSE LENGTH=224
LOC114825417	XR_003774191.1	#N/A	#N/A
LOC103428326	XM_008366433.3	AT5G12250.1	TUB6 | beta-6 tubulin | chr5:3961317-3962971 REVERSE LENGTH=449
LOC114825420	XM_029104107.1	AT5G43400.1	| Uncharacterised conserved protein UCP015417, vWA | chr5:17426182-17428149 REVERSE LENGTH=655
LOC114825513	LOC114825513	#N/A	#N/A
LOC103409791	XM_029104111.1	#N/A	#N/A
LOC103438108	XM_008376650.3	AT3G17810.1	PYD1 | pyrimidine 1 | chr3:6094279-6096289 FORWARD LENGTH=426
LOC103409874	XM_017325412.2	AT1G73820.1	| Ssu72-like family protein | chr1:27755740-27757158 REVERSE LENGTH=193
LOC108173577	XM_017332857.1	#N/A	#N/A
LOC103409890	XM_008348681.3	AT1G65700.2	| Small nuclear ribonucleoprotein family protein | chr1:24434463-24435870 REVERSE LENGTH=98
LOC103438492	XM_029105001.1	AT3G45140.1	LOX2, ATLOX2 | lipoxygenase 2 | chr3:16525437-16529233 FORWARD LENGTH=896
LOC103438383	XM_008376933.3	AT4G34131.1	UGT73B3 | UDP-glucosyl transferase 73B3 | chr4:16343268-16344713 REVERSE LENGTH=481
LOC103409915	XM_008348702.3	AT1G03940.1	| HXXXD-type acyl-transferase family protein | chr1:1009542-1010951 REVERSE LENGTH=469
LOC103438502	XM_008377040.3	AT3G07970.1	QRT2 | Pectin lyase-like superfamily protein | chr3:2541006-2543370 FORWARD LENGTH=439
LOC103409960	XR_003774556.1	#N/A	#N/A
LOC103433811	LOC103433811	#N/A	#N/A
LOC103412397	XM_029105032.1	AT4G23180.1	CRK10, RLK4 | cysteine-rich RLK (RECEPTOR-like protein kinase) 10 | chr4:12138171-12140780 FORWARD LENGTH=669
LOC103420452	XM_029105037.1	AT3G21640.1	TWD1, UCU2, FKBP42, ATFKBP42 | FKBP-type peptidyl-prolyl cis-trans isomerase family protein | chr3:7619025-7621097 REVERSE LENGTH=365
LOC103420453	LOC103420453	#N/A	#N/A
LOC103438419	XM_029105044.1	AT3G14470.1	| NB-ARC domain-containing disease resistance protein | chr3:4857940-4861104 FORWARD LENGTH=1054
LOC103438429	XM_029105050.1	AT5G13690.1	CYL1, NAGLU | alpha-N-acetylglucosaminidase family / NAGLU family | chr5:4415808-4420159 FORWARD LENGTH=806
LOC103438438	LOC103438438	#N/A	#N/A
LOC114825947	XM_029105099.1	AT1G16720.1	HCF173 | high chlorophyll fluorescence phenotype 173 | chr1:5723161-5726248 FORWARD LENGTH=598
LOC103438465	XM_008377004.3	AT3G14470.1	| NB-ARC domain-containing disease resistance protein | chr3:4857940-4861104 FORWARD LENGTH=1054
LOC103438529	LOC103438529	#N/A	#N/A
LOC103438537	XM_029104763.1	AT3G14470.1	| NB-ARC domain-containing disease resistance protein | chr3:4857940-4861104 FORWARD LENGTH=1054
LOC114825949	LOC114825949	#N/A	#N/A
LOC114825758	XM_029104788.1	AT5G50400.1	ATPAP27, PAP27 | purple acid phosphatase 27 | chr5:20523575-20526231 REVERSE LENGTH=611
LOC103409553	XR_003774694.1	#N/A	#N/A
LOC114825958	XM_029105124.1	AT2G21140.1	ATPRP2, PRP2 | proline-rich protein 2 | chr2:9060868-9062035 REVERSE LENGTH=321
LOC114825959	XM_029105125.1	AT1G18480.1	| Calcineurin-like metallo-phosphoesterase superfamily protein | chr1:6361639-6362814 FORWARD LENGTH=391
LOC103410453	XM_029104772.1	AT3G47570.1	| Leucine-rich repeat protein kinase family protein | chr3:17527611-17530748 FORWARD LENGTH=1010
LOC103438560	LOC103438560	#N/A	#N/A
LOC103438564	XM_008377099.3	AT3G55850.1	LAF3, LAF3 ISF2 | Amidohydrolase family | chr3:20721866-20725489 REVERSE LENGTH=576
LOC103438704	XM_029105151.1	AT3G14470.1	| NB-ARC domain-containing disease resistance protein | chr3:4857940-4861104 FORWARD LENGTH=1054
LOC114825750	XM_029104778.1	AT4G19570.1	| Chaperone DnaJ-domain superfamily protein | chr4:10665516-10667192 FORWARD LENGTH=558
LOC103438639	XM_008377173.3	AT3G11910.2	UBP13 | ubiquitin-specific protease 13 | chr3:3761758-3770290 REVERSE LENGTH=1114
LOC103438800	XM_008377352.2	AT1G66240.1	ATX1, ATATX1 | homolog of anti-oxidant 1 | chr1:24686445-24687327 REVERSE LENGTH=106
LOC103453522	XM_008393060.3	AT1G08230.2	| Transmembrane amino acid transporter family protein | chr1:2583715-2586700 REVERSE LENGTH=451
LOC103416631	XM_029105408.1	AT5G36930.1	| Disease resistance protein (TIR-NBS-LRR class) family | chr5:14567771-14571907 REVERSE LENGTH=1188
LOC114825985	XR_003774741.1	#N/A	#N/A
LOC103438890	XM_029105446.1	AT1G64850.1	| Calcium-binding EF hand family protein | chr1:24096548-24097574 REVERSE LENGTH=162
LOC103438890	XM_029105445.1	AT1G64850.1	| Calcium-binding EF hand family protein | chr1:24096548-24097574 REVERSE LENGTH=162
LOC103438914	XM_017333164.2	AT5G12080.3	MSL10, ATMSL10 | mechanosensitive channel of small conductance-like 10 | chr5:3898182-3900923 REVERSE LENGTH=734
LOC103428451	XM_029105449.1	#N/A	#N/A
LOC103411102	XM_008349757.3	AT1G31350.1	KUF1 | KAR-UP F-box 1 | chr1:11221519-11222706 REVERSE LENGTH=395
LOC103438897	XM_008377436.3	AT5G17620.1	| CONTAINS InterPro DOMAIN/s: Plant nuclear matrix 1 (InterPro:IPR010604); Has 30201 Blast hits to 17322 proteins in 780 species: Archae - 12; Bacteria - 1396; Metazoa - 17338; Fungi - 3422; Plants - 5037; Viruses - 0; Other Eukaryotes - 2996 (source: NCBI BLink). | chr5:5805934-5808455 REVERSE LENGTH=329
LOC103410084	XM_029105475.1	AT5G46570.1	BSK2 | BR-signaling kinase 2 | chr5:18894687-18897198 FORWARD LENGTH=489
LOC103406441	XM_029105477.1	AT2G35930.1	PUB23 | plant U-box 23 | chr2:15083101-15084336 REVERSE LENGTH=411
LOC103446314	XM_008385398.3	AT4G03500.1	| Ankyrin repeat family protein | chr4:1553453-1556571 FORWARD LENGTH=652
LOC114825831	XM_029104849.1	AT3G21000.1	| Gag-Pol-related retrotransposon family protein | chr3:7363921-7365138 FORWARD LENGTH=405
LOC103438631	XM_008377165.3	AT3G11910.2	UBP13 | ubiquitin-specific protease 13 | chr3:3761758-3770290 REVERSE LENGTH=1114
LOC103428452	XM_029105494.1	#N/A	#N/A
LOC103438944	XM_029105495.1	AT1G50120.1	| FUNCTIONS IN: molecular_function unknown; INVOLVED IN: biological_process unknown; LOCATED IN: cellular_component unknown; EXPRESSED IN: 23 plant structures; EXPRESSED DURING: 13 growth stages; CONTAINS InterPro DOMAIN/s: Rgp1 (InterPro:IPR014848), Immunoglobulin E-set (InterPro:IPR014756); Has 144 Blast hits to 140 proteins in 61 species: Archae - 0; Bacteria - 0; Metazoa - 86; Fungi - 10; Pla…
LOC114825835	XM_029104854.1	AT3G47570.1	| Leucine-rich repeat protein kinase family protein | chr3:17527611-17530748 FORWARD LENGTH=1010
LOC103429532	XM_029104856.1	AT5G48620.1	| Disease resistance protein (CC-NBS-LRR class) family | chr5:19717406-19720932 FORWARD LENGTH=908
LOC114819247	XM_029104857.1	AT1G59218.2	| Disease resistance protein (CC-NBS-LRR class) family | chr1:21828398-21831713 FORWARD LENGTH=1049
LOC114826002	XM_029105530.1	AT3G26040.1	| HXXXD-type acyl-transferase family protein | chr3:9519741-9521069 FORWARD LENGTH=442
LOC114826003	XR_003774787.1	#N/A	#N/A
LOC103406941	XM_029104796.1	#N/A	#N/A
LOC103406429	XM_008345416.3	AT1G02150.1	| Tetratricopeptide repeat (TPR)-like superfamily protein | chr1:408779-410433 FORWARD LENGTH=524
LOC103407235	XM_008346179.3	AT1G55190.1	PRA1.F2, PRA7 | PRA1 (Prenylated rab acceptor) family protein | chr1:20588450-20589019 FORWARD LENGTH=189
LOC103438985	XM_029104797.1	#N/A	#N/A
LOC103409830	LOC103409830	#N/A	#N/A
LOC103428464	XM_029105548.1	AT3G17380.1	| TRAF-like family protein | chr3:5950240-5952124 FORWARD LENGTH=309
LOC103410102	XM_008348865.1	AT5G36930.2	| Disease resistance protein (TIR-NBS-LRR class) family | chr5:14567771-14571916 REVERSE LENGTH=1191
LOC103402802	XR_003774793.1	#N/A	#N/A
LOC114826012	XR_003774802.1	#N/A	#N/A
LOC103422742	LOC103422742	#N/A	#N/A
LOC114826013	XR_003774803.1	#N/A	#N/A
LOC108173210	XM_029104867.1	AT1G22015.1	DD46 | Galactosyltransferase family protein | chr1:7751225-7753425 REVERSE LENGTH=398
LOC103425507	XR_003774819.1	#N/A	#N/A
LOC103433517	XM_008371773.3	AT3G60340.2	| alpha/beta-Hydrolases superfamily protein | chr3:22304395-22306389 FORWARD LENGTH=338
LOC103408456	XM_029104869.1	AT2G44840.1	ATERF13, EREBP, ERF13 | ethylene-responsive element binding factor 13 | chr2:18495440-18496120 FORWARD LENGTH=226
LOC103435145	XM_029104871.1	AT2G47410.1	| WD40/YVTN repeat-like-containing domain;Bromodomain | chr2:19449133-19456991 FORWARD LENGTH=1520
LOC114826024	XR_003774838.1	#N/A	#N/A
LOC114826025	XR_003774840.1	#N/A	#N/A
LOC114825844	XM_029104874.1	AT4G12080.1	AHL1, ATAHL1 | AT-hook motif nuclear-localized protein 1 | chr4:7239466-7241246 FORWARD LENGTH=356
LOC114825773	XM_029104800.1	AT4G12080.1	AHL1, ATAHL1 | AT-hook motif nuclear-localized protein 1 | chr4:7239466-7241246 FORWARD LENGTH=356
LOC103439040	XM_008377590.2	#N/A	#N/A
LOC103439023	XM_008377570.3	AT1G02065.1	SPL8 | squamosa promoter binding protein-like 8 | chr1:365625-367149 FORWARD LENGTH=333
LOC103439024	XM_008377572.3	AT1G27360.4	SPL11 | squamosa promoter-like 11 | chr1:9502139-9503715 FORWARD LENGTH=393
LOC103439025	XM_008377576.3	AT1G02070.1	| unknown protein; BEST Arabidopsis thaliana protein match is: unknown protein (TAIR:AT3G60520.1); Has 98 Blast hits to 98 proteins in 13 species: Archae - 0; Bacteria - 0; Metazoa - 0; Fungi - 0; Plants - 98; Viruses - 0; Other Eukaryotes - 0 (source: NCBI BLink). | chr1:370445-370947 REVERSE LENGTH=131
LOC103439025	XM_008377575.2	AT1G02070.1	| unknown protein; BEST Arabidopsis thaliana protein match is: unknown protein (TAIR:AT3G60520.1); Has 98 Blast hits to 98 proteins in 13 species: Archae - 0; Bacteria - 0; Metazoa - 0; Fungi - 0; Plants - 98; Viruses - 0; Other Eukaryotes - 0 (source: NCBI BLink). | chr1:370445-370947 REVERSE LENGTH=131
LOC103410112	NM_001328767.1	#N/A	#N/A
LOC108170489	XR_003774851.1	AT1G02080.2	| transcription regulators | chr1:373694-386682 FORWARD LENGTH=2377
LOC103439030	XM_008377580.3	AT3G60540.2	| Preprotein translocase Sec, Sec61-beta subunit protein | chr3:22375132-22375377 REVERSE LENGTH=81
LOC114825846	XM_029104877.1	ATMG00810.1	ORF240B | DNA/RNA polymerases superfamily protein | chrM:227709-228431 REVERSE LENGTH=240
LOC114826032	XM_029105621.1	AT3G60590.2	| unknown protein; LOCATED IN: chloroplast, chloroplast inner membrane, chloroplast envelope; EXPRESSED IN: 23 plant structures; EXPRESSED DURING: 14 growth stages; BEST Arabidopsis thaliana protein match is: unknown protein (TAIR:AT1G48460.1); Has 35333 Blast hits to 34131 proteins in 2444 species: Archae - 798; Bacteria - 22429; Metazoa - 974; Fungi - 991; Plants - 531; Viruses - 0; Other Eukar…
LOC103404500	XM_008343423.3	AT4G00150.1	HAM3, ATHAM3, LOM3 | GRAS family transcription factor | chr4:57429-59105 REVERSE LENGTH=558
LOC103417075	XM_029105627.1	AT3G60640.1	ATG8G | Ubiquitin-like superfamily protein | chr3:22416118-22416971 FORWARD LENGTH=121
LOC103404497	XM_008343421.3	AT3G60650.1	| unknown protein; Has 10 Blast hits to 10 proteins in 5 species: Archae - 0; Bacteria - 0; Metazoa - 0; Fungi - 0; Plants - 10; Viruses - 0; Other Eukaryotes - 0 (source: NCBI BLink). | chr3:22419951-22420274 FORWARD LENGTH=107
LOC103428063	NM_001328888.1	#N/A	#N/A
LOC103436090	XR_003774864.1	AT2G45200.1	GOS12, ATGOS12 | golgi snare 12 | chr2:18637689-18639640 REVERSE LENGTH=239
LOC114825851	LOC114825851	#N/A	#N/A
LOC114826036	XR_003774867.1	#N/A	#N/A
LOC103436082	XM_008374493.3	AT4G08900.1	| arginase | chr4:5703499-5705180 FORWARD LENGTH=342
LOC108170514	XR_003774572.1	#N/A	#N/A
LOC103436015	XR_003774870.1	#N/A	#N/A
LOC103421802	XR_003774574.1	#N/A	#N/A
LOC103454766	XM_008394366.3	AT2G45330.2	emb1067 | RNA 2'-phosphotransferase, Tpt1 / KptA family | chr2:18686340-18687874 FORWARD LENGTH=286
LOC114825854	XM_029104886.1	AT3G26140.1	| Cellulase (glycosyl hydrolase family 5) protein | chr3:9559742-9563070 REVERSE LENGTH=508
LOC103411590	XR_003774875.1	AT2G02390.2	ATGSTZ1, GST18, GSTZ1 | glutathione S-transferase zeta 1 | chr2:629015-630607 FORWARD LENGTH=191
LOC103428143	XM_008366242.2	AT1G19260.1	| TTF-type zinc finger protein with HAT dimerisation domain | chr1:6657260-6659569 REVERSE LENGTH=769
LOC103455414	XM_008395030.2	AT1G02010.1	SEC1A | secretory 1A | chr1:348046-352197 FORWARD LENGTH=673
LOC103401912	XM_017329310.2	AT2G45400.1	BEN1 | NAD(P)-binding Rossmann-fold superfamily protein | chr2:18703960-18706235 REVERSE LENGTH=364
LOC108173621	XM_029105650.1	AT5G53670.1	| unknown protein; FUNCTIONS IN: molecular_function unknown; INVOLVED IN: biological_process unknown; LOCATED IN: endomembrane system; EXPRESSED IN: sperm cell; Has 1807 Blast hits to 1807 proteins in 277 species: Archae - 0; Bacteria - 0; Metazoa - 736; Fungi - 347; Plants - 385; Viruses - 0; Other Eukaryotes - 339 (source: NCBI BLink). | chr5:21796997-21797731 FORWARD LENGTH=244
LOC103406149	XM_008345161.3	AT2G45380.1	| FUNCTIONS IN: molecular_function unknown; INVOLVED IN: biological_process unknown; LOCATED IN: cellular_component unknown; EXPRESSED IN: inflorescence meristem, flower, cultured cell; EXPRESSED DURING: petal differentiation and expansion stage; BEST Arabidopsis thaliana protein match is: Calcium-binding EF-hand family protein (TAIR:AT4G34070.1); Has 171 Blast hits to 170 proteins in 31 species:…
LOC103426307	XM_008364395.3	AT3G60820.3	PBF1 | N-terminal nucleophile aminohydrolases (Ntn hydrolases) superfamily protein | chr3:22472038-22473809 REVERSE LENGTH=223
LOC103439049	XM_008377599.3	AT1G12390.1	| Cornichon family protein | chr1:4220347-4221481 FORWARD LENGTH=137
LOC103439050	XM_008377600.3	AT1G19100.1	| Histidine kinase-, DNA gyrase B-, and HSP90-like ATPase family protein | chr1:6595560-6601159 FORWARD LENGTH=663
LOC114825855	XM_029104887.1	AT1G48720.1	| unknown protein; Has 229 Blast hits to 229 proteins in 10 species: Archae - 0; Bacteria - 0; Metazoa - 1; Fungi - 0; Plants - 228; Viruses - 0; Other Eukaryotes - 0 (source: NCBI BLink). | chr1:18018148-18018441 FORWARD LENGTH=97
LOC103439054	XM_008377604.2	AT3G60850.1	| unknown protein; FUNCTIONS IN: molecular_function unknown; INVOLVED IN: biological_process unknown; LOCATED IN: cellular_component unknown; EXPRESSED IN: 22 plant structures; EXPRESSED DURING: 11 growth stages; Has 42 Blast hits to 42 proteins in 12 species: Archae - 0; Bacteria - 0; Metazoa - 4; Fungi - 0; Plants - 37; Viruses - 0; Other Eukaryotes - 1 (source: NCBI BLink). | chr3:22482053-224…
LOC103439052	LOC103439052	#N/A	#N/A
LOC114825856	LOC114825856	#N/A	#N/A
LOC103420644	XM_029104744.1	AT2G45660.1	AGL20, SOC1, ATSOC1 | AGAMOUS-like 20 | chr2:18807799-18810193 REVERSE LENGTH=214
LOC103420645	XM_008358694.3	AT2G45670.1	| calcineurin B subunit-related | chr2:18815070-18818382 REVERSE LENGTH=539
LOC103439061	XR_003774576.1	#N/A	#N/A
LOC103439127	LOC103439127	#N/A	#N/A
LOC114826217	XR_003775136.1	#N/A	#N/A
LOC114825781	XR_003774577.1	#N/A	#N/A
LOC103439132	XM_008377682.2	AT4G31550.2	WRKY11, ATWRKY11 | WRKY DNA-binding protein 11 | chr4:15290065-15291458 REVERSE LENGTH=324
LOC103439119	XM_008377671.3	AT1G01910.4	| P-loop containing nucleoside triphosphate hydrolases superfamily protein | chr1:313595-315831 REVERSE LENGTH=353
LOC114826045	XM_029105657.1	AT1G01880.1	| 5'-3' exonuclease family protein | chr1:306558-308991 REVERSE LENGTH=599
LOC103433247	XM_029105659.1	AT4G00550.1	DGD2 | digalactosyl diacylglycerol deficient 2 | chr4:238154-240019 REVERSE LENGTH=473
LOC114825859	XM_029104889.1	AT2G45760.1	BAP2, BAL | BON association protein 2 | chr2:18847125-18847748 REVERSE LENGTH=207
LOC114825782	XM_029104802.1	AT2G45760.1	BAP2, BAL | BON association protein 2 | chr2:18847125-18847748 REVERSE LENGTH=207
LOC114826050	XR_003774878.1	#N/A	#N/A
LOC103448231	XM_008387481.3	AT4G00730.1	ANL2, AHDP | Homeobox-leucine zipper family protein / lipid-binding START domain-containing protein | chr4:299741-304103 REVERSE LENGTH=802
LOC103448230	XM_008387480.3	#N/A	#N/A
LOC103410143	XM_008348898.3	AT2G45720.2	| ARM repeat superfamily protein | chr2:18834468-18836129 FORWARD LENGTH=553
LOC114826053	XM_029105668.1	AT4G25500.4	RSP35, RS40, At-RS40 | arginine/serine-rich splicing factor 35 | chr4:13025168-13027243 FORWARD LENGTH=350
LOC103439138	XM_008377690.3	AT4G10150.1	| RING/U-box superfamily protein | chr4:6328136-6329558 FORWARD LENGTH=236
LOC103439168	XM_008377718.3	#N/A	#N/A
LOC103420664	XM_008358716.2	#N/A	#N/A
LOC103439211	XM_008377753.3	AT2G46090.1	| Diacylglycerol kinase family protein | chr2:18950919-18953079 FORWARD LENGTH=364
TRNAE-UUC	rna-TRNAE-UUC-5	#N/A	#N/A
LOC114825864	XM_029104895.1	AT1G67440.1	emb1688 | Minichromosome maintenance (MCM2/3/5) family protein | chr1:25263905-25265551 REVERSE LENGTH=433
LOC103439219	XM_008377763.3	AT4G00330.1	CRCK2 | calmodulin-binding receptor-like cytoplasmic kinase 2 | chr4:142787-144427 REVERSE LENGTH=411
LOC114826057	XR_003774881.1	#N/A	#N/A
TRNAY-GUA	rna-TRNAY-GUA-5	#N/A	#N/A
LOC103401897	XM_008340615.3	AT4G27750.1	ISI1 | binding | chr4:13841708-13843501 FORWARD LENGTH=305
LOC103401910	XM_008340635.3	AT4G00490.1	BAM2, BMY9 | beta-amylase 2 | chr4:222422-224862 FORWARD LENGTH=542
LOC103439256	LOC103439256	#N/A	#N/A
LOC103410186	XM_008348931.3	AT5G08055.1	| Defensin-like (DEFL) family protein | chr5:2579401-2579802 FORWARD LENGTH=81
LOC114826068	XM_029105735.1	AT5G53250.1	AGP22, ATAGP22 | arabinogalactan protein 22 | chr5:21603715-21604007 FORWARD LENGTH=63
LOC103406202	XR_003774891.1	#N/A	#N/A
LOC103439296	XM_008377839.2	AT2G46370.2	JAR1, FIN219 | Auxin-responsive GH3 family protein | chr2:19034342-19036369 FORWARD LENGTH=575
LOC103443906	XR_530568.3	#N/A	#N/A
LOC114825785	XR_003774580.1	#N/A	#N/A
LOC114826070	XM_029105741.1	AT4G01040.1	| Glycosyl hydrolase superfamily protein | chr4:453383-455407 FORWARD LENGTH=430
LOC103439327	XM_008377874.3	AT3G60780.1	| Protein of unknown function (DUF1442) | chr3:22462695-22463630 FORWARD LENGTH=218
LOC103439317	XM_008377860.3	AT1G01260.3	| basic helix-loop-helix (bHLH) DNA-binding superfamily protein | chr1:109595-111367 FORWARD LENGTH=590
LOC108173650	XM_029104903.1	AT1G19260.1	| TTF-type zinc finger protein with HAT dimerisation domain | chr1:6657260-6659569 REVERSE LENGTH=769
LOC103439390	XM_008377959.3	AT2G46630.1	| unknown protein; LOCATED IN: chloroplast; EXPRESSED IN: 22 plant structures; EXPRESSED DURING: 13 growth stages; Has 110095 Blast hits to 59224 proteins in 2216 species: Archae - 177; Bacteria - 15429; Metazoa - 38345; Fungi - 18843; Plants - 13341; Viruses - 3084; Other Eukaryotes - 20876 (source: NCBI BLink). | chr2:19145529-19146713 FORWARD LENGTH=394
LOC103439392	XM_008377962.3	AT5G53560.1	ATB5-A, B5 #2, ATCB5-E, CB5-E | cytochrome B5 isoform E | chr5:21759628-21760353 FORWARD LENGTH=134
LOC103439408	XM_008377977.2	#N/A	#N/A
LOC103439401	XM_008377970.3	AT4G00840.1	| DHHC-type zinc finger family protein | chr4:355483-357105 REVERSE LENGTH=291
LOC114825875	XM_029104911.1	AT1G34070.1	| CONTAINS InterPro DOMAIN/s: Retrotransposon gag protein (InterPro:IPR005162); BEST Arabidopsis thaliana protein match is: unknown protein (TAIR:AT5G48050.1); Has 648 Blast hits to 647 proteins in 29 species: Archae - 0; Bacteria - 0; Metazoa - 16; Fungi - 25; Plants - 607; Viruses - 0; Other Eukaryotes - 0 (source: NCBI BLink). | chr1:12402283-12403209 FORWARD LENGTH=308
TRNAM-CAU	rna-TRNAM-CAU-12	#N/A	#N/A
LOC114819173	XM_029105787.1	AT1G75140.1	| unknown protein; LOCATED IN: endoplasmic reticulum; EXPRESSED IN: 24 plant structures; EXPRESSED DURING: 13 growth stages; BEST Arabidopsis thaliana protein match is: unknown protein (TAIR:AT1G19370.1); Has 51 Blast hits to 49 proteins in 18 species: Archae - 0; Bacteria - 0; Metazoa - 0; Fungi - 0; Plants - 46; Viruses - 0; Other Eukaryotes - 5 (source: NCBI BLink). | chr1:28202166-28204019 RE…
LOC103439481	XM_008378042.3	AT3G52200.1	LTA3 | Dihydrolipoamide acetyltransferase, long form protein | chr3:19360317-19366091 FORWARD LENGTH=637
LOC103420716	XM_008358759.3	AT5G22930.1	| Protein of unknown function (DUF1635) | chr5:7668229-7669315 REVERSE LENGTH=238
LOC103426123	XM_008364308.3	AT1G60650.2	| RNA-binding (RRM/RBD/RNP motifs) family protein with retrovirus zinc finger-like domain | chr1:22340089-22342148 FORWARD LENGTH=292
LOC103432629	XR_003774917.1	AT3G47570.1	| Leucine-rich repeat protein kinase family protein | chr3:17527611-17530748 FORWARD LENGTH=1010
LOC103439078	XM_029105811.1	AT5G04270.1	| DHHC-type zinc finger family protein | chr5:1182896-1184718 REVERSE LENGTH=254
LOC103440647	XM_008379343.3	AT3G54826.1	| Zim17-type zinc finger protein | chr3:20310354-20311652 FORWARD LENGTH=223
LOC114826080	XR_003774922.1	#N/A	#N/A
LOC103439518	XM_008378075.3	AT3G54760.2	| dentin sialophosphoprotein-related | chr3:20269659-20272037 REVERSE LENGTH=761
LOC103434525	XM_029105850.1	AT3G53500.2	RSZ32, RS2Z32, At-RS2Z | RNA-binding (RRM/RBD/RNP motifs) family protein with retrovirus zinc finger-like domain | chr3:19834557-19836507 REVERSE LENGTH=284
LOC114826205	XR_003775126.1	#N/A	#N/A
LOC114826207	XR_003775128.1	#N/A	#N/A
LOC114826204	XR_003775125.1	#N/A	#N/A
LOC114826200	XR_003775120.1	#N/A	#N/A
LOC103436068	XM_008374481.1	AT1G72220.1	| RING/U-box superfamily protein | chr1:27184388-27185629 REVERSE LENGTH=413
LOC114826107	XR_003774966.1	#N/A	#N/A
LOC103436105	LOC103436105	#N/A	#N/A
LOC103422358	XM_008360408.1	AT5G33406.1	| hAT dimerisation domain-containing protein / transposase-related | chr5:12676126-12678403 REVERSE LENGTH=509
LOC114826113	XM_029105902.1	#N/A	#N/A
LOC114826115	XM_029105905.1	AT1G07410.1	ATRABA2B, RAB-A2B, ATRAB-A2B, RABA2b | RAB GTPase homolog A2B | chr1:2276270-2277154 FORWARD LENGTH=214
LOC103425845	XR_003774987.1	#N/A	#N/A
LOC103426231	XM_029104809.1	#N/A	#N/A
LOC103431674	XM_008369853.3	AT5G05710.1	| Pleckstrin homology (PH) domain superfamily protein | chr5:1715943-1716377 FORWARD LENGTH=144
LOC103406998	LOC103406998	#N/A	#N/A
LOC114826126	XR_003774992.1	#N/A	#N/A
LOC103432950	LOC103432950	#N/A	#N/A
LOC103432832	XM_017332003.2	AT2G40120.1	| Protein kinase superfamily protein | chr2:16755137-16757258 REVERSE LENGTH=570
LOC114826223	XR_003775142.1	#N/A	#N/A
LOC114825908	XM_029104956.1	ATMG00850.1	ORF107E | DNA/RNA polymerases superfamily protein | chrM:235338-235661 FORWARD LENGTH=107
LOC114826150	XM_029106088.1	AT5G20480.1	EFR | EF-TU receptor | chr5:6922497-6925679 FORWARD LENGTH=1031
LOC103440088	XM_008378771.3	AT3G07040.1	RPM1, RPS3 | NB-ARC domain-containing disease resistance protein | chr3:2226244-2229024 REVERSE LENGTH=926
LOC114825913	XM_029104963.1	AT5G55150.1	| Protein of unknown function (DUF295) | chr5:22382275-22383392 REVERSE LENGTH=360
LOC103439744	XM_008378344.3	AT4G25550.1	| Cleavage/polyadenylation specificity factor, 25kDa subunit | chr4:13048519-13050873 FORWARD LENGTH=200
LOC108170519	XR_001786900.2	#N/A	#N/A
LOC108172642	LOC108172642	#N/A	#N/A
LOC103410296	LOC103410296	#N/A	#N/A
LOC114826172	XR_003775081.1	#N/A	#N/A
LOC103410297	XM_017325534.2	AT1G02260.1	| Divalent ion symporter | chr1:440757-442459 REVERSE LENGTH=502
LOC103439831	XM_008378450.3	AT5G24090.1	ATCHIA, CHIA | chitinase A | chr5:8143805-8145153 REVERSE LENGTH=302
LOC103439853	XM_008378475.3	AT5G53160.2	RCAR3, PYL8 | regulatory components of ABA receptor 3 | chr5:21561026-21561953 FORWARD LENGTH=188
LOC103439882	XM_008378513.3	AT5G53120.5	SPDS3, SPMS | spermidine synthase 3 | chr5:21535429-21537653 FORWARD LENGTH=359
LOC103428608	XM_029106527.1	AT1G20540.1	| Transducin/WD40 repeat-like superfamily protein | chr1:7112652-7115191 FORWARD LENGTH=351
LOC103440219	XM_008378886.3	#N/A	#N/A
LOC103410434	NM_001328771.1	#N/A	#N/A
LOC103428642	XM_008366763.3	AT1G75330.1	OTC | ornithine carbamoyltransferase | chr1:28266457-28268383 REVERSE LENGTH=375
LOC103440471	XM_008379162.3	AT1G75280.1	| NmrA-like negative transcriptional regulator family protein | chr1:28252030-28253355 FORWARD LENGTH=310
LOC114826452	XM_029106669.1	AT5G42610.1	| Protein of unknown function (DUF607) | chr5:17062507-17063934 FORWARD LENGTH=293
LOC103417235	XM_029106682.1	AT5G36930.1	| Disease resistance protein (TIR-NBS-LRR class) family | chr5:14567771-14571907 REVERSE LENGTH=1188
LOC103428680	XR_003775225.1	#N/A	#N/A
LOC103440598	XR_003775226.1	AT3G14470.1	| NB-ARC domain-containing disease resistance protein | chr3:4857940-4861104 FORWARD LENGTH=1054
LOC103440634	XM_008379331.2	AT1G72510.2	| Protein of unknown function (DUF1677) | chr1:27303906-27304403 FORWARD LENGTH=165
LOC114826394	XM_029106499.1	AT1G43760.1	| DNAse I-like superfamily protein | chr1:16528880-16531065 REVERSE LENGTH=626
LOC103438055	XM_029106444.1	AT5G10530.1	| Concanavalin A-like lectin protein kinase family protein | chr5:3324978-3326933 REVERSE LENGTH=651
LOC103421007	XM_029106504.1	AT2G41700.2	ABCA1, AtABCA1 | ATP-binding cassette A1 | chr2:17383239-17395932 REVERSE LENGTH=1846
LOC103440718	XM_029106746.1	AT4G31830.1	| unknown protein; Has 42 Blast hits to 42 proteins in 10 species: Archae - 0; Bacteria - 0; Metazoa - 0; Fungi - 0; Plants - 42; Viruses - 0; Other Eukaryotes - 0 (source: NCBI BLink). | chr4:15400803-15401105 REVERSE LENGTH=100
LOC103440721	XM_008379417.3	AT5G10840.1	| Endomembrane protein 70 protein family | chr5:3424910-3427797 REVERSE LENGTH=648
LOC103440720	XM_008379416.3	AT5G10840.1	| Endomembrane protein 70 protein family | chr5:3424910-3427797 REVERSE LENGTH=648
LOC114826467	XM_029106745.1	AT3G14470.1	| NB-ARC domain-containing disease resistance protein | chr3:4857940-4861104 FORWARD LENGTH=1054
LOC114826685	XR_003775742.1	#N/A	#N/A
LOC103440769	XM_029106762.1	AT1G55110.1	AtIDD7, IDD7 | indeterminate(ID)-domain 7 | chr1:20560406-20562625 REVERSE LENGTH=455
LOC114826677	LOC114826677	#N/A	#N/A
LOC114826714	XR_003775770.1	#N/A	#N/A
LOC114826715	XR_003775771.1	#N/A	#N/A
LOC114826676	XR_003775737.1	#N/A	#N/A
LOC114826713	XR_003775769.1	#N/A	#N/A
LOC114826230	XM_029106298.1	AT3G45630.1	| RNA binding (RRM/RBD/RNP motifs) family protein | chr3:16748751-16753190 REVERSE LENGTH=989
LOC103410690	XM_008349366.3	AT2G25910.1	| 3'-5' exonuclease domain-containing protein / K homology domain-containing protein / KH domain-containing protein | chr2:11049379-11051997 REVERSE LENGTH=341
LOC103443088	XM_029106300.1	AT3G49720.2	| unknown protein; FUNCTIONS IN: molecular_function unknown; INVOLVED IN: biological_process unknown; LOCATED IN: chloroplast thylakoid membrane, Golgi apparatus, plasma membrane, membrane; EXPRESSED IN: 25 plant structures; EXPRESSED DURING: 15 growth stages; BEST Arabidopsis thaliana protein match is: unknown protein (TAIR:AT5G65810.1); Has 64 Blast hits to 64 proteins in 11 species: Archae - 0…
LOC103413908	XR_525985.3	#N/A	#N/A
LOC103443108	XR_003775275.1	#N/A	#N/A
LOC108173093	XR_003775293.1	#N/A	#N/A
LOC114826487	XR_003775295.1	#N/A	#N/A
LOC103426272	XR_003775288.1	#N/A	#N/A
LOC103441066	XM_008379761.3	AT5G43120.1	| ARM-repeat/Tetratricopeptide repeat (TPR)-like protein | chr5:17312602-17314368 FORWARD LENGTH=588
LOC114826237	XM_029106307.1	AT1G24530.1	| Transducin/WD40 repeat-like superfamily protein | chr1:8693287-8694543 FORWARD LENGTH=418
LOC103421132	XM_008359166.3	AT5G67060.1	HEC1 | basic helix-loop-helix (bHLH) DNA-binding superfamily protein | chr5:26766276-26767001 FORWARD LENGTH=241
LOC103441275	XM_008379967.2	AT2G26560.1	PLP2, PLA IIA, PLA2A | phospholipase A 2A | chr2:11293912-11295708 REVERSE LENGTH=407
LOC108173861	XM_017333739.2	AT4G23160.1	CRK8 | cysteine-rich RLK (RECEPTOR-like protein kinase) 8 | chr4:12129485-12134086 FORWARD LENGTH=1262
LOC114826246	XM_029106319.1	AT4G37050.1	PLP4, PLA V, AtPLAIVC | PATATIN-like protein 4 | chr4:17457261-17459642 REVERSE LENGTH=428
LOC103441280	LOC103441280	#N/A	#N/A
LOC103421136	XM_029106905.1	AT1G47490.1	ATRBP47C, RBP47C | RNA-binding protein 47C | chr1:17424801-17427182 FORWARD LENGTH=432
LOC103428780	XM_008366898.2	AT3G53920.1	SIGC, SIG3 | RNApolymerase sigma-subunit C | chr3:19961041-19963820 REVERSE LENGTH=571
LOC114826517	XM_029106930.1	AT2G19770.1	PRF5 | profilin 5 | chr2:8519885-8521119 REVERSE LENGTH=134
LOC103421145	XM_029106937.1	AT3G16360.2	AHP4 | HPT phosphotransmitter 4 | chr3:5554351-5555518 FORWARD LENGTH=145
LOC114826254	LOC114826254	#N/A	#N/A
LOC103441169	XM_008379870.3	AT5G11540.1	| D-arabinono-1,4-lactone oxidase family protein | chr5:3703002-3704981 REVERSE LENGTH=585
LOC114826343	XM_029106456.1	AT1G69290.1	| Pentatricopeptide repeat (PPR) superfamily protein | chr1:26047372-26049348 REVERSE LENGTH=658
LOC103441201	XM_029106982.1	AT1G57990.1	ATPUP18, PUP18 | purine permease 18 | chr1:21441700-21442872 REVERSE LENGTH=390
LOC114826345	XR_003775156.1	#N/A	#N/A
LOC103441218	XM_008379920.3	AT2G24400.1	| SAUR-like auxin-responsive protein family | chr2:10377993-10378529 REVERSE LENGTH=178
LOC103441327	XM_008380009.2	AT4G31250.1	| Leucine-rich repeat protein kinase family protein | chr4:15179201-15181751 REVERSE LENGTH=676
LOC103441225	XM_008379925.3	AT1G17370.1	UBP1B | oligouridylate binding protein 1B | chr1:5951842-5954825 REVERSE LENGTH=419
LOC114826686	XR_003775743.1	#N/A	#N/A
LOC103441346	XM_008380026.3	#N/A	#N/A
LOC103421227	XM_029107018.1	AT5G56410.1	| Protein with RNI-like/FBD-like domains | chr5:22848508-22850331 REVERSE LENGTH=503
LOC103425196	XM_029107045.1	AT2G33120.1	SAR1, VAMP722, ATVAMP722 | synaptobrevin-related protein 1 | chr2:14043785-14045337 REVERSE LENGTH=221
LOC103425193	XR_003775383.1	#N/A	#N/A
LOC103437344	XR_003775387.1	AT3G48770.1	| DNA binding;ATP binding | chr3:18079261-18086817 REVERSE LENGTH=1899
LOC103430299	XM_008368435.3	AT1G52800.1	| 2-oxoglutarate (2OG) and Fe(II)-dependent oxygenase superfamily protein | chr1:19664044-19665362 FORWARD LENGTH=314
LOC103423317	XM_029107053.1	AT4G32551.1	LUG, RON2 | LisH dimerisation motif;WD40/YVTN repeat-like-containing domain | chr4:15707863-15713359 FORWARD LENGTH=931
LOC108172836	XR_001789408.2	#N/A	#N/A
LOC103413666	XM_029106349.1	AT4G21410.1	CRK29 | cysteine-rich RLK (RECEPTOR-like protein kinase) 29 | chr4:11402463-11405025 REVERSE LENGTH=679
LOC108170018	XR_003775421.1	#N/A	#N/A
LOC103454304	XM_008393908.2	AT4G29250.1	| HXXXD-type acyl-transferase family protein | chr4:14420713-14422177 FORWARD LENGTH=460
LOC103454309	XM_017322458.2	AT5G11340.1	| Acyl-CoA N-acyltransferases (NAT) superfamily protein | chr5:3619226-3621068 FORWARD LENGTH=164
LOC114826551	LOC114826551	#N/A	#N/A
LOC114826274	XM_029106353.1	AT1G47470.1	| Protein of unknown function (DUF784) | chr1:17414611-17415132 REVERSE LENGTH=173
LOC103454314	XM_008393915.3	AT5G25450.1	| Cytochrome bd ubiquinol oxidase, 14kDa subunit | chr5:8857036-8857849 FORWARD LENGTH=122
LOC103421253	LOC103421253	#N/A	#N/A
LOC103452069	XR_003775449.1	#N/A	#N/A
LOC103421256	XR_003775450.1	#N/A	#N/A
LOC103441412	XM_029107071.1	AT3G22780.1	TSO1, ATTSO1 | Tesmin/TSO1-like CXC domain-containing protein | chr3:8048927-8052058 FORWARD LENGTH=695
LOC103441413	XM_008380093.3	AT3G15680.1	| Ran BP2/NZF zinc finger-like superfamily protein | chr3:5315437-5316048 FORWARD LENGTH=164
LOC114826276	XM_029106355.1	AT4G31980.1	| unknown protein; CONTAINS InterPro DOMAIN/s: Protein of unknown function DUF247, plant (InterPro:IPR004158), Protein of unknown function DUF862, eukaryotic (InterPro:IPR008580); BEST Arabidopsis thaliana protein match is: Plant protein of unknown function (DUF247) (TAIR:AT5G11290.1); Has 1967 Blast hits to 1844 proteins in 183 species: Archae - 0; Bacteria - 6; Metazoa - 223; Fungi - 83; Plants…
LOC103426862	XM_029107075.1	AT5G11270.1	OCP3 | overexpressor of cationic peroxidase 3 | chr5:3595557-3597076 REVERSE LENGTH=354
LOC103413730	XM_008352171.3	AT2G18660.1	PNP-A | plant natriuretic peptide A | chr2:8091032-8091644 REVERSE LENGTH=130
LOC103441493	XM_029106361.1	AT4G32320.1	APX6 | ascorbate peroxidase 6 | chr4:15602777-15605234 FORWARD LENGTH=329
LOC114826355	XR_003775167.1	#N/A	#N/A
LOC103441495	LOC103441495	#N/A	#N/A
LOC108171760	XM_017328351.1	ATMG00810.1	ORF240B | DNA/RNA polymerases superfamily protein | chrM:227709-228431 REVERSE LENGTH=240
LOC114826281	XM_029106365.1	AT2G16530.1	| 3-oxo-5-alpha-steroid 4-dehydrogenase family protein | chr2:7163276-7165064 REVERSE LENGTH=343
LOC103437697	LOC103437697	#N/A	#N/A
LOC114826562	XR_003775479.1	#N/A	#N/A
LOC103440381	XM_008379089.3	AT1G24020.2	MLP423 | MLP-like protein 423 | chr1:8500653-8501458 REVERSE LENGTH=155
LOC103440476	XM_008379204.3	AT1G24020.2	MLP423 | MLP-like protein 423 | chr1:8500653-8501458 REVERSE LENGTH=155
LOC103437396	XM_008375864.3	AT2G25280.1	| CONTAINS InterPro DOMAIN/s: UPF0103/Mediator of ErbB2-driven cell motility (Memo), related (InterPro:IPR002737); Has 1074 Blast hits to 1072 proteins in 474 species: Archae - 213; Bacteria - 366; Metazoa - 159; Fungi - 135; Plants - 54; Viruses - 0; Other Eukaryotes - 147 (source: NCBI BLink). | chr2:10762639-10764631 REVERSE LENGTH=291
LOC103437457	LOC103437457	#N/A	#N/A
LOC103430303	XR_003775480.1	#N/A	#N/A
LOC103441512	XM_008380190.3	AT5G23740.1	RPS11-BETA | ribosomal protein S11-beta | chr5:8008251-8009330 REVERSE LENGTH=159
HD11	XM_008380192.3	AT5G25220.1	KNAT3 | KNOTTED1-like homeobox gene 3 | chr5:8736208-8738115 FORWARD LENGTH=431
LOC103441524	XM_008380201.3	AT4G32020.1	| unknown protein; FUNCTIONS IN: molecular_function unknown; INVOLVED IN: biological_process unknown; LOCATED IN: chloroplast; EXPRESSED IN: 24 plant structures; EXPRESSED DURING: 15 growth stages; BEST Arabidopsis thaliana protein match is: unknown protein (TAIR:AT2G25250.1); Has 65 Blast hits to 65 proteins in 19 species: Archae - 0; Bacteria - 0; Metazoa - 3; Fungi - 8; Plants - 54; Viruses - …
LOC114826564	XM_029107085.1	AT2G25220.1	| Protein kinase superfamily protein | chr2:10742918-10745540 REVERSE LENGTH=414
LOC103441473	XM_029107086.1	AT4G32272.1	| Nucleotide/sugar transporter family protein | chr4:15577195-15579689 REVERSE LENGTH=344
LOC114826693	XR_003775750.1	#N/A	#N/A
LOC103441481	XM_008380168.3	AT5G11150.1	ATVAMP713, VAMP713 | vesicle-associated membrane protein 713 | chr5:3546625-3547844 REVERSE LENGTH=221
LOC108170672	XM_029107089.1	AT4G37050.1	PLP4, PLA V, AtPLAIVC | PATATIN-like protein 4 | chr4:17457261-17459642 REVERSE LENGTH=428
LOC103441472	XM_008380161.3	AT4G32270.1	| Ubiquitin-like superfamily protein | chr4:15575015-15576360 REVERSE LENGTH=239
LOC114826687	XR_003775744.1	#N/A	#N/A
LOC103440110	XM_008379088.3	AT1G77380.1	AAP3, ATAAP3 | amino acid permease 3 | chr1:29075201-29077252 REVERSE LENGTH=476
LOC114826696	XR_003775752.1	#N/A	#N/A
LOC103421688	XM_029107099.1	#N/A	#N/A
LOC114826358	XR_003775170.1	#N/A	#N/A
LOC114826690	XR_003775747.1	#N/A	#N/A
LOC114826359	XR_003775171.1	#N/A	#N/A
LOC103441554	XM_008380237.3	AT1G77250.1	| RING/FYVE/PHD-type zinc finger family protein | chr1:29020444-29022938 REVERSE LENGTH=522
LOC103441554	XR_001790714.2	AT1G77250.1	| RING/FYVE/PHD-type zinc finger family protein | chr1:29020444-29022938 REVERSE LENGTH=522
LOC103453365	XM_008338675.3	AT1G77330.1	| 2-oxoglutarate (2OG) and Fe(II)-dependent oxygenase superfamily protein | chr1:29063215-29064447 REVERSE LENGTH=307
LOC103406019	XM_008353742.3	AT1G21640.1	NADK2, ATNADK2 | NAD kinase 2 | chr1:7588726-7592669 FORWARD LENGTH=985
LOC114826688	XR_003775745.1	#N/A	#N/A
LOC103441578	XM_008380259.3	AT1G69740.2	HEMB1 | Aldolase superfamily protein | chr1:26232197-26234713 FORWARD LENGTH=430
LOC103441576	XR_530275.3	#N/A	#N/A
LOC103441569	XM_008380252.3	AT1G44575.1	NPQ4, PSBS | Chlorophyll A-B binding family protein | chr1:16871768-16873194 FORWARD LENGTH=265
LOC103441568	XM_008380251.3	AT4G08330.1	| unknown protein; FUNCTIONS IN: molecular_function unknown; INVOLVED IN: biological_process unknown; LOCATED IN: plasma membrane; EXPRESSED IN: 24 plant structures; EXPRESSED DURING: 14 growth stages; BEST Arabidopsis thaliana protein match is: unknown protein (TAIR:AT2G17705.1); Has 98 Blast hits to 98 proteins in 13 species: Archae - 0; Bacteria - 0; Metazoa - 0; Fungi - 0; Plants - 98; Viruse…
LOC114826285	XM_029106372.1	AT5G23850.1	| Arabidopsis thaliana protein of unknown function (DUF821) | chr5:8038126-8040741 FORWARD LENGTH=542
LOC103450633	XM_008389998.3	AT1G42550.1	PMI1 | plastid movement impaired1 | chr1:15977131-15979734 FORWARD LENGTH=843
LOC103451182	XM_029107118.1	AT1G77600.3	| ARM repeat superfamily protein | chr1:29152890-29162156 REVERSE LENGTH=1424
LOC103450641	XR_003775527.1	AT4G01590.2	| unknown protein; BEST Arabidopsis thaliana protein match is: Arabidopsis protein of unknown function (DUF241) (TAIR:AT4G35680.1); Has 35333 Blast hits to 34131 proteins in 2444 species: Archae - 798; Bacteria - 22429; Metazoa - 974; Fungi - 991; Plants - 531; Viruses - 0; Other Eukaryotes - 9610 (source: NCBI BLink). | chr4:689077-690192 REVERSE LENGTH=199
LOC103450642	XM_008390010.3	AT1G44760.1	| Adenine nucleotide alpha hydrolases-like superfamily protein | chr1:16896894-16898427 REVERSE LENGTH=213
LOC114826698	XR_003775754.1	#N/A	#N/A
LOC103413892	XM_008352332.3	AT4G08250.1	| GRAS family transcription factor | chr4:5196787-5198238 FORWARD LENGTH=483
LOC103413103	LOC103413103	#N/A	#N/A
LOC114826360	XR_003775172.1	#N/A	#N/A
LOC114826361	XR_003775173.1	#N/A	#N/A
LOC103441591	XM_029107130.1	AT1G75710.1	| C2H2-like zinc finger protein | chr1:28428806-28431128 FORWARD LENGTH=462
LOC103421290	XR_527227.3	AT2G25710.2	HCS1 | holocarboxylase synthase 1 | chr2:10952719-10955061 FORWARD LENGTH=367
LOC114826708	XR_003775764.1	#N/A	#N/A
LOC103411680	XM_008350313.3	AT1G37140.1	MCT1 | MEI2 C-terminal RRM only like 1 | chr1:14170351-14172040 REVERSE LENGTH=233
LOC114826363	XR_003775175.1	#N/A	#N/A
LOC103439424	XM_008377991.3	AT1G77760.1	NIA1, GNR1, NR1 | nitrate reductase 1 | chr1:29236005-29239367 REVERSE LENGTH=917
LOC103439422	XM_008377989.3	AT4G08460.3	| Protein of unknown function (DUF1644) | chr4:5377378-5378202 REVERSE LENGTH=274
LOC103410218	XM_008348961.3	AT1G36990.1	| unknown protein; LOCATED IN: chloroplast; EXPRESSED IN: 24 plant structures; EXPRESSED DURING: 14 growth stages; BEST Arabidopsis thaliana protein match is: unknown protein (TAIR:AT4G08510.1); Has 5029 Blast hits to 1779 proteins in 339 species: Archae - 2; Bacteria - 1372; Metazoa - 990; Fungi - 933; Plants - 111; Viruses - 28; Other Eukaryotes - 1593 (source: NCBI BLink). | chr1:14027594-1402…
LOC103441613	XM_008380296.3	AT1G77920.1	| bZIP transcription factor family protein | chr1:29298959-29300607 FORWARD LENGTH=368
LOC103441609	XM_008380291.3	AT1G36310.2	| S-adenosyl-L-methionine-dependent methyltransferases superfamily protein | chr1:13669644-13670934 FORWARD LENGTH=404
LOC114826366	XR_003775178.1	#N/A	#N/A
LOC114826295	XM_029106384.1	AT1G78020.1	| Protein of unknown function (DUF581) | chr1:29338787-29339491 FORWARD LENGTH=162
LOC103441640	LOC103441640	#N/A	#N/A
LOC103424098	XM_008362174.2	AT2G22180.1	| hydroxyproline-rich glycoprotein family protein | chr2:9428969-9429844 FORWARD LENGTH=291
LOC103453313	XM_008392852.3	AT5G07900.1	| Mitochondrial transcription termination factor family protein | chr5:2520188-2521405 FORWARD LENGTH=405
LOC114826586	XM_029107162.1	AT1G34640.1	| peptidases | chr1:12687706-12688427 REVERSE LENGTH=110
LOC103446582	XR_530894.3	#N/A	#N/A
TRNAM-CAU	rna-TRNAM-CAU-14	#N/A	#N/A
LOC103412490	XM_008351042.3	AT1G22330.1	| RNA-binding (RRM/RBD/RNP motifs) family protein | chr1:7886693-7889241 FORWARD LENGTH=291
LOC103448806	XM_029106468.1	AT1G22360.1	AtUGT85A2, UGT85A2 | UDP-glucosyl transferase 85A2 | chr1:7895068-7897527 REVERSE LENGTH=481
LOC103413276	XM_008351750.3	AT5G64260.1	EXL2 | EXORDIUM like 2 | chr5:25703980-25704897 FORWARD LENGTH=305
LOC103448637	XM_008387902.2	AT5G10980.1	| Histone superfamily protein | chr5:3472591-3473349 REVERSE LENGTH=136
LOC114826684	LOC114826684	#N/A	#N/A
LOC103442881	XM_008381673.1	AT1G14680.1	| unknown protein; BEST Arabidopsis thaliana protein match is: unknown protein (TAIR:AT4G09060.1); Has 8132 Blast hits to 6366 proteins in 685 species: Archae - 171; Bacteria - 671; Metazoa - 4046; Fungi - 445; Plants - 318; Viruses - 23; Other Eukaryotes - 2458 (source: NCBI BLink). | chr1:5040861-5041733 FORWARD LENGTH=290
LOC103427029	XM_008365105.2	AT2G44450.1	BGLU15 | beta glucosidase 15 | chr2:18340966-18343744 FORWARD LENGTH=506
LOC103427245	XM_008365315.3	AT3G22142.1	| Bifunctional inhibitor/lipid-transfer protein/seed storage 2S albumin superfamily protein | chr3:7803604-7808046 REVERSE LENGTH=1480
LOC114819265	XM_029107180.1	AT1G12680.1	PEPKR2 | phosphoenolpyruvate carboxylase-related kinase 2 | chr1:4320123-4322269 REVERSE LENGTH=470
LOC114826303	XM_029106396.1	AT5G15540.2	EMB2773 | PHD finger family protein | chr5:5047887-5057411 REVERSE LENGTH=1844
LOC103441647	XM_029107189.1	AT1G28390.1	| Protein kinase superfamily protein | chr1:9966814-9968226 REVERSE LENGTH=470
LOC114826373	XR_003775190.1	#N/A	#N/A
LOC103410904	XM_008349558.3	AT3G55010.2	ATPURM, PUR5 | phosphoribosylformylglycinamidine cyclo-ligase, chloroplast / phosphoribosyl-aminoimidazole synthetase / AIR synthase (PUR5) | chr3:20386818-20388549 FORWARD LENGTH=389
LOC108174242	XM_017334886.2	AT3G47520.1	MDH | malate dehydrogenase | chr3:17513657-17514868 FORWARD LENGTH=403
LOC103441659	XM_008380352.3	AT5G49710.3	| unknown protein; BEST Arabidopsis thaliana protein match is: unknown protein (TAIR:AT4G24590.1); Has 35333 Blast hits to 34131 proteins in 2444 species: Archae - 798; Bacteria - 22429; Metazoa - 974; Fungi - 991; Plants - 531; Viruses - 0; Other Eukaryotes - 9610 (source: NCBI BLink). | chr5:20195561-20197188 FORWARD LENGTH=235
LOC103441712	XM_029107201.1	AT4G24580.1	REN1 | Rho GTPase activation protein (RhoGAP) with PH domain | chr4:12687879-12694248 REVERSE LENGTH=933
LOC103410912	XM_029107211.1	#N/A	#N/A
LOC103441721	LOC103441721	#N/A	#N/A
LOC103421309	XM_029107229.1	AT2G41473.1	| F-box family protein | chr2:17294453-17294728 REVERSE LENGTH=91
LOC103410921	XM_029107231.1	AT1G68000.1	ATPIS1, ATPIS, PIS1 | phosphatidylinositol synthase 1 | chr1:25491346-25492930 FORWARD LENGTH=227
LOC114826608	XR_003775577.1	#N/A	#N/A
LOC103443801	XM_017334216.2	AT5G42120.1	| Concanavalin A-like lectin protein kinase family protein | chr5:16833073-16835148 REVERSE LENGTH=691
LOC103441728	XM_029107234.1	#N/A	#N/A
LOC103410920	XM_008349572.3	AT1G07840.1	| Sas10/Utp3/C1D family | chr1:2424603-2426425 FORWARD LENGTH=312
LOC114826609	XM_029107237.1	#N/A	#N/A
LOC103441745	LOC103441745	#N/A	#N/A
MIR398C	NR_120956.1	#N/A	#N/A
LOC103421318	XM_008359345.3	AT5G65640.1	bHLH093 | beta HLH protein 93 | chr5:26237137-26238904 FORWARD LENGTH=351
LOC103441749	XM_008380447.2	AT2G04420.1	| Polynucleotidyl transferase, ribonuclease H-like superfamily protein | chr2:1535561-1536226 FORWARD LENGTH=221
LOC103418519	XR_003775591.1	#N/A	#N/A
LOC103402093	XM_029107271.1	AT5G49630.1	AAP6 | amino acid permease 6 | chr5:20142681-20146441 REVERSE LENGTH=481
LOC103421344	LOC103421344	#N/A	#N/A
LOC103428915	XM_029106409.1	AT4G10030.1	| alpha/beta-Hydrolases superfamily protein | chr4:6270490-6273098 REVERSE LENGTH=380
LOC114826633	XM_029107314.1	AT2G39480.1	PGP6 | P-glycoprotein 6 | chr2:16478249-16484827 REVERSE LENGTH=1407
LOC108174258	XM_029106418.1	AT1G25270.1	| nodulin MtN21 /EamA-like transporter family protein | chr1:8857726-8859909 FORWARD LENGTH=355
LOC114826316	XM_029106419.1	AT4G08350.1	GTA02, GTA2 | global transcription factor group A2 | chr4:5286351-5292072 FORWARD LENGTH=1041
LOC103428922	XM_008367053.3	AT5G44080.1	| Basic-leucine zipper (bZIP) transcription factor family protein | chr5:17738787-17739734 REVERSE LENGTH=315
LOC103421373	XM_008359396.3	AT1G15200.1	| protein-protein interaction regulator family protein | chr1:5228477-5231017 REVERSE LENGTH=423
LOC103441888	XM_008380605.3	AT1G68180.1	| RING/U-box superfamily protein | chr1:25554816-25555562 FORWARD LENGTH=248
LOC114826319	XM_029106424.1	AT3G52030.2	| F-box family protein with WD40/YVTN repeat doamin | chr3:19301872-19304227 FORWARD LENGTH=433
LOC103428936	XM_029107347.1	AT2G05642.1	| Nucleic acid-binding, OB-fold-like protein | chr2:2098253-2100867 REVERSE LENGTH=532
LOC103441893	XM_029107350.1	AT5G17680.1	| disease resistance protein (TIR-NBS-LRR class), putative | chr5:5822999-5827153 FORWARD LENGTH=1294
LOC103437035	XM_017332662.2	AT5G41950.1	| Tetratricopeptide repeat (TPR)-like superfamily protein | chr5:16785825-16789360 FORWARD LENGTH=565
LOC103441937	LOC103441937	#N/A	#N/A
LOC114826382	XM_029106473.1	AT3G58970.1	MGT6, MRS2-4 | magnesium transporter 6 | chr3:21789659-21791163 REVERSE LENGTH=436
LOC103441991	XM_008380721.3	AT1G59750.4	ARF1 | auxin response factor 1 | chr1:21980414-21984193 FORWARD LENGTH=660
LOC103442049	LOC103442049	#N/A	#N/A
LOC103442013	XM_008380748.3	AT5G49800.1	| Polyketide cyclase/dehydrase and lipid transport superfamily protein | chr5:20234771-20236135 REVERSE LENGTH=242
LOC103442015	XM_008380754.3	AT2G02390.1	ATGSTZ1, GST18, GSTZ1 | glutathione S-transferase zeta 1 | chr2:629015-630955 FORWARD LENGTH=221
LOC103442015	XM_008380757.3	AT2G02390.1	ATGSTZ1, GST18, GSTZ1 | glutathione S-transferase zeta 1 | chr2:629015-630955 FORWARD LENGTH=221
LOC103442174	XM_029107486.1	AT5G63280.1	| C2H2-like zinc finger protein | chr5:25367085-25368848 FORWARD LENGTH=271
LOC108174127	XM_029107705.1	AT5G40510.1	| Sucrase/ferredoxin-like family protein | chr5:16229277-16230798 FORWARD LENGTH=333
LOC114826798	XM_029107565.1	AT4G11170.1	| Disease resistance protein (TIR-NBS-LRR class) family | chr4:6811127-6817130 FORWARD LENGTH=1095
LOC103442280	XM_008381055.3	AT3G28180.1	ATCSLC04, CSLC04, ATCSLC4, CSLC4 | Cellulose-synthase-like C4 | chr3:10506110-10509067 FORWARD LENGTH=673
LOC103404395	XM_008343298.3	AT2G38110.1	ATGPAT6, GPAT6 | glycerol-3-phosphate acyltransferase 6 | chr2:15952816-15955364 REVERSE LENGTH=501
LOC103442784	LOC103442784	#N/A	#N/A
LOC114826903	XM_029107787.1	AT5G40510.1	| Sucrase/ferredoxin-like family protein | chr5:16229277-16230798 FORWARD LENGTH=333
LOC103421628	LOC103421628	#N/A	#N/A
LOC103442801	XM_017334464.2	AT5G48000.1	CYP708A2, CYP708 A2, THAH, THAH1 | cytochrome P450, family 708, subfamily A, polypeptide 2 | chr5:19444313-19447790 REVERSE LENGTH=518
LOC103421506	XR_003775934.1	#N/A	#N/A
LOC114826811	XM_029107575.1	AT5G54110.1	ATMAMI, MAMI | membrane-associated mannitol-induced | chr5:21958356-21960367 FORWARD LENGTH=266
LOC114826818	XM_029107581.1	ATMG00810.1	ORF240B | DNA/RNA polymerases superfamily protein | chrM:227709-228431 REVERSE LENGTH=240
LOC114826819	XM_029107582.1	AT5G28780.1	| PIF1 helicase | chr5:10812907-10814173 REVERSE LENGTH=337
LOC108171386	XM_017327428.2	AT5G38880.1	| unknown protein; Has 474 Blast hits to 433 proteins in 138 species: Archae - 6; Bacteria - 80; Metazoa - 195; Fungi - 44; Plants - 59; Viruses - 0; Other Eukaryotes - 90 (source: NCBI BLink). | chr5:15563621-15568804 REVERSE LENGTH=796
LOC103442467	XM_008381253.3	AT3G30530.1	ATBZIP42, bZIP42 | basic leucine-zipper 42 | chr3:12139512-12140033 FORWARD LENGTH=173
LOC103442516	XM_029107924.1	AT3G02280.1	| Flavodoxin family protein | chr3:453646-457659 FORWARD LENGTH=623
LOC108174098	LOC108174098	#N/A	#N/A
LOC103411419	XM_029107949.1	AT4G21380.1	ARK3, RK3 | receptor kinase 3 | chr4:11389219-11393090 REVERSE LENGTH=850
LOC114827207	XR_003776425.1	#N/A	#N/A
LOC103421553	XM_008359597.3	AT4G28230.1	| unknown protein; Has 444 Blast hits to 358 proteins in 107 species: Archae - 0; Bacteria - 20; Metazoa - 179; Fungi - 26; Plants - 38; Viruses - 2; Other Eukaryotes - 179 (source: NCBI BLink). | chr4:13995990-13997198 REVERSE LENGTH=402
MYB25	NM_001293983.1	#N/A	#N/A
LOC114827100	XM_029108733.1	AT4G03230.1	| S-locus lectin protein kinase family protein | chr4:1419278-1422828 REVERSE LENGTH=1010
LOC103449770	XM_029107958.1	AT1G11340.1	| S-locus lectin protein kinase family protein | chr1:3814116-3817420 REVERSE LENGTH=901
LOC103422394	XM_029107959.1	AT4G23180.1	CRK10, RLK4 | cysteine-rich RLK (RECEPTOR-like protein kinase) 10 | chr4:12138171-12140780 FORWARD LENGTH=669
LOC103429167	XM_008367310.2	AT4G03220.1	| Protein with RNI-like/FBD-like domains | chr4:1417472-1419148 FORWARD LENGTH=498
LOC103442578	XM_008381377.3	AT2G32300.1	UCC1 | uclacyanin 1 | chr2:13722510-13723464 FORWARD LENGTH=261
LOC103442596	XM_008381403.3	AT3G21710.2	| unknown protein; Has 35333 Blast hits to 34131 proteins in 2444 species: Archae - 798; Bacteria - 22429; Metazoa - 974; Fungi - 991; Plants - 531; Viruses - 0; Other Eukaryotes - 9610 (source: NCBI BLink). | chr3:7648380-7649533 FORWARD LENGTH=211
TRNAA-AGC	rna-TRNAA-AGC-10	#N/A	#N/A
LOC103408231	XR_003775988.1	#N/A	#N/A
LOC114827107	XM_029108749.1	AT1G22900.1	| Disease resistance-responsive (dirigent-like protein) family protein | chr1:8103910-8104491 REVERSE LENGTH=193
LOC114826737	XR_003775782.1	#N/A	#N/A
LOC103442663	XM_008381469.3	AT3G15850.1	FAD5, FADB, JB67, ADS3 | fatty acid desaturase 5 | chr3:5359087-5360998 FORWARD LENGTH=371
LOC103411280	XM_008349923.3	AT1G05010.1	EFE, ACO4, EAT1 | ethylene-forming enzyme | chr1:1431419-1432695 REVERSE LENGTH=323
LOC114827109	XM_029108751.1	AT1G43760.1	| DNAse I-like superfamily protein | chr1:16528880-16531065 REVERSE LENGTH=626
LOC103442664	XR_003775991.1	AT2G32940.1	AGO6 | Argonaute family protein | chr2:13972218-13976856 REVERSE LENGTH=878
LOC103442988	XM_008381769.3	AT5G48170.1	SLY2 | F-box family protein | chr5:19532729-19533202 REVERSE LENGTH=157
LOC103443095	XM_017334198.2	#N/A	#N/A
LOC103429406	XM_029108763.1	AT5G59090.2	ATSBT4.12, SBT4.12 | subtilase 4.12 | chr5:23852125-23855235 REVERSE LENGTH=731
LOC103443064	XM_029108065.1	AT3G07700.2	| Protein kinase superfamily protein | chr3:2459696-2463241 REVERSE LENGTH=695
LOC103421708	XM_008359749.3	AT3G06240.1	| F-box family protein | chr3:1887336-1888619 FORWARD LENGTH=427
LOC114827114	XM_029108765.1	AT1G45616.1	AtRLP6, RLP6 | receptor like protein 6 | chr1:17183550-17186534 REVERSE LENGTH=994
LOC103443020	XM_029108082.1	AT3G06240.1	| F-box family protein | chr3:1887336-1888619 FORWARD LENGTH=427
LOC114826963	XR_003776052.1	#N/A	#N/A
LOC103416660	XR_001787719.2	#N/A	#N/A
LOC103443078	XM_029108767.1	AT5G04700.1	| Ankyrin repeat family protein | chr5:1354240-1356754 REVERSE LENGTH=669
LOC103443041	XM_008381829.3	AT4G14965.1	AtMAPR4, MAPR4 | membrane-associated progesterone binding protein 4 | chr4:8551356-8553368 FORWARD LENGTH=245
LOC103441459	XM_008380144.3	AT3G22250.1	| UDP-Glycosyltransferase superfamily protein | chr3:7867806-7870053 FORWARD LENGTH=461
LOC103441429	XM_029108135.1	AT3G21760.1	HYR1 | UDP-Glycosyltransferase superfamily protein | chr3:7667099-7668556 FORWARD LENGTH=485
LOC103443279	XM_029108769.1	AT3G21780.1	UGT71B6 | UDP-glucosyl transferase 71B6 | chr3:7675051-7676490 REVERSE LENGTH=479
LOC103411494	XM_029108146.1	AT1G03475.1	LIN2, HEMF1, ATCPO-I | Coproporphyrinogen III oxidase | chr1:869302-871175 REVERSE LENGTH=386
LOC103421746	LOC103421746	#N/A	#N/A
LOC103443159	XM_008381954.3	AT1G14600.1	| Homeodomain-like superfamily protein | chr1:5001185-5003370 REVERSE LENGTH=255
LOC114826745	XR_003775792.1	#N/A	#N/A
LOC103443294	XM_008382113.2	AT1G73100.1	SUVH3, SDG19 | SU(VAR)3-9 homolog 3 | chr1:27491970-27493979 FORWARD LENGTH=669
LOC114826979	XR_003776116.1	#N/A	#N/A
LOC103443182	LOC103443182	#N/A	#N/A
LOC103443183	XR_530465.3	#N/A	#N/A
LOC103429247	XM_008367395.3	AT2G42910.1	| Phosphoribosyltransferase family protein | chr2:17856396-17858394 FORWARD LENGTH=337
LOC103443203	XM_029108175.1	AT4G08850.1	| Leucine-rich repeat receptor-like protein kinase family protein | chr4:5636693-5640496 REVERSE LENGTH=1045
LOC114827120	XM_029108786.1	AT1G48720.1	| unknown protein; Has 229 Blast hits to 229 proteins in 10 species: Archae - 0; Bacteria - 0; Metazoa - 1; Fungi - 0; Plants - 228; Viruses - 0; Other Eukaryotes - 0 (source: NCBI BLink). | chr1:18018148-18018441 FORWARD LENGTH=97
LOC103443251	XM_017334559.2	AT3G21180.1	ACA9, ATACA9 | autoinhibited Ca(2+)-ATPase 9 | chr3:7425770-7431941 FORWARD LENGTH=1086
LOC114826980	XM_029108197.1	AT2G01250.1	| Ribosomal protein L30/L7 family protein | chr2:132943-134264 REVERSE LENGTH=242
LOC103438268	XM_029108206.1	AT4G18260.1	| Cytochrome b561/ferric reductase transmembrane protein family | chr4:10093524-10097337 REVERSE LENGTH=545
LOC103454422	XM_008394014.3	AT4G21020.1	| Late embryogenesis abundant protein (LEA) family protein | chr4:11228263-11229392 FORWARD LENGTH=266
LOC103411558	LOC103411558	#N/A	#N/A
LOC103443352	XM_008382182.3	#N/A	#N/A
LOC103411551	XM_008350177.3	AT1G16790.1	| ribosomal protein-related | chr1:5744638-5745072 FORWARD LENGTH=144
LOC114819224	XM_029107522.1	AT5G24740.1	| Protein of unknown function (DUF1162) | chr5:8470073-8489703 REVERSE LENGTH=3464
LOC103443693	XM_029108792.1	#N/A	#N/A
LOC103443642	XM_008382529.3	AT2G23130.1	AGP17, ATAGP17 | arabinogalactan protein 17 | chr2:9844411-9845186 FORWARD LENGTH=185
LOC103443644	XM_008382531.3	AT3G14205.1	| Phosphoinositide phosphatase family protein | chr3:4716008-4720524 REVERSE LENGTH=808
LOC114826996	XR_003776166.1	#N/A	#N/A
MYB11	NM_001294029.1	#N/A	#N/A
LOC103453691	XM_008393254.3	AT5G60670.1	| Ribosomal protein L11 family protein | chr5:24381066-24381566 REVERSE LENGTH=166
LOC114827129	XM_029108802.1	AT3G47090.1	| Leucine-rich repeat protein kinase family protein | chr3:17341512-17344645 REVERSE LENGTH=1009
LOC103454561	XM_008394158.3	AT1G52800.1	| 2-oxoglutarate (2OG) and Fe(II)-dependent oxygenase superfamily protein | chr1:19664044-19665362 FORWARD LENGTH=314
LOC103453577	XM_008393122.3	AT3G13882.1	| Ribosomal protein L34 | chr3:4574600-4575852 FORWARD LENGTH=147
LOC103453679	XM_008393241.3	AT4G12560.2	CPR30 | F-box and associated interaction domains-containing protein | chr4:7441815-7443157 FORWARD LENGTH=413
LOC114827130	XM_029108806.1	AT1G56150.1	| SAUR-like auxin-responsive protein family | chr1:21017432-21017764 FORWARD LENGTH=110
LOC103453564	XM_008393105.3	AT1G72960.1	| Root hair defective 3 GTP-binding protein (RHD3) | chr1:27446263-27450862 FORWARD LENGTH=795
LOC103453553	XM_008393092.2	#N/A	#N/A
LOC103424173	XM_008362260.2	AT2G40930.1	UBP5, ATUBP5, PDE323 | ubiquitin-specific protease 5 | chr2:17076714-17082192 REVERSE LENGTH=924
LOC103453665	XM_029108305.1	AT1G51710.1	UBP6, ATUBP6 | ubiquitin-specific protease 6 | chr1:19175805-19179894 REVERSE LENGTH=482
LOC103414781	XM_008353153.2	AT3G12780.1	PGK1 | phosphoglycerate kinase 1 | chr3:4061127-4063140 REVERSE LENGTH=481
LOC103424141	XM_029108307.1	AT1G51720.1	| Amino acid dehydrogenase family protein | chr1:19181741-19186297 FORWARD LENGTH=637
LOC114826759	XR_003775808.1	#N/A	#N/A
LOC103443710	XM_008382598.3	AT3G21295.1	| Tudor/PWWP/MBT superfamily protein | chr3:7489635-7492296 FORWARD LENGTH=645
LOC103443717	XM_008382608.3	AT5G56670.1	| Ribosomal protein S30 family protein | chr5:22935413-22935981 REVERSE LENGTH=62
LOC103443755	LOC103443755	#N/A	#N/A
LOC103421829	LOC103421829	#N/A	#N/A
LOC103443739	XM_008382626.3	AT3G16490.1	IQD26 | IQ-domain 26 | chr3:5603962-5605489 REVERSE LENGTH=389
LOC103443767	XM_029108813.1	AT1G48550.2	| Vacuolar protein sorting-associated protein 26 | chr1:17950792-17952645 REVERSE LENGTH=324
LOC108174139	XM_017334489.2	AT1G60200.1	| splicing factor PWI domain-containing protein / RNA recognition motif (RRM)-containing protein | chr1:22200882-22205241 REVERSE LENGTH=899
LOC103443745	XM_008382636.3	#N/A	#N/A
LOC114827016	LOC114827016	#N/A	#N/A
LOC103443749	XM_008382639.3	AT1G79760.1	DTA4 | downstream target of AGL15-4 | chr1:30012054-30013042 FORWARD LENGTH=299
TRNAK-CUU	rna-TRNAK-CUU-9	#N/A	#N/A
LOC103443843	XM_008382741.2	AT2G34370.1	| Pentatricopeptide repeat (PPR) superfamily protein | chr2:14510482-14511891 FORWARD LENGTH=469
LOC103450647	XM_029108350.1	AT5G20660.1	| Zn-dependent exopeptidases superfamily protein | chr5:6986402-6990947 FORWARD LENGTH=910
LOC103411664	XM_029108357.1	AT4G29100.1	| basic helix-loop-helix (bHLH) DNA-binding superfamily protein | chr4:14341140-14344575 FORWARD LENGTH=407
LOC103421838	XR_003776248.1	AT1G79820.2	SGB1 | Major facilitator superfamily protein | chr1:30022581-30026771 REVERSE LENGTH=495
LOC103443794	XM_008382691.3	#N/A	#N/A
LOC103411659	LOC103411659	#N/A	#N/A
LOC103443819	XM_029108817.1	AT2G25737.1	| Sulfite exporter TauE/SafE family protein | chr2:10977174-10979677 FORWARD LENGTH=476
LOC114827190	XR_003776411.1	#N/A	#N/A
LOC103429335	XM_029108373.1	AT1G15240.2	| Phox-associated domain;Phox-like;Sorting nexin, C-terminal | chr1:5243799-5248604 FORWARD LENGTH=1020
LOC114827142	LOC114827142	#N/A	#N/A
LOC103434771	XM_029108380.1	AT3G16050.1	A37, ATPDX1.2, PDX1.2 | pyridoxine biosynthesis 1.2 | chr3:5444121-5445065 REVERSE LENGTH=314
LOC103405390	XM_008344390.3	AT1G79900.1	ATMBAC2, BAC2 | Mitochondrial substrate carrier family protein | chr1:30052524-30053599 REVERSE LENGTH=296
LOC103436097	XM_029108819.1	AT3G16000.1	MFP1 | MAR binding filament-like protein 1 | chr3:5431041-5433613 REVERSE LENGTH=726
LOC103426403	XR_003776252.1	#N/A	#N/A
LOC103417146	XM_008355367.3	AT1G79990.4	| structural molecules | chr1:30084522-30085194 FORWARD LENGTH=152
LOC114826762	XR_003775810.1	#N/A	#N/A
LOC103406525	XR_003775811.1	#N/A	#N/A
LOC103436833	LOC103436833	#N/A	#N/A
LOC108169756	XM_017323643.2	AT1G03080.1	| kinase interacting (KIP1-like) family protein | chr1:731794-737332 REVERSE LENGTH=1733
LOC114827191	XR_003776412.1	#N/A	#N/A
LOC103436862	XM_029108407.1	AT1G15520.1	PDR12, ATPDR12, ABCG40, ATABCG40 | pleiotropic drug resistance 12 | chr1:5331993-5338175 REVERSE LENGTH=1423
LOC103429342	XM_029107485.1	AT1G15550.1	GA4, ATGA3OX1, GA3OX1 | gibberellin 3-oxidase 1 | chr1:5344569-5346078 REVERSE LENGTH=358
LOC103429342	NM_001328898.1	AT1G15550.1	GA4, ATGA3OX1, GA3OX1 | gibberellin 3-oxidase 1 | chr1:5344569-5346078 REVERSE LENGTH=358
LOC108171854	XR_001788379.2	#N/A	#N/A
LOC103443851	LOC103443851	#N/A	#N/A
LOC114827024	XM_029108408.1	AT1G80300.1	NTT1, ATNTT1 | nucleotide transporter 1 | chr1:30191954-30194280 FORWARD LENGTH=624
LOC114827025	XR_003776258.1	#N/A	#N/A
LOC103410881	XM_008349532.3	AT2G22360.1	| DNAJ heat shock family protein | chr2:9498162-9500459 FORWARD LENGTH=442
LOC114827026	XR_003776259.1	#N/A	#N/A
LOC114827143	XM_029108822.1	AT1G52620.1	| Pentatricopeptide repeat (PPR) superfamily protein | chr1:19603828-19606287 FORWARD LENGTH=819
LOC114827144	XM_029108823.1	AT2G47140.1	| NAD(P)-binding Rossmann-fold superfamily protein | chr2:19350970-19352059 REVERSE LENGTH=257
LOC103402669	LOC103402669	#N/A	#N/A
LOC114827145	XM_029108824.1	#N/A	#N/A
LOC103402690	XM_008341444.3	AT2G34160.1	| Alba DNA/RNA-binding protein | chr2:14426283-14427220 FORWARD LENGTH=130
LOC103402760	XM_008341520.3	AT1G06170.2	| basic helix-loop-helix (bHLH) DNA-binding superfamily protein | chr1:1885146-1886564 REVERSE LENGTH=420
LOC108170915	XM_017326429.2	AT2G15180.1	| Zinc knuckle (CCHC-type) family protein | chr2:6588743-6590167 REVERSE LENGTH=474
LOC108171428	XR_001787921.2	#N/A	#N/A
LOC103429343	XM_029108419.1	AT3G15690.2	| Single hybrid motif superfamily protein | chr3:5317108-5319435 FORWARD LENGTH=263
LOC103435471	XM_008373871.3	AT3G15680.1	| Ran BP2/NZF zinc finger-like superfamily protein | chr3:5315437-5316048 FORWARD LENGTH=164
LOC114827146	XM_029108825.1	AT4G10200.1	| TTF-type zinc finger protein with HAT dimerisation domain | chr4:6353172-6355591 FORWARD LENGTH=733
LOC103413760	XM_008352199.3	AT1G52700.1	| alpha/beta-Hydrolases superfamily protein | chr1:19631186-19633366 REVERSE LENGTH=255
LOC103435584	XM_008373972.1	AT1G48720.1	| unknown protein; Has 229 Blast hits to 229 proteins in 10 species: Archae - 0; Bacteria - 0; Metazoa - 1; Fungi - 0; Plants - 228; Viruses - 0; Other Eukaryotes - 0 (source: NCBI BLink). | chr1:18018148-18018441 FORWARD LENGTH=97
LOC103426358	XM_029108827.1	AT5G25460.1	| Protein of unknown function, DUF642 | chr5:8863430-8865394 FORWARD LENGTH=369
LOC114826765	XR_003775813.1	#N/A	#N/A
LOC103443870	XM_008382764.3	AT5G51280.1	| DEAD-box protein abstrakt, putative | chr5:20841456-20843645 FORWARD LENGTH=591
LOC114826766	XR_003775814.1	#N/A	#N/A
LOC114827147	XM_029108828.1	AT5G46070.1	| Guanylate-binding family protein | chr5:18683468-18688397 FORWARD LENGTH=1082
LOC103449651	XM_008388981.2	AT2G13770.1	| CONTAINS InterPro DOMAIN/s: Putative harbinger transposase-derived nuclease (InterPro:IPR006912); Has 451 Blast hits to 352 proteins in 33 species: Archae - 0; Bacteria - 0; Metazoa - 28; Fungi - 8; Plants - 388; Viruses - 0; Other Eukaryotes - 27 (source: NCBI BLink). | chr2:5736603-5737847 FORWARD LENGTH=343
LOC108173996	XM_029108425.1	AT1G80620.1	| S15/NS1, RNA-binding protein | chr1:30305404-30307182 FORWARD LENGTH=414
LOC114827148	LOC114827148	#N/A	#N/A
LOC103443930	XM_029108429.1	AT1G15860.2	| Domain of unknown function (DUF298) | chr1:5455055-5456741 FORWARD LENGTH=227
LOC103443953	LOC103443953	#N/A	#N/A
LOC103421856	XM_008359891.3	AT5G10970.1	| C2H2 and C2HC zinc fingers superfamily protein | chr5:3469268-3470086 FORWARD LENGTH=272
LOC103424888	XM_008362977.3	AT1G15950.1	CCR1, IRX4, ATCCR1 | cinnamoyl coa reductase 1 | chr1:5478855-5481915 FORWARD LENGTH=344
LOC103427249	LOC103427249	#N/A	#N/A
LOC103454647	XM_008394247.3	AT1G80840.1	WRKY40, ATWRKY40 | WRKY DNA-binding protein 40 | chr1:30383834-30385356 FORWARD LENGTH=302
LOC114826802	XR_003775833.1	#N/A	#N/A
LOC103443986	XM_029108432.1	AT2G07680.1	ATMRP11, MRP11, ABCC13 | multidrug resistance-associated protein 11 | chr2:3514774-3522491 FORWARD LENGTH=1404
LOC103443990	XR_003776263.1	#N/A	#N/A
LOC103444006	XM_008382916.2	AT3G57880.1	| Calcium-dependent lipid-binding (CaLB domain) plant phosphoribosyltransferase family protein | chr3:21431198-21433519 REVERSE LENGTH=773
LOC103443992	XM_008382900.3	AT5G48930.1	HCT | hydroxycinnamoyl-CoA shikimate/quinate hydroxycinnamoyl transferase | chr5:19836654-19838092 REVERSE LENGTH=433
LOC114827027	XM_029108439.1	AT4G34135.2	UGT73B2 | UDP-glucosyltransferase 73B2 | chr4:16346009-16347016 REVERSE LENGTH=335
LOC114827029	XM_029108442.1	AT5G48050.1	| CONTAINS InterPro DOMAIN/s: Retrotransposon gag protein (InterPro:IPR005162); BEST Arabidopsis thaliana protein match is: unknown protein (TAIR:AT1G34070.1); Has 1807 Blast hits to 1807 proteins in 277 species: Archae - 0; Bacteria - 0; Metazoa - 736; Fungi - 347; Plants - 385; Viruses - 0; Other Eukaryotes - 339 (source: NCBI BLink). | chr5:19472661-19473770 REVERSE LENGTH=369
LOC114827151	XM_029108830.1	AT1G24090.1	| RNase H family protein | chr1:8520834-8522737 FORWARD LENGTH=353
LOC103444002	XM_008382909.3	AT1G16060.1	ADAP | ARIA-interacting double AP2 domain protein | chr1:5508563-5511609 FORWARD LENGTH=345
LOC103444091	XM_008383004.2	AT5G22250.1	| Polynucleotidyl transferase, ribonuclease H-like superfamily protein | chr5:7365605-7366441 REVERSE LENGTH=278
LOC103444037	XR_530580.3	#N/A	#N/A
LOC103444039	XR_530583.3	#N/A	#N/A
LOC103444042	XM_008382949.3	AT1G73110.1	| P-loop containing nucleoside triphosphate hydrolases superfamily protein | chr1:27494344-27496844 REVERSE LENGTH=432
LOC114827035	XM_029108451.1	#N/A	#N/A
LOC103444045	XM_008382953.3	AT1G16880.1	| uridylyltransferase-related | chr1:5773796-5776125 FORWARD LENGTH=290
LOC103421873	XM_008359914.3	AT5G39590.1	| TLD-domain containing nucleolar protein | chr5:15851483-15853768 FORWARD LENGTH=542
LOC103426399	XR_528091.3	#N/A	#N/A
LOC103415251	XM_008353603.3	AT3G15770.2	| unknown protein; BEST Arabidopsis thaliana protein match is: unknown protein (TAIR:AT1G15350.1); Has 35333 Blast hits to 34131 proteins in 2444 species: Archae - 798; Bacteria - 22429; Metazoa - 974; Fungi - 991; Plants - 531; Viruses - 0; Other Eukaryotes - 9610 (source: NCBI BLink). | chr3:5340243-5341216 FORWARD LENGTH=161
LOC103418943	XM_029108458.1	#N/A	#N/A
LOC114826770	XR_003775819.1	#N/A	#N/A
LOC103444424	XM_008383349.3	AT3G15030.3	TCP4 | TCP family transcription factor 4 | chr3:5062308-5063570 FORWARD LENGTH=420
LOC114827156	LOC114827156	#N/A	#N/A
LOC114827037	XR_003776281.1	#N/A	#N/A
LOC103429366	XM_029108474.1	AT2G30980.1	ASKdZeta, ATSK23, BIL1, ATSK2-2, SKdZeta | SHAGGY-related protein kinase dZeta | chr2:13182350-13185870 REVERSE LENGTH=412
LOC103444077	XM_029108476.1	AT3G58640.2	| Mitogen activated protein kinase kinase kinase-related | chr3:21687153-21692675 REVERSE LENGTH=809
LOC103417321	XM_029108485.1	AT5G45890.1	SAG12 | senescence-associated gene 12 | chr5:18613300-18614759 FORWARD LENGTH=346
LOC103444425	XM_008383350.3	AT2G42360.1	| RING/U-box superfamily protein | chr2:17640907-17641617 FORWARD LENGTH=236
LOC103444462	XM_029108837.1	AT1G06260.1	| Cysteine proteinases superfamily protein | chr1:1916449-1917585 FORWARD LENGTH=343
LOC103444435	XM_008383363.2	AT5G44640.1	BGLU13 | beta glucosidase 13 | chr5:18011146-18012669 FORWARD LENGTH=507
LOC114826772	XM_029107532.1	AT5G19690.1	STT3A | staurosporin and temperature sensitive 3-like A | chr5:6652649-6658214 FORWARD LENGTH=779
LOC103444442	XM_008383373.3	AT1G03780.2	TPX2 | targeting protein for XKLP2 | chr1:947785-951696 REVERSE LENGTH=758
LOC114827157	XM_029108838.1	AT2G03140.1	| alpha/beta-Hydrolases superfamily protein | chr2:942000-949337 FORWARD LENGTH=1797
LOC103440261	XM_029108510.1	AT1G49910.1	BUB3.2 | Transducin/WD40 repeat-like superfamily protein | chr1:18479025-18481271 FORWARD LENGTH=339
LOC108173764	XM_029107533.1	AT1G64790.1	ILA | ILITYHIA | chr1:24065232-24081908 REVERSE LENGTH=2610
LOC103403247	XM_029108840.1	AT2G06541.1	| TTF-type zinc finger protein with HAT dimerisation domain | chr2:2598222-2600326 REVERSE LENGTH=592
LOC103444321	LOC103444321	#N/A	#N/A
LOC103424970	XM_029108535.1	#N/A	#N/A
LOC103444120	XM_008383036.3	AT2G20770.1	GCL2 | GCR2-like 2 | chr2:8945380-8947041 FORWARD LENGTH=405
LOC103421938	XM_008359978.2	AT4G10200.1	| TTF-type zinc finger protein with HAT dimerisation domain | chr4:6353172-6355591 FORWARD LENGTH=733
LOC103406128	XM_008345140.3	AT1G68040.1	| S-adenosyl-L-methionine-dependent methyltransferases superfamily protein | chr1:25502876-25505224 FORWARD LENGTH=363
LOC103411739	XR_003776329.1	#N/A	#N/A
LOC103411738	XR_003776322.1	#N/A	#N/A
MIR156P	NR_120852.1	#N/A	#N/A
LOC114827161	XM_029108847.1	AT1G14790.1	RDR1, ATRDRP1 | RNA-dependent RNA polymerase 1 | chr1:5094317-5097817 REVERSE LENGTH=1107
LOC103411820	XM_029108848.1	AT4G38180.1	FRS5 | FAR1-related sequence 5 | chr4:17906702-17909404 REVERSE LENGTH=788
LOC103435566	XM_008373956.3	AT3G26040.1	| HXXXD-type acyl-transferase family protein | chr3:9519741-9521069 FORWARD LENGTH=442
LOC108172716	LOC108172716	#N/A	#N/A
LOC103412079	XM_008350676.1	AT4G09660.1	| CONTAINS InterPro DOMAIN/s: Zinc finger, TTF-type (InterPro:IPR006580); BEST Arabidopsis thaliana protein match is: TTF-type zinc finger protein with HAT dimerisation domain (TAIR:AT1G19260.1); Has 839 Blast hits to 796 proteins in 42 species: Archae - 0; Bacteria - 0; Metazoa - 438; Fungi - 0; Plants - 401; Viruses - 0; Other Eukaryotes - 0 (source: NCBI BLink). | chr4:6104446-6106607 FORWARD …
LOC103421969	XM_008360009.2	#N/A	#N/A
LOC114827172	XM_029108866.1	AT5G36930.2	| Disease resistance protein (TIR-NBS-LRR class) family | chr5:14567771-14571916 REVERSE LENGTH=1191
LOC108174088	XM_029108868.1	AT1G02400.1	ATGA2OX4, ATGA2OX6, DTA1, GA2OX6 | gibberellin 2-oxidase 6 | chr1:486964-489391 FORWARD LENGTH=329
LOC103444294	XM_008383231.3	AT3G62270.1	| HCO3- transporter family | chr3:23042528-23045633 REVERSE LENGTH=703
LOC103444481	XM_008383405.3	AT2G46980.2	| unknown protein; Has 3995 Blast hits to 3325 proteins in 374 species: Archae - 19; Bacteria - 205; Metazoa - 2201; Fungi - 364; Plants - 149; Viruses - 22; Other Eukaryotes - 1035 (source: NCBI BLink). | chr2:19299868-19303429 REVERSE LENGTH=793
LOC103444522	XM_008383468.3	AT1G71250.1	| GDSL-like Lipase/Acylhydrolase superfamily protein | chr1:26860125-26861582 FORWARD LENGTH=374
LOC108169993	XR_003776502.1	#N/A	#N/A
LOC103444520	XM_008383466.3	AT5G24670.1	| Cytidine/deoxycytidylate deaminase family protein | chr5:8448880-8451046 FORWARD LENGTH=400
LOC103430797	XM_029108996.1	AT1G33430.1	| Galactosyltransferase family protein | chr1:12124438-12126052 REVERSE LENGTH=395
LOC103412539	XM_029108999.1	AT3G19770.1	ATVPS9A, VPS9A, VPS9 | Vacuolar sorting protein 9 (VPS9) domain | chr3:6866916-6869114 FORWARD LENGTH=520
LOC114819352	XR_003766409.1	#N/A	#N/A
LOC114819345	XR_003766402.1	#N/A	#N/A
LOC108174239	XM_029108913.1	AT4G29090.1	| Ribonuclease H-like superfamily protein | chr4:14333528-14335255 FORWARD LENGTH=575
LOC103444536	XM_008383484.3	AT1G76990.5	ACR3 | ACT domain repeat 3 | chr1:28933387-28935179 FORWARD LENGTH=453
LOC103429433	XM_029109069.1	AT4G02550.1	| unknown protein; BEST Arabidopsis thaliana protein match is: unknown protein (TAIR:AT4G02210.2); Has 370 Blast hits to 300 proteins in 18 species: Archae - 0; Bacteria - 0; Metazoa - 0; Fungi - 10; Plants - 354; Viruses - 0; Other Eukaryotes - 6 (source: NCBI BLink). | chr4:1120622-1121629 REVERSE LENGTH=307
LOC103444548	XM_008383496.3	AT5G64050.1	ATERS, OVA3, ERS | glutamate tRNA synthetase | chr5:25630196-25633099 REVERSE LENGTH=570
LOC114827265	LOC114827265	#N/A	#N/A
LOC108170520	XR_001786901.2	#N/A	#N/A
LOC103401361	XM_008340077.3	AT1G43790.1	TED6 | tracheary element differentiation-related 6 | chr1:16575952-16576302 FORWARD LENGTH=116
LOC114827353	XM_029109097.1	AT4G02210.2	| unknown protein; FUNCTIONS IN: molecular_function unknown; INVOLVED IN: biological_process unknown; LOCATED IN: cellular_component unknown; EXPRESSED IN: 22 plant structures; EXPRESSED DURING: 13 growth stages; BEST Arabidopsis thaliana protein match is: unknown protein (TAIR:AT2G24960.2). | chr4:974320-975917 REVERSE LENGTH=439
LOC114819362	XR_003766418.1	#N/A	#N/A
LOC103436559	XM_008375000.3	AT1G21340.1	| Dof-type zinc finger DNA-binding family protein | chr1:7476087-7476869 FORWARD LENGTH=260
LOC114827407	XM_029109191.1	AT5G17680.1	| disease resistance protein (TIR-NBS-LRR class), putative | chr5:5822999-5827153 FORWARD LENGTH=1294
LOC114827407	XM_029109190.1	AT5G17680.1	| disease resistance protein (TIR-NBS-LRR class), putative | chr5:5822999-5827153 FORWARD LENGTH=1294
LOC103436665	XR_003776550.1	#N/A	#N/A
LOC103435792	XR_529474.3	#N/A	#N/A
LOC103407661	XM_008346553.3	AT1G76920.1	| F-box family protein | chr1:28892295-28893419 FORWARD LENGTH=374
LOC103427112	LOC103427112	#N/A	#N/A
LOC103422040	LOC103422040	#N/A	#N/A
LOC103444632	XM_008383585.3	AT1G43710.1	emb1075 | Pyridoxal phosphate (PLP)-dependent transferases superfamily protein | chr1:16486534-16488298 REVERSE LENGTH=482
LOC114827297	XM_029108940.1	AT1G60450.1	AtGolS7, GolS7 | galactinol synthase 7 | chr1:22271226-22273214 REVERSE LENGTH=332
LOC103410790	XM_029108945.1	AT1G23410.1	| Ribosomal protein S27a / Ubiquitin family protein | chr1:8314940-8315410 FORWARD LENGTH=156
LOC114827302	XM_029108948.1	ATMG00810.1	ORF240B | DNA/RNA polymerases superfamily protein | chrM:227709-228431 REVERSE LENGTH=240
LOC114827303	XM_029108949.1	AT4G35230.1	BSK1 | BR-signaling kinase 1 | chr4:16755325-16758041 REVERSE LENGTH=512
LOC103444676	NM_001328991.1	AT2G33710.1	| Integrase-type DNA-binding superfamily protein | chr2:14259271-14260652 REVERSE LENGTH=218
LOC103444724	XM_029109377.1	AT2G33410.1	| RNA-binding (RRM/RBD/RNP motifs) family protein | chr2:14156085-14157435 FORWARD LENGTH=404
LOC114827508	XM_029109378.1	AT1G75950.1	SKP1, ASK1, ATSKP1, SKP1A, UIP1 | S phase kinase-associated protein 1 | chr1:28516715-28517454 FORWARD LENGTH=160
LOC103411951	LOC103411951	#N/A	#N/A
LOC114827509	XM_029109389.1	AT1G71696.1	SOL1 | carboxypeptidase D, putative | chr1:26967637-26970364 FORWARD LENGTH=422
LOC103444747	XM_029109090.1	AT5G17680.1	| disease resistance protein (TIR-NBS-LRR class), putative | chr5:5822999-5827153 FORWARD LENGTH=1294
LOC103417012	XM_029109412.1	#N/A	#N/A
LOC103412412	XM_029109413.1	AT5G36930.1	| Disease resistance protein (TIR-NBS-LRR class) family | chr5:14567771-14571907 REVERSE LENGTH=1188
LOC103411698	LOC103411698	#N/A	#N/A
LOC114827515	XM_029109421.1	AT1G34190.1	anac017, NAC017 | NAC domain containing protein 17 | chr1:12451729-12453914 FORWARD LENGTH=557
LOC114827352	LOC114827352	#N/A	#N/A
LOC114827522	XM_029109432.1	AT4G09670.1	| Oxidoreductase family protein | chr4:6107382-6109049 REVERSE LENGTH=362
LOC114827523	XM_029109433.1	AT5G48100.1	TT10, LAC15, ATLAC15 | Laccase/Diphenol oxidase family protein | chr5:19489530-19492582 REVERSE LENGTH=565
LOC103443943	XM_029109096.1	#N/A	#N/A
LOC103429795	XM_008367926.3	AT1G71830.1	SERK1, ATSERK1 | somatic embryogenesis receptor-like kinase 1 | chr1:27018575-27021842 FORWARD LENGTH=625
LOC103412681	XM_008351221.3	AT1G34270.1	| Exostosin family protein | chr1:12492571-12494514 REVERSE LENGTH=477
LOC103412017	LOC103412017	#N/A	#N/A
LOC108172726	XM_029109447.1	AT1G34320.1	| Protein of unknown function (DUF668) | chr1:12520713-12524046 FORWARD LENGTH=657
LOC103422089	XM_017328635.2	AT1G71930.1	VND7, ANAC030 | vascular related NAC-domain protein 7 | chr1:27076205-27077829 FORWARD LENGTH=324
LOC114827359	XM_029109119.1	AT5G41980.1	| CONTAINS InterPro DOMAIN/s: Putative harbinger transposase-derived nuclease (InterPro:IPR006912); BEST Arabidopsis thaliana protein match is: unknown protein (TAIR:AT1G43722.1); Has 1807 Blast hits to 1807 proteins in 277 species: Archae - 0; Bacteria - 0; Metazoa - 736; Fungi - 347; Plants - 385; Viruses - 0; Other Eukaryotes - 339 (source: NCBI BLink). | chr5:16793765-16794889 FORWARD LENGTH=…
LOC103444953	XM_029109120.1	AT1G60630.1	| Leucine-rich repeat protein kinase family protein | chr1:22334754-22336785 REVERSE LENGTH=652
LOC114827527	XR_003776604.1	#N/A	#N/A
LOC103444863	XM_008383812.3	AT5G64260.1	EXL2 | EXORDIUM like 2 | chr5:25703980-25704897 FORWARD LENGTH=305
LOC108174248	XM_029109121.1	ATMG00810.1	ORF240B | DNA/RNA polymerases superfamily protein | chrM:227709-228431 REVERSE LENGTH=240
LOC103422092	XM_029109478.1	AT1G02170.1	LOL3, ATMCPB1, MCP1B, ATMC1, MC1 | metacaspase 1 | chr1:411883-413426 FORWARD LENGTH=367
LOC103444961	XM_029109490.1	AT1G52980.1	| GTP-binding family protein | chr1:19737493-19740201 FORWARD LENGTH=576
LOC103444963	XM_029109494.1	AT2G36690.1	| 2-oxoglutarate (2OG) and Fe(II)-dependent oxygenase superfamily protein | chr2:15379930-15381987 FORWARD LENGTH=366
LOC103446992	XR_003776609.1	AT5G09450.1	| Tetratricopeptide repeat (TPR)-like superfamily protein | chr5:2941864-2943324 FORWARD LENGTH=409
LOC103422547	XM_029109496.1	AT2G36690.1	| 2-oxoglutarate (2OG) and Fe(II)-dependent oxygenase superfamily protein | chr2:15379930-15381987 FORWARD LENGTH=366
LOC103441844	XM_008380556.2	AT1G49920.1	| MuDR family transposase | chr1:18481798-18484233 REVERSE LENGTH=785
LOC103441844	XM_029109499.1	AT1G49920.1	| MuDR family transposase | chr1:18481798-18484233 REVERSE LENGTH=785
LOC103422137	XM_029109502.1	AT5G06350.1	| ARM repeat superfamily protein | chr5:1938781-1944197 FORWARD LENGTH=877
LOC114827529	XM_029109504.1	AT4G31400.1	CTF7 | damaged DNA binding;DNA-directed DNA polymerases | chr4:15237411-15239266 FORWARD LENGTH=345
LOC103444997	XM_008383965.3	#N/A	#N/A
LOC103412051	XR_003776610.1	AT4G33650.1	ADL2, DRP3A | dynamin-related protein 3A | chr4:16161073-16166587 FORWARD LENGTH=808
LOC103432988	XR_001789819.2	#N/A	#N/A
LOC108170690	XM_017325944.2	ATMG00810.1	ORF240B | DNA/RNA polymerases superfamily protein | chrM:227709-228431 REVERSE LENGTH=240
GATA7	XM_017336619.2	AT5G66320.2	GATA5 | GATA transcription factor 5 | chr5:26496208-26497309 REVERSE LENGTH=339
LOC114827546	XM_029109557.1	AT2G16440.1	MCM4 | Minichromosome maintenance (MCM2/3/5) family protein | chr2:7126536-7130665 REVERSE LENGTH=847
[truncated: 2,262 more rows]
