# Supplementary material for: The apple DNA-binding one zinc-finger protein MdDof54 promotes drought resistance
Source: Hortic Res. 2020 Dec 1;7:195. doi: 10.1038/s41438-020-00419-5 (PMC7704620; doi:10.1038/s41438-020-00419-5)
Supplement: Supplementary file 8 — Data set 6 [file 41438_2020_419_MOESM8_ESM.xlsx]

## Sheet: Dap-seq
Supplementary table 6. Potential targets of MdDof54 by using DAP‐seq analysis.
Gene ID	Transcript ID	Homologous to tair	Tair annotation
LOC103420314	XM_008358372.3	AT5G07990.1	TT7, CYP75B1, D501 | Cytochrome P450 superfamily protein | chr5:2560437-2562859 FORWARD LENGTH=513
LOC114826669	LOC114826669	#N/A	#N/A
LOC103455080	LOC103455080	#N/A	#N/A
LOC103411539	XM_008350166.3	AT5G64660.1	ATCMPG2, CMPG2 | CYS, MET, PRO, and GLY protein 2 | chr5:25842119-25843381 REVERSE LENGTH=420
LOC114826528	XR_003775363.1	#N/A	#N/A
LOC114824390	XM_029101214.1	AT3G19380.1	PUB25 | plant U-box 25 | chr3:6714602-6715867 REVERSE LENGTH=421
LOC103401787	XM_008340506.3	AT5G09300.1	| Thiamin diphosphate-binding fold (THDP-binding) superfamily protein | chr5:2884282-2886797 REVERSE LENGTH=472
LOC114826736	LOC114826736	#N/A	#N/A
LOC114826746	XM_029107520.1	AT1G66920.1	| Protein kinase superfamily protein | chr1:24965410-24967432 REVERSE LENGTH=609
LOC103429314	XR_003773515.1	#N/A	#N/A
LOC103452212	XM_029102796.1	AT5G63840.1	RSW3, PSL5 | Glycosyl hydrolases family 31 protein | chr5:25545056-25548922 FORWARD LENGTH=921
LOC114824968	XR_003773618.1	#N/A	#N/A
LOC114826795	XM_029107563.1	AT5G19350.2	| RNA-binding (RRM/RBD/RNP motifs) family protein | chr5:6518978-6521295 FORWARD LENGTH=421
LOC103454794	XM_008394392.3	AT5G09960.1	| FUNCTIONS IN: molecular_function unknown; INVOLVED IN: biological_process unknown; LOCATED IN: plasma membrane; EXPRESSED IN: 22 plant structures; EXPRESSED DURING: 13 growth stages; CONTAINS InterPro DOMAIN/s: RPM1-interacting protein 4, defence response (InterPro:IPR008700); BEST Arabidopsis thaliana protein match is: unknown protein (TAIR:AT5G64850.1); Has 30201 Blast hits to 17322 proteins …
LOC103401220	XM_008340238.3	AT2G28605.1	| Photosystem II reaction center PsbP family protein | chr2:12254911-12255689 FORWARD LENGTH=232
LOC103433948	XM_029105673.1	AT5G65250.1	| unknown protein; FUNCTIONS IN: molecular_function unknown; INVOLVED IN: biological_process unknown; LOCATED IN: chloroplast; EXPRESSED IN: 22 plant structures; EXPRESSED DURING: 13 growth stages; Has 30201 Blast hits to 17322 proteins in 780 species: Archae - 12; Bacteria - 1396; Metazoa - 17338; Fungi - 3422; Plants - 5037; Viruses - 0; Other Eukaryotes - 2996 (source: NCBI BLink). | chr5:2607…
LOC103433857	LOC103433857	#N/A	#N/A
LOC103411722	XM_029108480.1	AT2G22420.1	| Peroxidase superfamily protein | chr2:9513341-9514484 FORWARD LENGTH=329
LOC103421875	XM_008359916.3	AT5G65280.1	GCL1 | GCR2-like 1 | chr5:26086129-26088069 REVERSE LENGTH=433
LOC114826546	LOC114826546	#N/A	#N/A
LOC114826072	XM_029105757.1	AT4G21700.1	| Protein of unknown function (DUF2921) | chr4:11529956-11532844 FORWARD LENGTH=962
LOC103415152	LOC103415152	#N/A	#N/A
LOC103426316	XR_003768917.1	AT1G22870.1	| Protein kinase family protein with ARM repeat domain | chr1:8089501-8094173 FORWARD LENGTH=913
LOC103406181	XM_008345189.3	AT4G01270.1	| RING/U-box superfamily protein | chr4:532351-534891 FORWARD LENGTH=506
LOC108172469	XR_003772042.1	AT3G24170.3	ATGR1, GR1 | glutathione-disulfide reductase | chr3:8729762-8734115 REVERSE LENGTH=499
LOC114824026	XR_003772262.1	#N/A	#N/A
TRNAP-AGG	rna-TRNAP-AGG	#N/A	#N/A
LOC103433357	XM_029100713.1	AT3G55070.1	| LisH/CRA/RING-U-box domains-containing protein | chr3:20408377-20410887 FORWARD LENGTH=418
LOC103455176	XM_029101772.1	AT3G11250.1	| Ribosomal protein L10 family protein | chr3:3521453-3522826 FORWARD LENGTH=323
LOC108173106	XR_003773557.1	#N/A	#N/A
LOC103439864	XM_008378493.3	AT1G52540.1	| Protein kinase superfamily protein | chr1:19570298-19571884 REVERSE LENGTH=350
LOC103410311	XM_008349028.3	AT5G24090.1	ATCHIA, CHIA | chitinase A | chr5:8143805-8145153 REVERSE LENGTH=302
LOC103445143	XM_008384130.3	AT5G17520.1	RCP1, MEX1 | root cap 1 (RCP1) | chr5:5772796-5775231 REVERSE LENGTH=415
LOC103451810	XM_008391240.2	AT3G51290.2	| Protein of unknown function (DUF630) ;Protein of unknown function (DUF632) | chr3:19039980-19044215 FORWARD LENGTH=798
LOC103426625	XM_029109594.1	AT5G36930.1	| Disease resistance protein (TIR-NBS-LRR class) family | chr5:14567771-14571907 REVERSE LENGTH=1188
LOC103426621	XM_029109675.1	AT5G36930.1	| Disease resistance protein (TIR-NBS-LRR class) family | chr5:14567771-14571907 REVERSE LENGTH=1188
LOC114827677	XR_003776799.1	#N/A	#N/A
LOC108171420	XM_029097357.1	#N/A	#N/A
LOC103406783	XR_003777026.1	#N/A	#N/A
LOC103450172	XM_029088450.1	AT4G29560.1	| CONTAINS InterPro DOMAIN/s: Fanconi Anaemia group E protein, C-terminal (InterPro:IPR021025); Has 41 Blast hits to 41 proteins in 17 species: Archae - 0; Bacteria - 0; Metazoa - 10; Fungi - 0; Plants - 27; Viruses - 0; Other Eukaryotes - 4 (source: NCBI BLink). | chr4:14504421-14505999 REVERSE LENGTH=493
LOC103450413	XM_008389757.3	AT4G29735.1	| unknown protein; FUNCTIONS IN: molecular_function unknown; INVOLVED IN: biological_process unknown; LOCATED IN: endomembrane system; EXPRESSED IN: 23 plant structures; EXPRESSED DURING: 15 growth stages; CONTAINS InterPro DOMAIN/s: Uncharacterised protein family UPF0197 (InterPro:IPR007915); Has 30201 Blast hits to 17322 proteins in 780 species: Archae - 12; Bacteria - 1396; Metazoa - 17338; Fu…
LOC103451173	XR_531663.3	#N/A	#N/A
LOC108169466	XM_017322889.2	AT5G12110.1	| Glutathione S-transferase, C-terminal-like;Translation elongation factor EF1B/ribosomal protein S6 | chr5:3914483-3915732 FORWARD LENGTH=228
LOC103455564	XM_008395152.3	AT4G35510.1	| unknown protein; BEST Arabidopsis thaliana protein match is: unknown protein (TAIR:AT2G17540.3); Has 182 Blast hits to 179 proteins in 73 species: Archae - 0; Bacteria - 87; Metazoa - 17; Fungi - 9; Plants - 50; Viruses - 0; Other Eukaryotes - 19 (source: NCBI BLink). | chr4:16860712-16861713 REVERSE LENGTH=333
LOC103400116	XR_523754.3	#N/A	#N/A
LOC103454083	XM_008393669.3	AT2G18050.1	HIS1-3 | histone H1-3 | chr2:7846095-7846670 FORWARD LENGTH=167
LOC108173643	XM_029090959.1	AT5G07410.1	| Pectin lyase-like superfamily protein | chr5:2345852-2347276 FORWARD LENGTH=361
LOC103402002	XM_008340744.3	AT2G33580.1	| Protein kinase superfamily protein | chr2:14219848-14221842 REVERSE LENGTH=664
LOC114820757	LOC114820757	#N/A	#N/A
LOC103426762	XM_008364841.3	AT5G67290.1	| FAD-dependent oxidoreductase family protein | chr5:26848419-26849755 REVERSE LENGTH=406
LOC103404228	XM_008343127.3	AT5G67370.1	| Protein of unknown function (DUF1230) | chr5:26877667-26879465 REVERSE LENGTH=327
LOC103401830	XM_029093227.1	AT2G13680.1	CALS5, GLS2, ATGSL02 | callose synthase 5 | chr2:5695124-5706134 FORWARD LENGTH=1923
LOC114823266	XM_029098751.1	#N/A	#N/A
LOC114823806	XR_003771753.1	#N/A	#N/A
LOC103414712	XM_029098772.1	AT3G01820.1	| P-loop containing nucleoside triphosphate hydrolases superfamily protein | chr3:293981-295357 REVERSE LENGTH=263
LOC108170122	XR_003771722.1	#N/A	#N/A
LOC103418437	XM_029098805.1	AT5G24910.1	CYP714A1 | cytochrome P450, family 714, subfamily A, polypeptide 1 | chr5:8567674-8570260 REVERSE LENGTH=532
LOC114821414	XR_003768761.1	#N/A	#N/A
LOC103429769	XM_008367900.2	AT2G44570.1	AtGH9B12, GH9B12 | glycosyl hydrolase 9B12 | chr2:18394425-18396268 REVERSE LENGTH=492
LOC103409750	XM_008348550.3	AT2G35930.1	PUB23 | plant U-box 23 | chr2:15083101-15084336 REVERSE LENGTH=411
LOC103418459	XM_008356584.3	AT3G52190.1	PHF1 | phosphate transporter traffic facilitator1 | chr3:19354117-19356910 REVERSE LENGTH=398
LOC103408309	XM_029094052.1	AT5G58330.1	| lactate/malate dehydrogenase family protein | chr5:23580010-23582287 REVERSE LENGTH=443
LOC103437123	XM_008375578.3	AT1G66920.2	| Protein kinase superfamily protein | chr1:24965410-24967432 REVERSE LENGTH=617
LOC103414731	XM_029094345.1	AT1G66920.2	| Protein kinase superfamily protein | chr1:24965410-24967432 REVERSE LENGTH=617
LOC103453433	XM_029094339.1	AT1G66920.2	| Protein kinase superfamily protein | chr1:24965410-24967432 REVERSE LENGTH=617
LOC103409570	LOC103409570	#N/A	#N/A
LOC103414060	XM_029096703.1	AT5G21080.1	| Uncharacterized protein | chr5:7158035-7162906 REVERSE LENGTH=1025
LOC103418600	XR_003770554.1	#N/A	#N/A
LOC103418665	XM_029099308.1	AT3G14470.1	| NB-ARC domain-containing disease resistance protein | chr3:4857940-4861104 FORWARD LENGTH=1054
LOC103417670	XR_526572.3	#N/A	#N/A
LOC114823888	XM_029099633.1	AT1G07175.1	| unknown protein; FUNCTIONS IN: molecular_function unknown; INVOLVED IN: biological_process unknown; LOCATED IN: endomembrane system; BEST Arabidopsis thaliana protein match is: unknown protein (TAIR:AT2G29995.1); Has 30201 Blast hits to 17322 proteins in 780 species: Archae - 12; Bacteria - 1396; Metazoa - 17338; Fungi - 3422; Plants - 5037; Viruses - 0; Other Eukaryotes - 2996 (source: NCBI BL…
LOC103407727	XM_029099703.1	AT1G07440.1	| NAD(P)-binding Rossmann-fold superfamily protein | chr1:2286436-2287665 REVERSE LENGTH=266
LOC114823912	XM_029099714.1	AT4G31940.1	CYP82C4 | cytochrome P450, family 82, subfamily C, polypeptide 4 | chr4:15452040-15453966 FORWARD LENGTH=524
LOC103420964	XM_008359004.3	AT4G11690.1	| Pentatricopeptide repeat (PPR-like) superfamily protein | chr4:7056254-7057954 FORWARD LENGTH=566
LOC103418814	XM_008356925.3	AT5G06900.1	CYP93D1 | cytochrome P450, family 93, subfamily D, polypeptide 1 | chr5:2136160-2137925 REVERSE LENGTH=507
LOC103430908	XR_528809.3	#N/A	#N/A
LOC103427184	XM_008365255.3	AT3G45600.1	TET3 | tetraspanin3 | chr3:16733973-16735854 REVERSE LENGTH=285
LOC103407775	XR_524856.3	#N/A	#N/A
LOC103423047	XR_001788181.2	#N/A	#N/A
LOC103406011	XM_029099818.1	AT2G28305.1	LOG1, ATLOG1 | Putative lysine decarboxylase family protein | chr2:12081186-12084307 FORWARD LENGTH=213
LOC103407798	XM_008346674.1	AT4G35730.1	| Regulator of Vps4 activity in the MVB pathway protein | chr4:16931111-16933241 FORWARD LENGTH=466
LOC114823940	XM_029099871.1	AT4G25315.1	| Expressed protein | chr4:12951659-12952834 REVERSE LENGTH=127
LOC114824120	XR_003772366.1	#N/A	#N/A
LOC103404595	XM_029100593.1	AT5G35810.1	| Ankyrin repeat family protein | chr5:13993428-13994549 REVERSE LENGTH=347
LOC103405117	XM_029099919.1	AT5G22430.1	| Pollen Ole e 1 allergen and extensin family protein | chr5:7433913-7434646 FORWARD LENGTH=172
LOC103405103	XM_008344067.3	AT3G44260.1	| Polynucleotidyl transferase, ribonuclease H-like superfamily protein | chr3:15952213-15953055 REVERSE LENGTH=280
LOC103425237	XM_029100597.1	AT3G52525.1	ATOFP6, OFP6 | ovate family protein 6 | chr3:19475159-19475638 FORWARD LENGTH=159
LOC103425394	XM_029100600.1	#N/A	#N/A
LOC114823954	XM_029099945.1	AT2G27210.1	BSL3 | BRI1 suppressor 1 (BSU1)-like 3 | chr2:11630188-11636182 FORWARD LENGTH=1006
LOC103407859	XR_003772119.1	AT5G22070.1	| Core-2/I-branching beta-1,6-N-acetylglucosaminyltransferase family protein | chr5:7308255-7309343 FORWARD LENGTH=362
LOC103418923	XM_029099953.1	AT5G22040.3	| unknown protein; FUNCTIONS IN: molecular_function unknown; INVOLVED IN: biological_process unknown; LOCATED IN: cellular_component unknown. | chr5:7297154-7298363 REVERSE LENGTH=284
LOC114824187	LOC114824187	#N/A	#N/A
LOC103401757	XM_029100038.1	AT1G51350.1	| ARM repeat superfamily protein | chr1:19035851-19038738 FORWARD LENGTH=666
LOC103418941	XM_029100049.1	AT2G26780.1	| ARM repeat superfamily protein | chr2:11410125-11423598 FORWARD LENGTH=1826
LOC108170508	XM_017325511.2	#N/A	#N/A
LOC103427693	XM_008365769.3	AT3G13130.1	| unknown protein; FUNCTIONS IN: molecular_function unknown; INVOLVED IN: biological_process unknown; LOCATED IN: endomembrane system; EXPRESSED IN: male gametophyte; Has 140 Blast hits to 132 proteins in 41 species: Archae - 2; Bacteria - 4; Metazoa - 29; Fungi - 20; Plants - 51; Viruses - 0; Other Eukaryotes - 34 (source: NCBI BLink). | chr3:4223008-4223613 FORWARD LENGTH=201
LOC103419022	XM_008357144.3	AT4G27300.1	| S-locus lectin protein kinase family protein | chr4:13669308-13672348 REVERSE LENGTH=815
LOC103428134	XM_008366237.3	#N/A	#N/A
LOC103428260	XM_008366359.3	AT5G55135.1	| unknown protein; Has 30201 Blast hits to 17322 proteins in 780 species: Archae - 12; Bacteria - 1396; Metazoa - 17338; Fungi - 3422; Plants - 5037; Viruses - 0; Other Eukaryotes - 2996 (source: NCBI BLink). | chr5:22379959-22380386 FORWARD LENGTH=112
LOC103417651	XM_029100155.1	AT1G50660.1	| unknown protein; INVOLVED IN: biological_process unknown; LOCATED IN: chloroplast; EXPRESSED IN: 22 plant structures; EXPRESSED DURING: 13 growth stages; BEST Arabidopsis thaliana protein match is: unknown protein (TAIR:AT3G20350.1); Has 21445 Blast hits to 15134 proteins in 1325 species: Archae - 461; Bacteria - 2309; Metazoa - 11052; Fungi - 1737; Plants - 1035; Viruses - 42; Other Eukaryotes…
LOC114824210	XM_029100640.1	AT3G51895.1	SULTR3;1, AST12 | sulfate transporter 3;1 | chr3:19251503-19255677 REVERSE LENGTH=658
LOC103430954	LOC103430954	#N/A	#N/A
LOC114824216	XM_029100650.1	AT1G64830.1	| Eukaryotic aspartyl protease family protein | chr1:24091271-24092566 REVERSE LENGTH=431
LOC108172516	XM_017330178.2	AT4G23160.1	CRK8 | cysteine-rich RLK (RECEPTOR-like protein kinase) 8 | chr4:12129485-12134086 FORWARD LENGTH=1262
LOC103427355	XM_029100258.1	AT5G54080.2	HGO | homogentisate 1,2-dioxygenase | chr5:21945920-21948070 FORWARD LENGTH=461
LOC103400707	XM_008339369.3	#N/A	#N/A
LOC114824047	XM_029100275.1	AT1G53400.1	| Ubiquitin domain-containing protein | chr1:19925009-19926400 FORWARD LENGTH=114
LOC103421863	XM_029100283.1	AT3G14830.2	| unknown protein; FUNCTIONS IN: molecular_function unknown; INVOLVED IN: biological_process unknown; LOCATED IN: cellular_component unknown; BEST Arabidopsis thaliana protein match is: unknown protein (TAIR:AT1G53450.2); Has 35333 Blast hits to 34131 proteins in 2444 species: Archae - 798; Bacteria - 22429; Metazoa - 974; Fungi - 991; Plants - 531; Viruses - 0; Other Eukaryotes - 9610 (source: N…
LOC114824077	XM_029100392.1	AT3G48990.1	| AMP-dependent synthetase and ligase family protein | chr3:18159031-18161294 REVERSE LENGTH=514
LOC114824079	XM_029100394.1	AT3G47090.1	| Leucine-rich repeat protein kinase family protein | chr3:17341512-17344645 REVERSE LENGTH=1009
LOC103427457	XM_017330133.2	#N/A	#N/A
LOC114824250	LOC114824250	#N/A	#N/A
LOC103421795	XM_029100722.1	AT4G31170.3	| Protein kinase superfamily protein | chr4:15153499-15154846 REVERSE LENGTH=412
LOC103429298	XM_008367444.3	AT1G14060.1	| GCK domain-containing protein | chr1:4817354-4817893 REVERSE LENGTH=179
LOC103443504	XM_029100744.1	AT4G13690.1	| unknown protein; Has 37 Blast hits to 37 proteins in 16 species: Archae - 0; Bacteria - 2; Metazoa - 2; Fungi - 0; Plants - 27; Viruses - 0; Other Eukaryotes - 6 (source: NCBI BLink). | chr4:7953662-7955380 REVERSE LENGTH=249
LOC103435452	XR_529423.3	AT1G05870.4	| Protein of unknown function (DUF1685) | chr1:1772454-1773228 REVERSE LENGTH=189
LOC103432754	XM_008370956.3	AT1G08760.1	| Plant protein of unknown function (DUF936) | chr1:2805478-2808409 FORWARD LENGTH=748
LOC114824600	XM_029101769.1	AT3G54420.1	ATEP3, ATCHITIV, CHIV, EP3 | homolog of carrot EP3-3 chitinase | chr3:20145935-20147034 FORWARD LENGTH=273
LOC114824476	XM_029101616.1	AT2G36460.1	| Aldolase superfamily protein | chr2:15296929-15298387 REVERSE LENGTH=358
LOC103433057	XM_029101011.1	AT4G23060.1	IQD22 | IQ-domain 22 | chr4:12087283-12090408 FORWARD LENGTH=484
LOC103433060	XM_008371278.3	AT4G23030.1	| MATE efflux family protein | chr4:12072857-12074365 FORWARD LENGTH=502
LOC103429364	XM_008367517.3	AT1G12100.1	| Bifunctional inhibitor/lipid-transfer protein/seed storage 2S albumin superfamily protein | chr1:4095246-4095845 FORWARD LENGTH=132
LOC103452027	XM_008391500.3	AT4G12510.1	| Bifunctional inhibitor/lipid-transfer protein/seed storage 2S albumin superfamily protein | chr4:7417414-7417803 REVERSE LENGTH=129
LOC103440972	XM_008379668.3	AT4G00150.1	HAM3, ATHAM3, LOM3 | GRAS family transcription factor | chr4:57429-59105 REVERSE LENGTH=558
LOC103413697	XM_029101065.1	AT3G53230.1	| ATPase, AAA-type, CDC48 protein | chr3:19723416-19726489 FORWARD LENGTH=815
LOC103427547	XM_008365602.3	AT3G53380.1	| Concanavalin A-like lectin protein kinase family protein | chr3:19789204-19791351 REVERSE LENGTH=715
LOC103433268	LOC103433268	#N/A	#N/A
LOC114824381	XR_003772661.1	#N/A	#N/A
LOC103419340	XM_029101144.1	AT3G14460.1	| LRR and NB-ARC domains-containing disease resistance protein | chr3:4851990-4856264 REVERSE LENGTH=1424
TRNAR-UCG	rna-TRNAR-UCG-2	#N/A	#N/A
LOC103427563	XM_008365622.3	AT2G37480.1	| unknown protein; BEST Arabidopsis thaliana protein match is: unknown protein (TAIR:AT3G53670.2); Has 186 Blast hits to 186 proteins in 35 species: Archae - 0; Bacteria - 2; Metazoa - 14; Fungi - 7; Plants - 154; Viruses - 0; Other Eukaryotes - 9 (source: NCBI BLink). | chr2:15738645-15739579 FORWARD LENGTH=194
LOC103433378	XR_003772666.1	#N/A	#N/A
LOC103408370	XM_017324988.2	AT2G37500.1	| arginine biosynthesis protein ArgJ family | chr2:15739904-15742689 REVERSE LENGTH=468
LOC103433538	XM_008371802.3	AT5G54160.1	ATOMT1, OMT1 | O-methyltransferase 1 | chr5:21982075-21984167 FORWARD LENGTH=363
LOC108173217	XM_017331888.2	AT5G28780.1	| PIF1 helicase | chr5:10812907-10814173 REVERSE LENGTH=337
LOC114824571	XR_003772857.1	#N/A	#N/A
LOC103433676	XM_008371942.3	AT2G38290.1	ATAMT2, AMT2;1, AMT2 | ammonium transporter 2 | chr2:16039672-16042291 REVERSE LENGTH=475
LOC114824521	XM_029101679.1	AT2G47410.1	| WD40/YVTN repeat-like-containing domain;Bromodomain | chr2:19449133-19456991 FORWARD LENGTH=1520
LOC103434019	XM_008372332.1	AT1G63650.3	EGL3 | basic helix-loop-helix (bHLH) DNA-binding superfamily protein | chr1:23599809-23602734 FORWARD LENGTH=596
LOC103433729	XM_008372002.3	AT2G38410.1	| ENTH/VHS/GAT family protein | chr2:16086912-16090047 REVERSE LENGTH=671
LOC103433813	XM_008372101.3	AT5G03560.2	| Tetratricopeptide repeat (TPR)-like superfamily protein | chr5:901452-902719 REVERSE LENGTH=363
LOC103414835	XM_029101745.1	AT3G19390.1	| Granulin repeat cysteine protease family protein | chr3:6723024-6724768 FORWARD LENGTH=452
LOC114824589	XR_003772874.1	#N/A	#N/A
LOC103434190	XM_008372504.3	AT5G28640.1	AN3, GIF, GIF1, ATGIF1 | SSXT family protein | chr5:10647831-10649620 REVERSE LENGTH=210
LOC103455061	XM_008394654.3	AT1G59610.1	ADL3, CF1, DRP2B, DL3 | dynamin-like 3 | chr1:21893413-21900780 FORWARD LENGTH=920
LOC103414188	XR_003772992.1	#N/A	#N/A
LOC103412246	XM_008350839.3	AT3G18690.1	MKS1 | MAP kinase substrate 1 | chr3:6429755-6430423 REVERSE LENGTH=222
LOC114825283	XR_003773925.1	#N/A	#N/A
LOC103411684	XM_017325855.2	AT4G09720.3	ATRABG3A, RABG3A | RAB GTPase homolog G3A | chr4:6133101-6134959 FORWARD LENGTH=217
LOC108174066	XM_017334371.1	AT4G37660.1	| Ribosomal protein L12/ ATP-dependent Clp protease adaptor protein ClpS family protein | chr4:17695543-17696046 FORWARD LENGTH=167
LOC103436608	XR_529564.3	#N/A	#N/A
LOC103407027	XM_008345989.1	AT1G55990.1	| glycine-rich protein | chr1:20942487-20942951 REVERSE LENGTH=139
LOC103409370	XM_008348176.3	AT5G64380.1	| Inositol monophosphatase family protein | chr5:25741342-25743024 FORWARD LENGTH=404
LOC103436561	XM_008374998.3	AT5G09570.1	| Cox19-like CHCH family protein | chr5:2970733-2971970 FORWARD LENGTH=139
LOC108175299	XR_003773069.1	#N/A	#N/A
LOC103448413	XM_029102026.1	AT4G39210.1	APL3 | Glucose-1-phosphate adenylyltransferase family protein | chr4:18260332-18263181 FORWARD LENGTH=521
LOC114824783	XM_029102027.1	AT2G16365.2	| F-box family protein | chr2:7074940-7076389 FORWARD LENGTH=455
LOC103420648	XM_008358698.3	AT1G63850.1	| BTB/POZ domain-containing protein | chr1:23696962-23698708 FORWARD LENGTH=548
LOC103425777	XM_008363879.3	AT2G23460.1	XLG1, ATXLG1 | extra-large G-protein 1 | chr2:9995699-9998945 FORWARD LENGTH=888
LOC103425803	XM_008363914.3	AT3G18990.1	VRN1, REM39 | AP2/B3-like transcriptional factor family protein | chr3:6549077-6551568 REVERSE LENGTH=341
LOC103436501	XM_008374936.3	AT2G15690.1	| Tetratricopeptide repeat (TPR)-like superfamily protein | chr2:6831855-6833594 REVERSE LENGTH=579
LOC103448267	XM_008387517.3	AT4G34050.1	CCoAOMT1 | S-adenosyl-L-methionine-dependent methyltransferases superfamily protein | chr4:16310844-16311973 FORWARD LENGTH=259
LOC103436436	XM_008374865.3	AT2G15290.1	ATTIC21, TIC21, CIA5, PIC1 | translocon at inner membrane of chloroplasts 21 | chr2:6642512-6644011 REVERSE LENGTH=296
LOC103409350	LOC103409350	#N/A	#N/A
LOC103422598	XM_008360659.3	AT2G14835.2	| RING/U-box superfamily protein | chr2:6367238-6370610 FORWARD LENGTH=343
LOC103436320	XM_008374742.3	AT2G44480.1	BGLU17 | beta glucosidase 17 | chr2:18359780-18363001 FORWARD LENGTH=517
LOC114825101	XM_029103446.1	AT5G41980.1	| CONTAINS InterPro DOMAIN/s: Putative harbinger transposase-derived nuclease (InterPro:IPR006912); BEST Arabidopsis thaliana protein match is: unknown protein (TAIR:AT1G43722.1); Has 1807 Blast hits to 1807 proteins in 277 species: Archae - 0; Bacteria - 0; Metazoa - 736; Fungi - 347; Plants - 385; Viruses - 0; Other Eukaryotes - 339 (source: NCBI BLink). | chr5:16793765-16794889 FORWARD LENGTH=…
LOC103436280	XM_008374707.3	AT4G33720.1	| CAP (Cysteine-rich secretory proteins, Antigen 5, and Pathogenesis-related 1 protein) superfamily protein | chr4:16182813-16183304 FORWARD LENGTH=163
LOC103436235	XM_008374657.3	AT2G21140.1	ATPRP2, PRP2 | proline-rich protein 2 | chr2:9060868-9062035 REVERSE LENGTH=321
LOC114824841	XM_029102183.1	AT4G38710.1	| glycine-rich protein | chr4:18078141-18080002 REVERSE LENGTH=452
LOC103436240	XM_008374664.3	AT2G16630.1	| Pollen Ole e 1 allergen and extensin family protein | chr2:7209286-7210872 FORWARD LENGTH=359
LOC103410246	XM_029102194.1	AT4G35000.1	APX3 | ascorbate peroxidase 3 | chr4:16665007-16667541 REVERSE LENGTH=287
LOC103421030	XM_008359068.3	AT1G64230.2	UBC28 | ubiquitin-conjugating enzyme 28 | chr1:23833792-23835220 FORWARD LENGTH=148
LOC103422180	XM_008360216.3	AT4G35160.1	| O-methyltransferase family protein | chr4:16730989-16732808 REVERSE LENGTH=382
LOC114825116	XM_029103465.1	AT2G17080.1	| Arabidopsis protein of unknown function (DUF241) | chr2:7433326-7434117 REVERSE LENGTH=263
LOC114824853	XM_029102233.1	AT1G19250.1	FMO1 | flavin-dependent monooxygenase 1 | chr1:6650656-6653053 REVERSE LENGTH=530
LOC114824858	XR_003773284.1	#N/A	#N/A
LOC114825117	XM_029103467.1	AT5G02520.1	| CONTAINS InterPro DOMAIN/s: SANT associated (InterPro:IPR015216); BEST Arabidopsis thaliana protein match is: kinase interacting family protein (TAIR:AT1G58210.1); Has 842 Blast hits to 736 proteins in 154 species: Archae - 2; Bacteria - 99; Metazoa - 236; Fungi - 52; Plants - 90; Viruses - 0; Other Eukaryotes - 363 (source: NCBI BLink). | chr5:561325-563840 FORWARD LENGTH=598
LOC103435892	XM_008374321.3	AT3G07340.1	| basic helix-loop-helix (bHLH) DNA-binding superfamily protein | chr3:2341188-2343288 REVERSE LENGTH=456
LOC103435889	XM_008374316.3	AT3G25230.1	ROF1, ATFKBP62, FKBP62 | rotamase FKBP 1 | chr3:9188257-9191137 FORWARD LENGTH=551
LOC103428041	XM_008366129.3	#N/A	#N/A
LOC103441488	LOC103441488	#N/A	#N/A
LOC103435573	LOC103435573	#N/A	#N/A
LOC103409066	XM_008347885.2	AT2G34930.1	| disease resistance family protein / LRR family protein | chr2:14737169-14739886 REVERSE LENGTH=905
LOC103409344	XR_525135.3	#N/A	#N/A
LOC114825256	XR_003773905.1	#N/A	#N/A
LOC114824978	XM_029103014.1	AT1G30620.2	HSR8, MUR4, UXE1 | NAD(P)-binding Rossmann-fold superfamily protein | chr1:10855496-10857970 FORWARD LENGTH=419
LOC114824980	XM_029103017.1	AT1G07090.1	LSH6 | Protein of unknown function (DUF640) | chr1:2174202-2174792 REVERSE LENGTH=196
LOC114824991	XM_029103030.1	AT2G34790.1	MEE23, EDA28 | FAD-binding Berberine family protein | chr2:14673998-14677237 REVERSE LENGTH=532
LOC114825170	LOC114825170	#N/A	#N/A
LOC103419865	LOC103419865	#N/A	#N/A
LOC103435602	XR_003773686.1	#N/A	#N/A
LOC103420167	XM_008358230.3	AT4G17800.1	| Predicted AT-hook DNA-binding family protein | chr4:9895549-9896427 REVERSE LENGTH=292
LOC103415910	NM_001328805.1	#N/A	#N/A
LOC103417376	XM_008355569.3	AT2G35680.1	| Phosphotyrosine protein phosphatases superfamily protein | chr2:14997004-14998590 REVERSE LENGTH=337
LOC103437102	XM_008375558.3	AT2G43090.1	| Aconitase/3-isopropylmalate dehydratase protein | chr2:17918957-17919712 FORWARD LENGTH=251
LOC103405693	XM_008344720.3	AT4G16700.1	PSD1 | phosphatidylserine decarboxylase 1 | chr4:9395815-9398261 REVERSE LENGTH=453
LOC103432260	XM_008370448.3	AT5G21274.1	CAM6, ACAM-6 | calmodulin 6 | chr5:7214740-7215950 REVERSE LENGTH=149
LOC103437081	XM_008375540.3	AT4G16563.1	| Eukaryotic aspartyl protease family protein | chr4:9329933-9331432 REVERSE LENGTH=499
LOC114825618	XM_029104567.1	AT4G25200.1	ATHSP23.6-MITO, HSP23.6-MITO | mitochondrion-localized small heat shock protein 23.6 | chr4:12917089-12917858 FORWARD LENGTH=210
LOC103416822	LOC103416822	#N/A	#N/A
LOC103454758	XM_008394357.3	AT1G12100.1	| Bifunctional inhibitor/lipid-transfer protein/seed storage 2S albumin superfamily protein | chr1:4095246-4095845 FORWARD LENGTH=132
LOC114825439	XM_029104160.1	AT1G08470.1	SSL3 | strictosidine synthase-like 3 | chr1:2682262-2683977 REVERSE LENGTH=390
LOC108173541	XM_017332780.2	AT3G42170.1	| BED zinc finger ;hAT family dimerisation domain | chr3:14321838-14323928 FORWARD LENGTH=696
LOC103427577	XM_008365637.3	AT1G62790.2	| Bifunctional inhibitor/lipid-transfer protein/seed storage 2S albumin superfamily protein | chr1:23252369-23253481 FORWARD LENGTH=149
LOC114825527	XR_003774285.1	#N/A	#N/A
LOC103437138	XM_008375589.3	AT4G12420.2	SKU5 | Cupredoxin superfamily protein | chr4:7349941-7352868 REVERSE LENGTH=587
LOC103420230	LOC103420230	#N/A	#N/A
LOC103428239	LOC103428239	#N/A	#N/A
LOC103437075	XM_008375535.3	AT1G63000.1	NRS/ER, UER1 | nucleotide-rhamnose synthase/epimerase-reductase | chr1:23342510-23343859 FORWARD LENGTH=301
LOC103432700	XM_029104604.1	AT3G07160.1	ATGSL10, gsl10, CALS9 | glucan synthase-like 10 | chr3:2265142-2279383 REVERSE LENGTH=1890
LOC103435620	XM_008374008.3	AT4G22830.2	| unknown protein; FUNCTIONS IN: molecular_function unknown; INVOLVED IN: biological_process unknown; EXPRESSED IN: 20 plant structures; EXPRESSED DURING: 13 growth stages; CONTAINS InterPro DOMAIN/s: Protein of unknown function DUF2499 (InterPro:IPR019634). | chr4:11990296-11991407 REVERSE LENGTH=201
LOC103437324	XM_008375800.3	AT1G12360.1	KEU | Sec1/munc18-like (SM) proteins superfamily | chr1:4201172-4206144 FORWARD LENGTH=666
LOC114825448	LOC114825448	#N/A	#N/A
LOC114825632	XM_029104640.1	#N/A	#N/A
LOC114825640	XM_029104657.1	AT1G63640.1	| P-loop nucleoside triphosphate hydrolases superfamily protein with CH (Calponin Homology) domain | chr1:23589234-23595139 REVERSE LENGTH=1071
LOC114825644	XR_003774492.1	#N/A	#N/A
LOC103437427	XM_008375897.3	AT1G64660.1	ATMGL, MGL | methionine gamma-lyase | chr1:24028977-24030537 FORWARD LENGTH=441
LOC114825342	XR_003773990.1	#N/A	#N/A
LOC103437483	XM_008375953.3	AT5G62000.3	ARF2, ARF1-BP, HSS, ORE14 | auxin response factor 2 | chr5:24910859-24914680 FORWARD LENGTH=859
SPL2	XM_008376003.3	AT5G50570.2	SPL13A, SPL13 | Squamosa promoter-binding protein-like (SBP domain) transcription factor family protein | chr5:20582555-20583791 REVERSE LENGTH=359
LOC103437535	XM_029103826.1	AT1G05350.1	| NAD(P)-binding Rossmann-fold superfamily protein | chr1:1560891-1564005 REVERSE LENGTH=431
LOC103428287	XM_008366385.3	AT3G48210.1	| CONTAINS InterPro DOMAIN/s: Kinetochore-Ndc80 complex, subunit Spc25 (InterPro:IPR013255); Has 194 Blast hits to 194 proteins in 72 species: Archae - 0; Bacteria - 4; Metazoa - 72; Fungi - 39; Plants - 62; Viruses - 0; Other Eukaryotes - 17 (source: NCBI BLink). | chr3:17849435-17851396 FORWARD LENGTH=315
LOC103409766	XM_008348559.3	AT1G74310.1	ATHSP101, HSP101, HOT1 | heat shock protein 101 | chr1:27936715-27939862 REVERSE LENGTH=911
LOC103437936	XM_008376465.3	AT5G19790.1	RAP2.11 | related to AP2 11 | chr5:6689271-6690032 REVERSE LENGTH=253
LOC103437968	XM_008376502.3	AT1G73930.2	| unknown protein; CONTAINS InterPro DOMAIN/s: Protein of unknown function DUF1630 (InterPro:IPR012860); Has 35333 Blast hits to 34131 proteins in 2444 species: Archae - 798; Bacteria - 22429; Metazoa - 974; Fungi - 991; Plants - 531; Viruses - 0; Other Eukaryotes - 9610 (source: NCBI BLink). | chr1:27795347-27797534 REVERSE LENGTH=623
LOC103437980	XR_003774176.1	#N/A	#N/A
LOC108171671	XR_003774177.1	#N/A	#N/A
LOC103409879	XM_008348666.2	AT1G48410.1	AGO1 | Stabilizer of iron transporter SufD / Polynucleotidyl transferase | chr1:17886285-17891892 REVERSE LENGTH=1048
LOC103438314	XM_017333074.2	AT3G18090.1	NRPD2B | nuclear RNA polymerase D2B | chr3:6195323-6200204 FORWARD LENGTH=1055
LOC103438530	XM_017333400.2	AT3G63460.1	| transducin family protein / WD-40 repeat family protein | chr3:23431009-23437241 REVERSE LENGTH=1104
LOC103438545	XM_008377079.3	AT5G12380.1	ANNAT8 | annexin 8 | chr5:4009223-4010687 FORWARD LENGTH=316
LOC103438560	LOC103438560	#N/A	#N/A
LOC108173659	XR_001790407.2	#N/A	#N/A
LOC103420578	XM_008358638.3	AT1G11925.1	| Stigma-specific Stig1 family protein | chr1:4026195-4026617 REVERSE LENGTH=140
LOC103438844	XM_008377388.2	AT5G65550.1	| UDP-Glycosyltransferase superfamily protein | chr5:26198410-26199810 REVERSE LENGTH=466
LOC103402800	XM_008341556.3	AT5G04410.1	NAC2, anac078 | NAC domain containing protein 2 | chr5:1243980-1246416 FORWARD LENGTH=567
LOC103428451	XM_029105449.1	#N/A	#N/A
LOC103438897	XM_008377436.3	AT5G17620.1	| CONTAINS InterPro DOMAIN/s: Plant nuclear matrix 1 (InterPro:IPR010604); Has 30201 Blast hits to 17322 proteins in 780 species: Archae - 12; Bacteria - 1396; Metazoa - 17338; Fungi - 3422; Plants - 5037; Viruses - 0; Other Eukaryotes - 2996 (source: NCBI BLink). | chr5:5805934-5808455 REVERSE LENGTH=329
LOC103445034	XM_029105510.1	AT3G60210.1	| GroES-like family protein | chr3:22251443-22252709 REVERSE LENGTH=138
LOC103445047	XM_008384010.3	AT2G44670.1	| Protein of unknown function (DUF581) | chr2:18425279-18425673 FORWARD LENGTH=93
LOC114826003	XR_003774787.1	#N/A	#N/A
LOC103411317	XM_029105547.1	AT4G29250.1	| HXXXD-type acyl-transferase family protein | chr4:14420713-14422177 FORWARD LENGTH=460
LOC108173210	XM_029104867.1	AT1G22015.1	DD46 | Galactosyltransferase family protein | chr1:7751225-7753425 REVERSE LENGTH=398
LOC103419464	XM_008357559.3	AT1G45616.1	AtRLP6, RLP6 | receptor like protein 6 | chr1:17183550-17186534 REVERSE LENGTH=994
LOC114825845	XM_029104876.1	AT2G09388.1	| unknown protein; Has 6 Blast hits to 6 proteins in 2 species: Archae - 0; Bacteria - 0; Metazoa - 0; Fungi - 0; Plants - 6; Viruses - 0; Other Eukaryotes - 0 (source: NCBI BLink). | chr2:3651156-3652235 FORWARD LENGTH=153
LOC114826198	XR_003775119.1	#N/A	#N/A
LOC114825776	LOC114825776	#N/A	#N/A
LOC103439054	XM_008377604.2	AT3G60850.1	| unknown protein; FUNCTIONS IN: molecular_function unknown; INVOLVED IN: biological_process unknown; LOCATED IN: cellular_component unknown; EXPRESSED IN: 22 plant structures; EXPRESSED DURING: 11 growth stages; Has 42 Blast hits to 42 proteins in 12 species: Archae - 0; Bacteria - 0; Metazoa - 4; Fungi - 0; Plants - 37; Viruses - 0; Other Eukaryotes - 1 (source: NCBI BLink). | chr3:22482053-224…
LOC103439061	XR_003774576.1	#N/A	#N/A
LOC114826217	XR_003775136.1	#N/A	#N/A
LOC103410143	XM_008348898.3	AT2G45720.2	| ARM repeat superfamily protein | chr2:18834468-18836129 FORWARD LENGTH=553
LOC103401905	XM_008340626.3	AT1G01700.1	ATROPGEF2, ROPGEF2 | RHO guanyl-nucleotide exchange factor 2 | chr1:259495-261474 REVERSE LENGTH=485
LOC114819173	XM_029105787.1	AT1G75140.1	| unknown protein; LOCATED IN: endoplasmic reticulum; EXPRESSED IN: 24 plant structures; EXPRESSED DURING: 13 growth stages; BEST Arabidopsis thaliana protein match is: unknown protein (TAIR:AT1G19370.1); Has 51 Blast hits to 49 proteins in 18 species: Archae - 0; Bacteria - 0; Metazoa - 0; Fungi - 0; Plants - 46; Viruses - 0; Other Eukaryotes - 5 (source: NCBI BLink). | chr1:28202166-28204019 RE…
LOC103439078	XM_029105811.1	AT5G04270.1	| DHHC-type zinc finger family protein | chr5:1182896-1184718 REVERSE LENGTH=254
LOC114825727	XM_029104752.1	AT1G68220.1	| Protein of unknown function (DUF1218) | chr1:25570322-25571562 FORWARD LENGTH=201
LOC103439552	XM_008378109.3	AT2G40800.1	| unknown protein; BEST Arabidopsis thaliana protein match is: unknown protein (TAIR:AT3G56430.1); Has 43 Blast hits to 43 proteins in 15 species: Archae - 0; Bacteria - 0; Metazoa - 0; Fungi - 0; Plants - 41; Viruses - 0; Other Eukaryotes - 2 (source: NCBI BLink). | chr2:17024653-17026769 REVERSE LENGTH=377
LOC114825908	XM_029104956.1	ATMG00850.1	ORF107E | DNA/RNA polymerases superfamily protein | chrM:235338-235661 FORWARD LENGTH=107
LOC114826155	LOC114826155	#N/A	#N/A
LOC103439888	XM_008378527.3	AT5G53060.1	| RNA-binding KH domain-containing protein | chr5:21515355-21518197 FORWARD LENGTH=652
LOC103440169	XM_008378833.3	AT5G36950.1	DegP10 | DegP protease 10 | chr5:14594992-14598216 FORWARD LENGTH=586
LOC103440171	XM_008378834.3	AT4G19180.1	| GDA1/CD39 nucleoside phosphatase family protein | chr4:10485518-10487868 REVERSE LENGTH=740
LOC103440177	XM_017333669.2	#N/A	#N/A
LOC103440212	XM_008378879.3	AT1G76140.1	| Prolyl oligopeptidase family protein | chr1:28571187-28574852 FORWARD LENGTH=795
LOC103440306	XM_008378981.3	AT1G27630.1	CYCT1;3 | cyclin T 1;3 | chr1:9611647-9613967 FORWARD LENGTH=317
LOC114826437	XM_029106631.1	AT1G47270.2	TLP6 | tubby like protein 6 | chr1:17326828-17328564 FORWARD LENGTH=412
LOC103410474	LOC103410474	#N/A	#N/A
LOC103440601	XM_008379301.3	#N/A	#N/A
LOC114826468	XM_029106754.1	AT5G11810.1	| unknown protein; Has 1807 Blast hits to 1807 proteins in 277 species: Archae - 0; Bacteria - 0; Metazoa - 736; Fungi - 347; Plants - 385; Viruses - 0; Other Eukaryotes - 339 (source: NCBI BLink). | chr5:3808739-3810440 FORWARD LENGTH=306
LOC103440769	XM_029106762.1	AT1G55110.1	AtIDD7, IDD7 | indeterminate(ID)-domain 7 | chr1:20560406-20562625 REVERSE LENGTH=455
LOC114826715	XR_003775771.1	#N/A	#N/A
LOC103440886	XM_008379585.3	AT5G12020.1	HSP17.6II | 17.6 kDa class II heat shock protein | chr5:3882409-3882876 REVERSE LENGTH=155
LOC103440888	XM_008379587.3	AT5G12030.1	AT-HSP17.6A, HSP17.6, HSP17.6A | heat shock protein 17.6A | chr5:3884214-3884684 REVERSE LENGTH=156
LOC103440905	XM_008379603.3	AT5G21482.1	CKX7, ATCKX5 | cytokinin oxidase 7 | chr5:7226842-7230052 FORWARD LENGTH=524
LOC103428750	XM_008366874.3	AT4G33800.1	| unknown protein; Has 30201 Blast hits to 17322 proteins in 780 species: Archae - 12; Bacteria - 1396; Metazoa - 17338; Fungi - 3422; Plants - 5037; Viruses - 0; Other Eukaryotes - 2996 (source: NCBI BLink). | chr4:16210404-16211307 REVERSE LENGTH=170
LOC103421195	XM_029106876.1	AT3G14460.1	| LRR and NB-ARC domains-containing disease resistance protein | chr3:4851990-4856264 REVERSE LENGTH=1424
LOC103439255	XM_008377798.2	AT4G33350.2	| Tic22-like family protein | chr4:16064638-16066715 REVERSE LENGTH=242
LOC103421204	XM_029106916.1	AT1G31480.1	SGR2 | shoot gravitropism 2 (SGR2) | chr1:11266225-11271527 FORWARD LENGTH=933
LOC103428780	XM_008366898.2	AT3G53920.1	SIGC, SIG3 | RNApolymerase sigma-subunit C | chr3:19961041-19963820 REVERSE LENGTH=571
LOC103441327	XM_008380009.2	AT4G31250.1	| Leucine-rich repeat protein kinase family protein | chr4:15179201-15181751 REVERSE LENGTH=676
LOC114826537	XM_029107011.1	AT3G12660.1	FLA14 | FASCICLIN-like arabinogalactan protein 14 precursor | chr3:4019060-4019827 FORWARD LENGTH=255
LOC103421227	XM_029107018.1	AT5G56410.1	| Protein with RNI-like/FBD-like domains | chr5:22848508-22850331 REVERSE LENGTH=503
LOC103423317	XM_029107053.1	AT4G32551.1	LUG, RON2 | LisH dimerisation motif;WD40/YVTN repeat-like-containing domain | chr4:15707863-15713359 FORWARD LENGTH=931
LOC103454314	XM_008393915.3	AT5G25450.1	| Cytochrome bd ubiquinol oxidase, 14kDa subunit | chr5:8857036-8857849 FORWARD LENGTH=122
LOC103421253	LOC103421253	#N/A	#N/A
IAA9	NM_001293892.1	#N/A	#N/A
LOC108173920	XM_017333875.2	AT1G05835.1	| PHD finger protein | chr1:1762248-1762702 FORWARD LENGTH=127
LOC103437697	LOC103437697	#N/A	#N/A
LOC103441524	XM_008380201.3	AT4G32020.1	| unknown protein; FUNCTIONS IN: molecular_function unknown; INVOLVED IN: biological_process unknown; LOCATED IN: chloroplast; EXPRESSED IN: 24 plant structures; EXPRESSED DURING: 15 growth stages; BEST Arabidopsis thaliana protein match is: unknown protein (TAIR:AT2G25250.1); Has 65 Blast hits to 65 proteins in 19 species: Archae - 0; Bacteria - 0; Metazoa - 3; Fungi - 8; Plants - 54; Viruses - …
LOC103441510	XM_029107097.1	AT5G11170.1	| DEAD/DEAH box RNA helicase family protein | chr5:3553334-3556646 FORWARD LENGTH=427
LOC114826358	XR_003775170.1	#N/A	#N/A
LOC103441576	XR_530275.3	#N/A	#N/A
LOC114826570	XR_003775523.1	AT1G77600.3	| ARM repeat superfamily protein | chr1:29152890-29162156 REVERSE LENGTH=1424
LOC103436462	XM_029107171.1	AT5G53080.1	| Tetratricopeptide repeat (TPR)-like superfamily protein | chr5:21520624-21523158 FORWARD LENGTH=564
LOC103442881	XM_008381673.1	AT1G14680.1	| unknown protein; BEST Arabidopsis thaliana protein match is: unknown protein (TAIR:AT4G09060.1); Has 8132 Blast hits to 6366 proteins in 685 species: Archae - 171; Bacteria - 671; Metazoa - 4046; Fungi - 445; Plants - 318; Viruses - 23; Other Eukaryotes - 2458 (source: NCBI BLink). | chr1:5040861-5041733 FORWARD LENGTH=290
LOC103427273	NM_001328879.1	#N/A	#N/A
LOC114826603	XM_029107219.1	AT4G30200.3	VEL1, VIL2 | vernalization5/VIN3-like | chr4:14786852-14790070 REVERSE LENGTH=702
LOC103441689	XM_008380387.3	AT1G04760.1	ATVAMP726, VAMP726 | vesicle-associated membrane protein 726 | chr1:1334760-1336070 FORWARD LENGTH=220
LOC103421311	XM_008359336.3	AT2G38465.1	| unknown protein; FUNCTIONS IN: molecular_function unknown; INVOLVED IN: biological_process unknown; LOCATED IN: plasma membrane; EXPRESSED IN: 21 plant structures; EXPRESSED DURING: 11 growth stages; Has 16 Blast hits to 16 proteins in 8 species: Archae - 0; Bacteria - 0; Metazoa - 0; Fungi - 0; Plants - 16; Viruses - 0; Other Eukaryotes - 0 (source: NCBI BLink). | chr2:16106393-16106810 REVERS…
LOC103441752	XM_008380450.3	AT1G09970.1	LRR XI-23, RLK7 | Leucine-rich receptor-like protein kinase family protein | chr1:3252408-3255428 FORWARD LENGTH=976
LOC103445356	XM_008384353.3	AT3G48280.1	CYP71A25 | cytochrome P450, family 71, subfamily A, polypeptide 25 | chr3:17879594-17881164 FORWARD LENGTH=490
LOC114826643	XM_029107356.1	AT2G45400.1	BEN1 | NAD(P)-binding Rossmann-fold superfamily protein | chr2:18703960-18706235 REVERSE LENGTH=364
LOC114826667	XM_029107405.1	AT1G09794.1	| Cox19 family protein (CHCH motif) | chr1:3172196-3173321 FORWARD LENGTH=63
LOC103442120	XM_008380876.3	AT5G13080.1	WRKY75, ATWRKY75 | WRKY DNA-binding protein 75 | chr5:4149928-4151019 REVERSE LENGTH=145
LOC103421586	XM_008359631.3	AT2G36430.1	| Plant protein of unknown function (DUF247) | chr2:15290211-15291557 FORWARD LENGTH=448
LOC114826895	XR_003775894.1	#N/A	#N/A
LOC103442321	XM_008381099.3	AT3G28630.1	| Protein of unknown function (DUF569) | chr3:10729065-10730564 FORWARD LENGTH=335
LOC114826725	XM_029107507.1	AT3G01120.1	MTO1, CGS, ATCYS1, CGS1 | Pyridoxal phosphate (PLP)-dependent transferases superfamily protein | chr3:39234-41865 REVERSE LENGTH=563
LOC103442919	XM_029107867.1	AT2G32400.1	GLR5, GLR3.7, ATGLR3.7 | glutamate receptor 5 | chr2:13752665-13756233 REVERSE LENGTH=921
LOC114826934	XM_029107891.1	AT5G15780.1	| Pollen Ole e 1 allergen and extensin family protein | chr5:5144898-5146297 REVERSE LENGTH=401
LOC103442578	XM_008381377.3	AT2G32300.1	UCC1 | uclacyanin 1 | chr2:13722510-13723464 FORWARD LENGTH=261
LOC103442615	XM_008349915.3	AT3G04090.1	SIP1;1, SIP1A | small and basic intrinsic protein 1A | chr3:1072340-1074031 REVERSE LENGTH=240
LOC103443064	XM_029108065.1	AT3G07700.2	| Protein kinase superfamily protein | chr3:2459696-2463241 REVERSE LENGTH=695
LOC103421260	XR_527221.3	#N/A	#N/A
LOC114827116	LOC114827116	#N/A	#N/A
LOC103411558	LOC103411558	#N/A	#N/A
LOC114819224	XM_029107522.1	AT5G24740.1	| Protein of unknown function (DUF1162) | chr5:8470073-8489703 REVERSE LENGTH=3464
LOC103443640	XM_008382527.3	AT5G40990.1	GLIP1 | GDSL lipase 1 | chr5:16418920-16420400 FORWARD LENGTH=374
LOC103453567	XM_008393108.3	AT5G56890.1	| Protein kinase superfamily protein | chr5:23010801-23015559 REVERSE LENGTH=1113
LOC103453564	XM_008393105.3	AT1G72960.1	| Root hair defective 3 GTP-binding protein (RHD3) | chr1:27446263-27450862 FORWARD LENGTH=795
LOC103424141	XM_029108307.1	AT1G51720.1	| Amino acid dehydrogenase family protein | chr1:19181741-19186297 FORWARD LENGTH=637
LOC103443830	XM_008382726.3	AT5G25840.1	| Protein of unknown function (DUF1677) | chr5:9010909-9011430 REVERSE LENGTH=173
LOC103436833	LOC103436833	#N/A	#N/A
LOC108169756	XM_017323643.2	AT1G03080.1	| kinase interacting (KIP1-like) family protein | chr1:731794-737332 REVERSE LENGTH=1733
LOC103426358	XM_029108827.1	AT5G25460.1	| Protein of unknown function, DUF642 | chr5:8863430-8865394 FORWARD LENGTH=369
LOC114827148	LOC114827148	#N/A	#N/A
LOC103421856	XM_008359891.3	AT5G10970.1	| C2H2 and C2HC zinc fingers superfamily protein | chr5:3469268-3470086 FORWARD LENGTH=272
LOC103454647	XM_008394247.3	AT1G80840.1	WRKY40, ATWRKY40 | WRKY DNA-binding protein 40 | chr1:30383834-30385356 FORWARD LENGTH=302
LOC103443985	XM_008382888.3	AT4G37580.1	HLS1, COP3, UNS2 | Acyl-CoA N-acyltransferases (NAT) superfamily protein | chr4:17658932-17660564 FORWARD LENGTH=403
LOC103444091	XM_008383004.2	AT5G22250.1	| Polynucleotidyl transferase, ribonuclease H-like superfamily protein | chr5:7365605-7366441 REVERSE LENGTH=278
LOC103444037	XR_530580.3	#N/A	#N/A
LOC103415251	XM_008353603.3	AT3G15770.2	| unknown protein; BEST Arabidopsis thaliana protein match is: unknown protein (TAIR:AT1G15350.1); Has 35333 Blast hits to 34131 proteins in 2444 species: Archae - 798; Bacteria - 22429; Metazoa - 974; Fungi - 991; Plants - 531; Viruses - 0; Other Eukaryotes - 9610 (source: NCBI BLink). | chr3:5340243-5341216 FORWARD LENGTH=161
LOC108169704	XM_029108834.1	ATMG00860.1	ORF158 | DNA/RNA polymerases superfamily protein | chrM:235916-236392 FORWARD LENGTH=158
TCP10	NM_001293936.1	#N/A	#N/A
LOC114827037	XR_003776281.1	#N/A	#N/A
LOC114826776	XM_029107534.1	AT1G06040.1	STO | B-box zinc finger family protein | chr1:1828662-1829659 REVERSE LENGTH=248
LOC103424970	XM_029108535.1	#N/A	#N/A
LOC103439759	XM_029108856.1	AT4G27190.1	| NB-ARC domain-containing disease resistance protein | chr4:13620977-13623934 REVERSE LENGTH=985
LOC103444277	XM_008383206.3	AT4G01970.1	AtSTS, STS | stachyose synthase | chr4:854073-856953 REVERSE LENGTH=876
LOC103444407	XM_008383329.2	AT5G21930.2	PAA2, HMA8 | P-type ATPase of Arabidopsis 2 | chr5:7243129-7248721 FORWARD LENGTH=883
LOC103444495	XM_029108873.1	#N/A	#N/A
LOC103421928	XM_008359972.3	AT4G01860.2	| Transducin family protein / WD-40 repeat family protein | chr4:801713-808018 REVERSE LENGTH=1308
LOC103418278	LOC103418278	#N/A	#N/A
LOC103444963	XM_029109494.1	AT2G36690.1	| 2-oxoglutarate (2OG) and Fe(II)-dependent oxygenase superfamily protein | chr2:15379930-15381987 FORWARD LENGTH=366
LOC103422547	XM_029109496.1	AT2G36690.1	| 2-oxoglutarate (2OG) and Fe(II)-dependent oxygenase superfamily protein | chr2:15379930-15381987 FORWARD LENGTH=366
LOC103451556	XM_029109551.1	AT2G21340.1	| MATE efflux family protein | chr2:9132629-9136236 FORWARD LENGTH=559
LOC114827369	XM_029109133.1	#N/A	#N/A
LOC103432639	XM_029109566.1	AT3G11480.1	BSMT1, ATBSMT1 | S-adenosyl-L-methionine-dependent methyltransferases superfamily protein | chr3:3614544-3617137 FORWARD LENGTH=379
LOC103410487	XR_525355.3	#N/A	#N/A
LOC103431766	XM_008369940.3	AT2G23460.1	XLG1, ATXLG1 | extra-large G-protein 1 | chr2:9995699-9998945 FORWARD LENGTH=888
LOC103454486	XM_008394072.3	AT3G19090.1	| RNA-binding protein | chr3:6601466-6603709 FORWARD LENGTH=455
LOC103439234	XM_029109159.1	AT4G15090.1	FAR1 | FRS (FAR1 Related Sequences) transcription factor family | chr4:8614806-8617870 FORWARD LENGTH=827
LOC114827579	XM_029109638.1	#N/A	#N/A
LOC114827384	XM_029109164.1	AT4G31550.1	WRKY11, ATWRKY11 | WRKY DNA-binding protein 11 | chr4:15290065-15291458 REVERSE LENGTH=325
LOC114819344	XR_003766400.1	#N/A	#N/A
LOC103401297	XM_008340007.3	AT1G49820.1	ATMTK, MTK | S-methyl-5-thioribose kinase | chr1:18443005-18444907 FORWARD LENGTH=420
LOC103448767	XM_008388034.3	AT1G49850.1	| RING/U-box superfamily protein | chr1:18455326-18456444 REVERSE LENGTH=250
LOC103430148	XM_008368280.3	AT1G49880.1	Erv1 | Erv1/Alr family protein | chr1:18464081-18465914 FORWARD LENGTH=191
LOC103412063	XM_008350665.3	AT1G27730.1	STZ, ZAT10 | salt tolerance zinc finger | chr1:9648302-9648985 REVERSE LENGTH=227
LOC103432388	XM_029109679.1	AT1G49950.1	TRB1, ATTRB1 | telomere repeat binding factor 1 | chr1:18494439-18496713 REVERSE LENGTH=300
LOC114827594	XM_029109684.1	AT1G50000.1	| methyltransferases | chr1:18515183-18517244 REVERSE LENGTH=296
LOC103428112	XM_008366210.3	AT5G60440.1	AGL62 | AGAMOUS-like 62 | chr5:24306329-24307520 FORWARD LENGTH=299
LOC103449039	XM_008388313.2	AT2G19990.1	PR-1-LIKE | pathogenesis-related protein-1-like | chr2:8630065-8630595 REVERSE LENGTH=176
LOC103445177	XM_008384162.3	AT3G49720.2	| unknown protein; FUNCTIONS IN: molecular_function unknown; INVOLVED IN: biological_process unknown; LOCATED IN: chloroplast thylakoid membrane, Golgi apparatus, plasma membrane, membrane; EXPRESSED IN: 25 plant structures; EXPRESSED DURING: 15 growth stages; BEST Arabidopsis thaliana protein match is: unknown protein (TAIR:AT5G65810.1); Has 64 Blast hits to 64 proteins in 11 species: Archae - 0…
LOC103411998	XM_029109762.1	AT4G12010.1	| Disease resistance protein (TIR-NBS-LRR class) family | chr4:7197325-7201393 REVERSE LENGTH=1219
LOC103444981	XM_017334838.2	AT5G17680.1	| disease resistance protein (TIR-NBS-LRR class), putative | chr5:5822999-5827153 FORWARD LENGTH=1294
LOC103445294	XM_008384284.3	AT5G09320.1	VPS9B | Vacuolar sorting protein 9 (VPS9) domain | chr5:2889007-2892016 REVERSE LENGTH=712
LOC103445510	XM_008384532.2	AT4G27190.1	| NB-ARC domain-containing disease resistance protein | chr4:13620977-13623934 REVERSE LENGTH=985
LOC103442162	NM_001301126.1	AT5G06070.1	RBE, RAB | C2H2 and C2HC zinc fingers superfamily protein | chr5:1828426-1829106 REVERSE LENGTH=226
LOC103445830	LOC103445830	#N/A	#N/A
LOC103445907	XM_029110056.1	AT3G16030.1	CES101 | lectin protein kinase family protein | chr3:5439609-5442802 FORWARD LENGTH=850
LOC114827454	XM_029109269.1	AT4G08850.1	| Leucine-rich repeat receptor-like protein kinase family protein | chr4:5636693-5640496 REVERSE LENGTH=1045
LOC114827728	XM_029110129.1	#N/A	#N/A
LOC114827733	XM_029110144.1	AT2G30430.1	| unknown protein; Has 3 Blast hits to 3 proteins in 1 species: Archae - 0; Bacteria - 0; Metazoa - 0; Fungi - 0; Plants - 3; Viruses - 0; Other Eukaryotes - 0 (source: NCBI BLink). | chr2:12968176-12968412 FORWARD LENGTH=78
LOC103429632	XM_017330733.2	AT5G45170.1	| Haloacid dehalogenase-like hydrolase (HAD) superfamily protein | chr5:18270555-18273129 REVERSE LENGTH=372
LOC114827745	XR_003776980.1	#N/A	#N/A
LOC114819357	XR_003766414.1	#N/A	#N/A
LOC103429660	XM_008367793.3	AT5G46550.1	| DNA-binding bromodomain-containing protein | chr5:18884439-18886503 REVERSE LENGTH=494
MIR399B	NR_120958.1	#N/A	#N/A
LOC103422376	XM_029110322.1	AT2G34150.2	WAVE1 | SCAR family protein | chr2:14419432-14423259 REVERSE LENGTH=821
LOC103446350	XM_008385439.3	AT2G34040.1	| Apoptosis inhibitory protein 5 (API5) | chr2:14377957-14382246 REVERSE LENGTH=553
LOC103446431	XM_008385545.3	AT5G41950.1	| Tetratricopeptide repeat (TPR)-like superfamily protein | chr5:16785825-16789360 FORWARD LENGTH=565
LOC103429751	XM_029110455.1	AT4G05200.1	CRK25 | cysteine-rich RLK (RECEPTOR-like protein kinase) 25 | chr4:2679793-2682309 REVERSE LENGTH=675
LOC103446787	XM_008385926.3	AT5G47560.1	ATTDT, ATSDAT, TDT | tonoplast dicarboxylate transporter | chr5:19287895-19290347 REVERSE LENGTH=540
LOC103446920	XM_008386071.2	#N/A	#N/A
LOC103446961	XM_008386130.3	AT1G55535.2	| unknown protein; FUNCTIONS IN: molecular_function unknown; INVOLVED IN: biological_process unknown; LOCATED IN: cellular_component unknown; EXPRESSED IN: cultured cell; BEST Arabidopsis thaliana protein match is: unknown protein (TAIR:AT3G13420.1); Has 35333 Blast hits to 34131 proteins in 2444 species: Archae - 798; Bacteria - 22429; Metazoa - 974; Fungi - 991; Plants - 531; Viruses - 0; Other…
LOC103429782	LOC103429782	#N/A	#N/A
LOC114819421	XR_003766484.1	#N/A	#N/A
LOC103447117	XM_008386293.3	AT1G72300.1	| Leucine-rich receptor-like protein kinase family protein | chr1:27217679-27220966 REVERSE LENGTH=1095
LOC103447537	XM_008386737.2	AT4G12560.2	CPR30 | F-box and associated interaction domains-containing protein | chr4:7441815-7443157 FORWARD LENGTH=413
LOC103429871	XM_029088175.1	AT5G58490.1	| NAD(P)-binding Rossmann-fold superfamily protein | chr5:23643068-23644455 FORWARD LENGTH=324
LOC108172774	XR_001789361.2	#N/A	#N/A
LOC103412833	XM_008351355.3	AT5G58900.1	| Homeodomain-like transcriptional regulator | chr5:23783275-23784667 REVERSE LENGTH=288
LOC103447457	XM_029088286.1	AT5G01120.1	| Protein of unknown function (DUF674) | chr5:45281-46986 FORWARD LENGTH=510
LOC103447515	XM_008386713.3	AT2G29200.1	APUM1, PUM1 | pumilio 1 | chr2:12549483-12553185 REVERSE LENGTH=968
LOC103447703	XM_008386888.3	AT5G02380.1	MT2B | metallothionein 2B | chr5:506755-507164 REVERSE LENGTH=77
LOC103447862	XM_008387067.3	AT1G56450.1	PBG1 | 20S proteasome beta subunit G1 | chr1:21141970-21144186 FORWARD LENGTH=246
LOC103418872	XM_029088551.1	AT5G60700.1	| glycosyltransferase family protein 2 | chr5:24402329-24404729 REVERSE LENGTH=668
LOC103413062	XM_008351555.2	AT3G12910.1	| NAC (No Apical Meristem) domain transcriptional regulator superfamily protein | chr3:4109417-4110648 FORWARD LENGTH=303
LOC103447736	XR_003766789.1	#N/A	#N/A
LOC103413078	XM_008351569.3	AT5G22930.1	| Protein of unknown function (DUF1635) | chr5:7668229-7669315 REVERSE LENGTH=238
LOC103448038	XM_008387269.3	AT5G22870.1	| Late embryogenesis abundant (LEA) hydroxyproline-rich glycoprotein family | chr5:7647056-7647679 REVERSE LENGTH=207
LOC103447981	XM_008387209.3	AT3G57300.1	INO80, ATINO80 | INO80 ortholog | chr3:21199612-21207635 FORWARD LENGTH=1507
LOC103453368	XM_008392912.3	AT4G39200.1	| Ribosomal protein S25 family protein | chr4:18257464-18258464 FORWARD LENGTH=108
LOC103436111	XM_008374529.3	AT1G08370.1	DCP1, ATDCP1 | decapping 1 | chr1:2638355-2640367 FORWARD LENGTH=367
LOC103436095	XR_003766853.1	#N/A	#N/A
LOC114819561	XM_029088678.1	AT2G16650.1	PRORP2 | proteinaceous RNase P 2 | chr2:7215937-7218061 REVERSE LENGTH=528
LOC103448126	XM_008387368.3	AT1G08480.1	| unknown protein; FUNCTIONS IN: molecular_function unknown; INVOLVED IN: biological_process unknown; LOCATED IN: mitochondrion, plasma membrane, plastid, vacuole; EXPRESSED IN: 27 plant structures; EXPRESSED DURING: 15 growth stages; Has 39 Blast hits to 39 proteins in 13 species: Archae - 0; Bacteria - 0; Metazoa - 0; Fungi - 0; Plants - 39; Viruses - 0; Other Eukaryotes - 0 (source: NCBI BLink…
LOC103448132	XM_017335922.2	AT5G20930.1	TSL | Protein kinase superfamily protein | chr5:7098213-7102970 FORWARD LENGTH=688
LOC103448133	XM_008387377.3	AT2G27170.2	TTN7, SMC3 | Structural maintenance of chromosomes (SMC) family protein | chr2:11609319-11617064 REVERSE LENGTH=1204
LOC103448164	XR_003766872.1	#N/A	#N/A
LOC103430036	XM_029088744.1	AT2G27100.1	SE | C2H2 zinc-finger protein SERRATE (SE) | chr2:11572587-11576357 FORWARD LENGTH=720
LOC114819758	XM_029089379.1	AT2G16365.3	| F-box family protein | chr2:7074940-7079181 FORWARD LENGTH=778
LOC103448178	XM_008387433.3	AT4G17760.1	| damaged DNA binding;exodeoxyribonuclease IIIs | chr4:9871820-9873257 FORWARD LENGTH=300
LOC114819849	XR_003767148.1	#N/A	#N/A
LOC103410568	XM_029088765.1	AT1G62350.1	| Pentatricopeptide repeat (PPR) superfamily protein | chr1:23056653-23057935 FORWARD LENGTH=196
LOC114819761	XM_029089380.1	AT2G15420.1	| myosin heavy chain-related | chr2:6723948-6728183 REVERSE LENGTH=957
LOC114819763	XM_029089382.1	AT5G27730.1	| Protein of unknown function (DUF1624) | chr5:9820311-9822868 FORWARD LENGTH=472
LOC103413146	XM_008351636.3	AT5G12470.1	| Protein of unknown function (DUF3411) | chr5:4044950-4047290 REVERSE LENGTH=386
LOC103407463	NM_001320013.1	#N/A	#N/A
LOC108174637	XM_029089505.1	AT3G20180.1	| Copper transport protein family | chr3:7043385-7043841 REVERSE LENGTH=118
LOC103448405	XM_008387664.3	AT3G20395.1	| RING/U-box superfamily protein | chr3:7112020-7113792 REVERSE LENGTH=223
LOC114819386	LOC114819386	#N/A	#N/A
LOC103448181	XM_008387438.3	AT4G27000.1	ATRBP45C | RNA-binding (RRM/RBD/RNP motifs) family protein | chr4:13554983-13557763 REVERSE LENGTH=415
LOC103423000	XM_008361066.3	AT5G54850.1	| unknown protein; Has 1807 Blast hits to 1807 proteins in 277 species: Archae - 0; Bacteria - 0; Metazoa - 736; Fungi - 347; Plants - 385; Viruses - 0; Other Eukaryotes - 339 (source: NCBI BLink). | chr5:22280755-22281363 REVERSE LENGTH=202
LOC103448617	XM_029088995.1	AT5G54310.1	NEV, AGD5 | ARF-GAP domain 5 | chr5:22057262-22061066 REVERSE LENGTH=483
LOC103448714	XM_008387983.3	AT1G53120.1	| RNA-binding S4 domain-containing protein | chr1:19792798-19794605 FORWARD LENGTH=320
LOC103413310	XM_008351788.3	AT5G46020.1	| CONTAINS InterPro DOMAIN/s: Casein kinase substrate, phosphoprotein PP28 (InterPro:IPR019380); Has 30201 Blast hits to 17322 proteins in 780 species: Archae - 12; Bacteria - 1396; Metazoa - 17338; Fungi - 3422; Plants - 5037; Viruses - 0; Other Eukaryotes - 2996 (source: NCBI BLink). | chr5:18663075-18664629 REVERSE LENGTH=164
LOC103448732	XM_008388001.3	AT3G15070.2	| RING/U-box superfamily protein | chr3:5070472-5072344 REVERSE LENGTH=486
LOC114819656	XM_029089074.1	AT1G16670.1	| Protein kinase superfamily protein | chr1:5697846-5699492 FORWARD LENGTH=390
LOC103430150	XM_008368282.3	AT1G65930.1	cICDH | cytosolic NADP+-dependent isocitrate dehydrogenase | chr1:24539088-24541861 FORWARD LENGTH=410
LOC103448904	XM_017335428.2	AT1G53530.1	| Peptidase S24/S26A/S26B/S26C family protein | chr1:19978249-19979778 FORWARD LENGTH=168
TRNAW-CCA	rna-TRNAW-CCA-10	#N/A	#N/A
LOC103449238	LOC103449238	#N/A	#N/A
LOC103413369	XR_003767059.1	#N/A	#N/A
LOC103410411	XM_029090255.1	AT5G42320.1	| Zn-dependent exopeptidases superfamily protein | chr5:16918651-16920845 REVERSE LENGTH=379
LOC114820142	XM_029090526.1	ATMG00810.1	ORF240B | DNA/RNA polymerases superfamily protein | chrM:227709-228431 REVERSE LENGTH=240
LOC108174941	XR_003767617.1	#N/A	#N/A
LOC103423193	XM_008361265.3	AT4G18590.1	| Nucleic acid-binding, OB-fold-like protein | chr4:10236524-10236940 FORWARD LENGTH=106
LOC103423212	XR_003767542.1	#N/A	#N/A
LOC103413523	XM_029089550.1	AT5G06300.1	| Putative lysine decarboxylase family protein | chr5:1922042-1925278 REVERSE LENGTH=217
LOC103438987	XM_029090744.1	AT2G22300.2	CAMTA3, SR1 | signal responsive 1 | chr2:9471599-9476472 FORWARD LENGTH=1032
LOC114820109	XR_003767480.1	#N/A	#N/A
LOC103449631	XM_008388963.2	AT3G18690.1	MKS1 | MAP kinase substrate 1 | chr3:6429755-6430423 REVERSE LENGTH=222
LOC114819974	XM_029089783.1	AT3G21000.1	| Gag-Pol-related retrotransposon family protein | chr3:7363921-7365138 FORWARD LENGTH=405
LOC103423244	XM_029090693.1	AT3G11910.1	UBP13 | ubiquitin-specific protease 13 | chr3:3761758-3770290 REVERSE LENGTH=1115
LOC103423233	XM_008361302.3	AT2G37270.2	ATRPS5B, RPS5B | ribosomal protein 5B | chr2:15647883-15649042 REVERSE LENGTH=207
LOC103443128	XM_008381913.3	AT2G42140.1	| VQ motif-containing protein | chr2:17568964-17569482 REVERSE LENGTH=172
LOC103423258	XM_029090436.1	AT5G13020.1	| Emsy N Terminus (ENT)/ plant Tudor-like domains-containing protein | chr5:4129691-4132089 REVERSE LENGTH=397
LOC103423287	XM_008361359.3	AT5G14800.1	P5CR, AT-P5R, AT-P5C1, EMB2772 | pyrroline-5- carboxylate (P5C) reductase | chr5:4786190-4787618 REVERSE LENGTH=276
LOC103423167	XM_008361240.3	AT3G56680.1	| Single-stranded nucleic acid binding R3H protein | chr3:20991537-20993446 FORWARD LENGTH=353
LOC103437726	XM_029090662.1	AT2G41350.1	| unknown protein; BEST Arabidopsis thaliana protein match is: unknown protein (TAIR:AT2G21980.1); Has 188 Blast hits to 188 proteins in 66 species: Archae - 0; Bacteria - 12; Metazoa - 90; Fungi - 15; Plants - 54; Viruses - 0; Other Eukaryotes - 17 (source: NCBI BLink). | chr2:17231565-17233458 FORWARD LENGTH=298
LOC103430291	XM_029090691.1	#N/A	#N/A
LOC103449925	XM_008389252.3	AT3G53030.1	SRPK4 | ser/arg-rich protein kinase 4 | chr3:19662412-19664362 FORWARD LENGTH=529
LOC103450122	XM_008389439.3	AT5G60670.1	| Ribosomal protein L11 family protein | chr5:24381066-24381566 REVERSE LENGTH=166
LOC103450066	XM_017336477.2	AT1G61560.1	MLO6, ATMLO6 | Seven transmembrane MLO family protein | chr1:22708875-22712032 REVERSE LENGTH=583
LOC103409152	LOC103409152	#N/A	#N/A
LOC103435582	XM_008373970.1	AT3G47570.1	| Leucine-rich repeat protein kinase family protein | chr3:17527611-17530748 FORWARD LENGTH=1010
LOC103450933	XM_008390340.3	AT3G53580.1	| diaminopimelate epimerase family protein | chr3:19864784-19866907 FORWARD LENGTH=362
LOC114819122	XM_029090470.1	AT5G43290.1	WRKY49, ATWRKY49 | WRKY DNA-binding protein 49 | chr5:17371987-17373083 REVERSE LENGTH=274
LOC103450295	LOC103450295	#N/A	#N/A
LOC103450304	LOC103450304	#N/A	#N/A
LOC103450493	XM_029089620.1	AT4G21980.1	APG8A, ATG8A | Ubiquitin-like superfamily protein | chr4:11655913-11656809 FORWARD LENGTH=122
LOC103443768	XM_008382660.1	AT5G57510.1	| unknown protein; Has 27 Blast hits to 27 proteins in 9 species: Archae - 0; Bacteria - 0; Metazoa - 0; Fungi - 0; Plants - 27; Viruses - 0; Other Eukaryotes - 0 (source: NCBI BLink). | chr5:23289164-23289556 REVERSE LENGTH=130
LOC103450600	XM_008389967.3	AT5G01210.1	| HXXXD-type acyl-transferase family protein | chr5:84554-85981 FORWARD LENGTH=475
LOC103450613	XM_008389979.3	AT2G38140.1	PSRP4 | plastid-specific ribosomal protein 4 | chr2:15980948-15981459 FORWARD LENGTH=118
LOC103425067	XM_008363143.3	AT1G47890.1	AtRLP7, RLP7 | receptor like protein 7 | chr1:17643976-17647035 FORWARD LENGTH=1019
LOC103450678	XR_003767285.1	#N/A	#N/A
LOC103423494	XM_029089882.1	AT1G45616.1	AtRLP6, RLP6 | receptor like protein 6 | chr1:17183550-17186534 REVERSE LENGTH=994
LOC103414090	XM_008352502.2	AT5G48550.1	| F-box associated ubiquitination effector family protein | chr5:19678917-19680560 FORWARD LENGTH=427
LOC114819969	XR_003767323.1	AT1G47350.1	| F-box associated ubiquitination effector family protein | chr1:17358447-17360722 REVERSE LENGTH=528
LOC103450873	XM_017336537.2	AT5G26940.4	| Polynucleotidyl transferase, ribonuclease H-like superfamily protein | chr5:9481429-9482647 FORWARD LENGTH=316
LOC114820055	LOC114820055	#N/A	#N/A
LOC108170932	XM_029090102.1	AT4G20270.1	BAM3 | Leucine-rich receptor-like protein kinase family protein | chr4:10949822-10952924 FORWARD LENGTH=992
LOC103413988	XM_008352410.3	AT3G04830.1	| Protein prenylyltransferase superfamily protein | chr3:1326289-1329132 FORWARD LENGTH=303
LOC103451081	XM_008390514.2	AT5G29560.1	| caleosin-related family protein | chr5:11190543-11191963 REVERSE LENGTH=220
LOC103430520	XM_029090224.1	AT4G12910.1	scpl20 | serine carboxypeptidase-like 20 | chr4:7550576-7553051 REVERSE LENGTH=497
LOC103403444	XM_029091158.1	#N/A	#N/A
LOC103431493	LOC103431493	#N/A	#N/A
LOC103423839	XM_029091812.1	AT1G25220.1	ASB1, TRP4, WEI7 | anthranilate synthase beta subunit 1 | chr1:8837430-8839478 REVERSE LENGTH=276
LOC114820696	XM_029091875.1	AT2G01660.1	PDLP6 | plasmodesmata-located protein 6 | chr2:290973-292496 REVERSE LENGTH=288
LOC103414258	XM_008352656.3	AT4G17460.1	HAT1 | Homeobox-leucine zipper protein 4 (HB-4) / HD-ZIP protein | chr4:9739862-9740983 FORWARD LENGTH=282
LOC103451740	XM_008391164.3	AT2G03720.1	MRH6 | Adenine nucleotide alpha hydrolases-like superfamily protein | chr2:1132364-1133225 FORWARD LENGTH=165
TRNAN-GUU	rna-TRNAN-GUU-12	#N/A	#N/A
LOC103451805	XM_008391231.3	AT1G26760.1	ATXR1, SDG35 | SET domain protein 35 | chr1:9248304-9249941 REVERSE LENGTH=545
LOC103451883	XM_008391321.3	AT1G59720.1	CRR28 | Tetratricopeptide repeat (TPR)-like superfamily protein | chr1:21939868-21941784 REVERSE LENGTH=638
LOC103451927	XM_008391373.3	AT1G10522.2	| unknown protein; FUNCTIONS IN: molecular_function unknown; INVOLVED IN: biological_process unknown; LOCATED IN: chloroplast; EXPRESSED IN: 23 plant structures; EXPRESSED DURING: 13 growth stages; Has 24 Blast hits to 24 proteins in 8 species: Archae - 0; Bacteria - 0; Metazoa - 0; Fungi - 0; Plants - 24; Viruses - 0; Other Eukaryotes - 0 (source: NCBI BLink). | chr1:3470009-3471291 FORWARD LENG…
LOC103452357	XM_029091370.1	AT3G47570.1	| Leucine-rich repeat protein kinase family protein | chr3:17527611-17530748 FORWARD LENGTH=1010
LOC103452428	XM_017336702.2	AT1G12060.1	ATBAG5, BAG5 | BCL-2-associated athanogene 5 | chr1:4076334-4076981 FORWARD LENGTH=215
LOC114820742	XM_029091979.1	AT1G28060.1	| Pre-mRNA-splicing factor 3 | chr1:9779167-9782486 FORWARD LENGTH=786
LOC114820763	XR_003768241.1	#N/A	#N/A
LOC103414607	XM_008352973.3	AT5G27700.1	| Ribosomal protein S21e | chr5:9807541-9808048 REVERSE LENGTH=82
LOC114820373	XM_029090978.1	AT5G18560.1	PUCHI | Integrase-type DNA-binding superfamily protein | chr5:6164859-6165905 REVERSE LENGTH=348
LOC103424035	XM_008362099.3	AT3G05980.1	| unknown protein; BEST Arabidopsis thaliana protein match is: unknown protein (TAIR:AT5G19340.1); Has 202 Blast hits to 202 proteins in 28 species: Archae - 0; Bacteria - 0; Metazoa - 39; Fungi - 4; Plants - 148; Viruses - 0; Other Eukaryotes - 11 (source: NCBI BLink). | chr3:1795514-1796251 FORWARD LENGTH=245
LOC114820380	XM_029090989.1	AT4G15090.1	FAR1 | FRS (FAR1 Related Sequences) transcription factor family | chr4:8614806-8617870 FORWARD LENGTH=827
LOC103453286	XM_008392828.3	AT5G09690.2	ATMGT7, MGT7, MRS2-7 | magnesium transporter 7 | chr5:3000990-3003415 REVERSE LENGTH=397
LOC103430837	XM_008368978.3	AT1G04260.1	MPI7, MPIP7, PRA1.D | CAMV movement protein interacting protein 7 | chr1:1140749-1141297 REVERSE LENGTH=182
LOC103410570	XM_008349255.3	AT3G23230.1	| Integrase-type DNA-binding superfamily protein | chr3:8289647-8290066 REVERSE LENGTH=139
LOC103430870	XM_017331084.2	AT2G33450.1	| Ribosomal L28 family | chr2:14173620-14174380 FORWARD LENGTH=143
LOC108172865	XM_017331023.2	AT2G32410.1	AXL | AXR1-like | chr2:13757702-13760862 FORWARD LENGTH=523
LOC103426027	XM_008364116.3	AT2G05590.2	| TLD-domain containing nucleolar protein | chr2:2067196-2068951 FORWARD LENGTH=303
LOC114820707	XR_003768160.1	#N/A	#N/A
LOC103416454	LOC103416454	#N/A	#N/A
LOC103453637	XM_008393191.3	AT5G41685.1	| Mitochondrial outer membrane translocase complex, subunit Tom7 | chr5:16669419-16669646 REVERSE LENGTH=75
LOC103412347	XM_008350925.3	AT2G19270.1	| CONTAINS InterPro DOMAIN/s: Mitotic checkpoint protein PRCC, C-terminal (InterPro:IPR018800); Has 930 Blast hits to 533 proteins in 146 species: Archae - 0; Bacteria - 18; Metazoa - 327; Fungi - 143; Plants - 61; Viruses - 0; Other Eukaryotes - 381 (source: NCBI BLink). | chr2:8360349-8361907 REVERSE LENGTH=359
LOC103431583	XM_029091634.1	AT1G51590.1	MNS1, MANIB | alpha-mannosidase 1 | chr1:19128315-19132132 REVERSE LENGTH=560
LOC103414812	XM_029091136.1	#N/A	#N/A
LOC114820709	XR_003768162.1	#N/A	#N/A
LOC103405358	XM_008344342.3	AT5G57500.1	| Galactosyltransferase family protein | chr5:23286406-23287525 REVERSE LENGTH=318
LOC114820433	XM_029091055.1	AT5G24070.1	| Peroxidase superfamily protein | chr5:8134301-8135991 REVERSE LENGTH=340
LOC114820625	XR_003768051.1	#N/A	#N/A
LOC114820435	XM_029091059.1	AT3G20320.2	TGD2 | trigalactosyldiacylglycerol2 | chr3:7088589-7089640 REVERSE LENGTH=282
LOC114820537	XM_029091472.1	AT2G45010.1	| PLAC8 family protein | chr2:18568045-18569615 FORWARD LENGTH=244
LOC114820787	XR_003768265.1	#N/A	#N/A
LOC114820458	XM_029091098.1	AT5G57710.1	| Double Clp-N motif-containing P-loop nucleoside triphosphate hydrolases superfamily protein | chr5:23384794-23388052 FORWARD LENGTH=990
LOC114820676	XM_029091823.1	AT5G66730.1	| C2H2-like zinc finger protein | chr5:26641914-26643883 REVERSE LENGTH=500
LOC103431613	XR_528890.3	#N/A	#N/A
LOC114820737	XM_029091972.1	AT4G25830.1	| Uncharacterised protein family (UPF0497) | chr4:13133727-13134790 FORWARD LENGTH=175
LOC114820692	XR_003768142.1	#N/A	#N/A
LOC103447025	XR_003767995.1	#N/A	#N/A
LOC114820443	LOC114820443	#N/A	#N/A
LOC114820446	XM_029091070.1	AT4G19990.2	FRS1 | FAR1-related sequence 1 | chr4:10832848-10835559 FORWARD LENGTH=774
LOC108175049	XM_029091074.1	AT5G17690.1	TFL2, LHP1 | like heterochromatin protein (LHP1) | chr5:5827504-5829537 REVERSE LENGTH=445
LOC103453334	XM_008392874.3	AT5G36110.1	CYP716A1 | cytochrome P450, family 716, subfamily A, polypeptide 1 | chr5:14195377-14197613 FORWARD LENGTH=477
LOC103411608	LOC103411608	#N/A	#N/A
LOC103408322	XM_029091076.1	AT3G18670.1	| Ankyrin repeat family protein | chr3:6424135-6426471 REVERSE LENGTH=598
LOC103401652	XM_008340365.3	AT3G23805.1	RALFL24 | ralf-like 24 | chr3:8586467-8586823 FORWARD LENGTH=118
LOC114820452	LOC114820452	#N/A	#N/A
LOC114821127	XM_029093027.1	AT2G17920.1	| nucleic acid binding;zinc ion binding | chr2:7782808-7783731 FORWARD LENGTH=307
LOC103453740	XM_008393305.3	AT3G54750.3	| unknown protein; FUNCTIONS IN: molecular_function unknown; INVOLVED IN: biological_process unknown; LOCATED IN: cellular_component unknown; EXPRESSED IN: 24 plant structures; EXPRESSED DURING: 15 growth stages. | chr3:20264833-20268416 REVERSE LENGTH=590
LOC108171081	XM_017326731.2	AT1G73370.1	SUS6, ATSUS6 | sucrose synthase 6 | chr1:27584533-27588326 REVERSE LENGTH=942
MIR11016	NR_161637.1	#N/A	#N/A
LOC103409578	XM_008348395.3	AT2G36780.1	| UDP-Glycosyltransferase superfamily protein | chr2:15417618-15419108 REVERSE LENGTH=496
LOC103415051	XM_008353413.3	AT5G04040.1	SDP1 | Patatin-like phospholipase family protein | chr5:1090346-1093003 FORWARD LENGTH=825
LOC103454584	XM_008394183.3	AT3G57040.1	ARR9, ATRR4 | response regulator 9 | chr3:21110059-21111228 FORWARD LENGTH=234
LOC103424397	XM_029092803.1	AT5G03770.1	KDTA | KDO transferase A | chr5:995191-997622 FORWARD LENGTH=447
LOC103454735	XR_003768587.1	#N/A	#N/A
LOC103454736	XM_008394335.3	AT3G53130.1	LUT1, CYP97C1 | Cytochrome P450 superfamily protein | chr3:19692812-19695278 FORWARD LENGTH=539
LOC108169981	XR_003768299.1	#N/A	#N/A
LOC103415092	XM_008353448.3	AT5G12250.1	TUB6 | beta-6 tubulin | chr5:3961317-3962971 REVERSE LENGTH=449
LOC103415111	LOC103415111	#N/A	#N/A
LOC114820999	XM_029092541.1	AT1G63910.1	AtMYB103, MYB103 | myb domain protein 103 | chr1:23719968-23721625 REVERSE LENGTH=370
LOC114821192	XR_003768630.1	#N/A	#N/A
LOC103411913	XM_008350527.3	AT2G36270.1	ABI5, GIA1 | Basic-leucine zipper (bZIP) transcription factor family protein | chr2:15204980-15206571 REVERSE LENGTH=442
NAC12	NM_001293948.1	AT2G46770.1	NST1, ANAC043 | NAC (No Apical Meristem) domain transcriptional regulator superfamily protein | chr2:19220917-19222822 REVERSE LENGTH=365
LOC103454827	XM_008394421.2	AT1G32860.1	| Glycosyl hydrolase superfamily protein | chr1:11907308-11908803 REVERSE LENGTH=426
LOC103415145	XM_029092725.1	AT3G48830.1	| polynucleotide adenylyltransferase family protein / RNA recognition motif (RRM)-containing protein | chr3:18103272-18110216 FORWARD LENGTH=881
LOC114820925	XM_029092266.1	AT4G09490.1	| Polynucleotidyl transferase, ribonuclease H-like superfamily protein | chr4:6015583-6016575 REVERSE LENGTH=170
LOC103455000	XM_008394595.3	AT1G08510.1	FATB | fatty acyl-ACP thioesterases B | chr1:2691546-2693409 REVERSE LENGTH=412
LOC103455203	XM_008394789.3	AT1G23380.1	KNAT6, KNAT6L, KNAT6S | KNOTTED1-like homeobox gene 6 | chr1:8297499-8302492 REVERSE LENGTH=327
LOC103447850	XM_008387054.3	AT5G62550.1	| unknown protein; FUNCTIONS IN: molecular_function unknown; INVOLVED IN: biological_process unknown; LOCATED IN: plasma membrane; EXPRESSED IN: 17 plant structures; EXPRESSED DURING: 9 growth stages; Has 14949 Blast hits to 9947 proteins in 971 species: Archae - 43; Bacteria - 3248; Metazoa - 4424; Fungi - 1542; Plants - 562; Viruses - 55; Other Eukaryotes - 5075 (source: NCBI BLink). | chr5:251…
LOC103440880	XM_029093145.1	AT3G47600.1	MYB94, ATMYBCP70, ATMYB94 | myb domain protein 94 | chr3:17539627-17541035 REVERSE LENGTH=333
LOC103455357	XM_008394944.3	AT1G74460.1	| GDSL-like Lipase/Acylhydrolase superfamily protein | chr1:27988150-27989765 REVERSE LENGTH=366
LOC103415333	XM_029092307.1	AT3G29575.4	AFP3 | ABI five binding protein 3 | chr3:11382416-11383657 REVERSE LENGTH=231
LOC114821031	XM_029092728.1	AT1G69170.1	| Squamosa promoter-binding protein-like (SBP domain) transcription factor family protein | chr1:26005626-26007041 FORWARD LENGTH=405
LOC103424586	XM_008362678.3	AT5G07990.1	TT7, CYP75B1, D501 | Cytochrome P450 superfamily protein | chr5:2560437-2562859 FORWARD LENGTH=513
LOC103455597	XM_008395177.3	AT5G16110.1	| unknown protein; FUNCTIONS IN: molecular_function unknown; INVOLVED IN: biological_process unknown; LOCATED IN: chloroplast; EXPRESSED IN: 24 plant structures; EXPRESSED DURING: 15 growth stages; BEST Arabidopsis thaliana protein match is: unknown protein (TAIR:AT3G02555.1); Has 133 Blast hits to 133 proteins in 18 species: Archae - 0; Bacteria - 0; Metazoa - 0; Fungi - 0; Plants - 133; Viruses…
LOC114821246	LOC114821246	#N/A	#N/A
LOC103455660	XR_532177.3	#N/A	#N/A
LOC103455712	XM_008395301.3	AT1G73380.1	| unknown protein; CONTAINS InterPro DOMAIN/s: Protein of unknown function DUF1308 (InterPro:IPR010733); Has 162 Blast hits to 160 proteins in 67 species: Archae - 0; Bacteria - 2; Metazoa - 120; Fungi - 0; Plants - 34; Viruses - 0; Other Eukaryotes - 6 (source: NCBI BLink). | chr1:27589100-27590657 FORWARD LENGTH=434
LOC103455796	XR_003768857.1	#N/A	#N/A
LOC103455981	XM_008395599.3	AT5G42870.1	ATPAH2, PAH2 | phosphatidic acid phosphohydrolase 2 | chr5:17185719-17189681 REVERSE LENGTH=930
LOC108169433	LOC108169433	#N/A	#N/A
LOC114821301	XM_029093342.1	#N/A	#N/A
LOC103424765	XM_008362862.3	AT5G64020.1	TBL14 | TRICHOME BIREFRINGENCE-LIKE 14 | chr5:25620534-25622034 REVERSE LENGTH=408
LOC103400311	LOC103400311	#N/A	#N/A
LOC114821801	XM_029095187.1	AT4G18930.1	| RNA ligase/cyclic nucleotide phosphodiesterase family protein | chr4:10370797-10371885 FORWARD LENGTH=181
LOC103400512	XM_008339168.3	AT4G13260.1	YUC2 | Flavin-binding monooxygenase family protein | chr4:7721840-7723616 REVERSE LENGTH=415
LOC114821275	XM_029093277.1	AT2G20080.1	| unknown protein; FUNCTIONS IN: molecular_function unknown; INVOLVED IN: biological_process unknown; LOCATED IN: chloroplast; BEST Arabidopsis thaliana protein match is: unknown protein (TAIR:AT4G28840.1); Has 35333 Blast hits to 34131 proteins in 2444 species: Archae - 798; Bacteria - 22429; Metazoa - 974; Fungi - 991; Plants - 531; Viruses - 0; Other Eukaryotes - 9610 (source: NCBI BLink). | c…
LOC103400792	XM_008339460.3	AT2G19590.1	ACO1, ATACO1 | ACC oxidase 1 | chr2:8476239-8477354 REVERSE LENGTH=310
LOC103401002	XM_008339701.3	AT2G17200.1	DSK2 | ubiquitin family protein | chr2:7482133-7485090 REVERSE LENGTH=551
LOC103401076	XM_008339784.2	AT4G35750.1	| SEC14 cytosolic factor family protein / phosphoglyceride transfer family protein | chr4:16940865-16941674 REVERSE LENGTH=202
LOC103401043	XM_008339747.3	AT3G51370.1	| Protein phosphatase 2C family protein | chr3:19070054-19071975 FORWARD LENGTH=379
LOC103436134	XM_008374557.3	AT2G18050.1	HIS1-3 | histone H1-3 | chr2:7846095-7846670 FORWARD LENGTH=167
LOC103401093	XM_008339799.3	AT5G66350.1	SHI | Lateral root primordium (LRP) protein-related | chr5:26504714-26506143 REVERSE LENGTH=331
LOC103415946	XM_008354226.3	AT3G51000.1	| alpha/beta-Hydrolases superfamily protein | chr3:18945258-18946499 REVERSE LENGTH=323
LOC114821338	LOC114821338	#N/A	#N/A
LOC103401430	XM_029094554.1	AT2G18330.1	| AAA-type ATPase family protein | chr2:7965829-7968915 FORWARD LENGTH=636
LOC108171180	XR_001787621.2	#N/A	#N/A
LOC103401179	XM_008339901.3	AT4G36670.1	| Major facilitator superfamily protein | chr4:17287680-17289483 REVERSE LENGTH=493
TRNAN-GUU	rna-TRNAN-GUU-14	#N/A	#N/A
LOC114821349	XM_029093420.1	AT3G21290.1	| dentin sialophosphoprotein-related | chr3:7482318-7488676 FORWARD LENGTH=1192
LOC114821492	LOC114821492	#N/A	#N/A
LOC103401471	XM_008340178.3	AT4G24204.1	| RING/U-box superfamily protein | chr4:12562069-12562440 REVERSE LENGTH=123
LOC103401501	XM_008340213.3	AT4G37630.2	CYCD5;1 | cyclin d5;1 | chr4:17679497-17680788 FORWARD LENGTH=321
LOC103401537	XM_008340252.3	AT4G15560.1	CLA1, DEF, CLA, DXS, DXPS2 | Deoxyxylulose-5-phosphate synthase | chr4:8884218-8887254 FORWARD LENGTH=717
LOC103401658	XM_017323346.2	AT4G39840.1	| unknown protein; FUNCTIONS IN: molecular_function unknown; INVOLVED IN: biological_process unknown; LOCATED IN: endomembrane system; EXPRESSED IN: 23 plant structures; EXPRESSED DURING: 13 growth stages; Has 20719 Blast hits to 6096 proteins in 607 species: Archae - 22; Bacteria - 3243; Metazoa - 4364; Fungi - 2270; Plants - 237; Viruses - 128; Other Eukaryotes - 10455 (source: NCBI BLink). | c…
LOC103405618	XM_008344632.3	#N/A	#N/A
LOC103436731	XM_029093691.1	AT3G06350.1	EMB3004, MEE32 | dehydroquinate dehydratase, putative / shikimate dehydrogenase, putative | chr3:1924536-1927701 REVERSE LENGTH=603
LOC103454238	LOC103454238	#N/A	#N/A
LOC114821641	XR_003769320.1	#N/A	#N/A
LOC103401730	XM_008340451.3	AT1G77380.1	AAP3, ATAAP3 | amino acid permease 3 | chr1:29075201-29077252 REVERSE LENGTH=476
LOC103425218	XM_029093652.1	AT1G77470.1	RFC3, RFC5 | replication factor C subunit 3 | chr1:29112194-29114323 REVERSE LENGTH=369
LOC103445228	XM_017334823.2	AT3G57040.1	ARR9, ATRR4 | response regulator 9 | chr3:21110059-21111228 FORWARD LENGTH=234
LOC114821851	LOC114821851	#N/A	#N/A
LOC103420219	XM_029093484.1	AT1G42550.1	PMI1 | plastid movement impaired1 | chr1:15977131-15979734 FORWARD LENGTH=843
LOC114821637	XR_003769314.1	#N/A	#N/A
LOC103401860	LOC103401860	#N/A	#N/A
LOC114821644	XM_029094614.1	AT1G78020.1	| Protein of unknown function (DUF581) | chr1:29338787-29339491 FORWARD LENGTH=162
LOC103414771	XM_008353142.3	AT4G08980.5	FBW2 | F-BOX WITH WD-40 2 | chr4:5758993-5760108 FORWARD LENGTH=317
LOC114821771	XM_029095097.1	AT5G17680.1	| disease resistance protein (TIR-NBS-LRR class), putative | chr5:5822999-5827153 FORWARD LENGTH=1294
LOC103425718	XM_008363809.3	AT1G68810.1	| basic helix-loop-helix (bHLH) DNA-binding superfamily protein | chr1:25861289-25862882 FORWARD LENGTH=368
LOC114821815	XM_029095235.1	AT5G55540.1	TRN1, LOP1 | tornado 1 | chr5:22496322-22500543 REVERSE LENGTH=1380
LOC103416264	LOC103416264	#N/A	#N/A
LOC103416663	XM_029095319.1	AT4G10020.1	AtHSD5, HSD5 | hydroxysteroid dehydrogenase 5 | chr4:6268363-6270179 FORWARD LENGTH=389
LOC103416282	XM_008354536.3	AT1G71530.1	| Protein kinase superfamily protein | chr1:26939766-26942306 FORWARD LENGTH=655
LOC103402111	XM_008340850.3	AT1G60850.3	ATRPAC42, AAC42 | DNA-directed RNA polymerase family protein | chr1:22398588-22400155 REVERSE LENGTH=302
LOC114821436	XM_029093538.1	AT3G21000.1	| Gag-Pol-related retrotransposon family protein | chr3:7363921-7365138 FORWARD LENGTH=405
LOC114821672	XR_003769397.1	#N/A	#N/A
LOC103421355	NM_001328842.1	AT5G64530.1	ANAC104, XND1 | xylem NAC domain 1 | chr5:25795360-25796699 FORWARD LENGTH=187
LOC103402303	XM_008341040.3	AT2G01080.1	| Late embryogenesis abundant (LEA) hydroxyproline-rich glycoprotein family | chr2:78038-79176 FORWARD LENGTH=231
LOC103416736	LOC103416736	#N/A	#N/A
LOC103431784	XM_008369954.3	#N/A	#N/A
LOC103425374	XR_003769402.1	#N/A	#N/A
LOC103402495	XM_029093284.1	AT3G15850.1	FAD5, FADB, JB67, ADS3 | fatty acid desaturase 5 | chr3:5359087-5360998 FORWARD LENGTH=371
LOC103442038	XM_008380777.2	AT1G80930.1	| MIF4G domain-containing protein / MA3 domain-containing protein | chr1:30405774-30409499 REVERSE LENGTH=900
LOC103425377	XM_008363457.3	AT5G63700.1	| zinc ion binding;DNA binding | chr5:25493934-25497632 REVERSE LENGTH=602
LOC103400872	XM_008339555.2	AT1G19260.1	| TTF-type zinc finger protein with HAT dimerisation domain | chr1:6657260-6659569 REVERSE LENGTH=769
LOC103444612	XM_029096205.1	AT5G08380.1	AtAGAL1, AGAL1 | alpha-galactosidase 1 | chr5:2694851-2697616 REVERSE LENGTH=410
LOC103444586	LOC103444586	#N/A	#N/A
LOC103403213	XM_029095918.1	AT1G70950.1	| TPX2 (targeting protein for Xklp2) protein family | chr1:26752779-26755242 FORWARD LENGTH=478
LOC103402784	XM_008341543.3	AT2G26710.1	BAS1, CYP734A1, CYP72B1 | Cytochrome P450 superfamily protein | chr2:11380700-11383413 FORWARD LENGTH=520
LOC114822049	LOC114822049	#N/A	#N/A
LOC103416534	XM_008354780.3	AT1G24130.1	| Transducin/WD40 repeat-like superfamily protein | chr1:8534183-8535430 REVERSE LENGTH=415
LOC103403308	XM_029096377.1	AT5G40240.1	| nodulin MtN21 /EamA-like transporter family protein | chr5:16082325-16084466 REVERSE LENGTH=368
LOC103403032	XM_008341840.3	AT1G23390.1	| Kelch repeat-containing F-box family protein | chr1:8309449-8310633 REVERSE LENGTH=394
LOC103403319	LOC103403319	#N/A	#N/A
LOC103403086	XM_008341908.3	AT5G50260.1	| Cysteine proteinases superfamily protein | chr5:20455605-20456862 FORWARD LENGTH=361
LOC114822151	XM_029096317.1	AT3G26040.1	| HXXXD-type acyl-transferase family protein | chr3:9519741-9521069 FORWARD LENGTH=442
LOC103433124	XM_008371354.3	AT3G17609.2	HYH | HY5-homolog | chr3:6023971-6024585 FORWARD LENGTH=149
LOC114822349	XM_029096690.1	AT3G17600.1	IAA31 | indole-3-acetic acid inducible 31 | chr3:6020281-6021040 REVERSE LENGTH=158
LOC103452725	XM_008392256.3	AT3G17440.1	NPSN13, ATNPSN13 | novel plant snare 13 | chr3:5969909-5972290 REVERSE LENGTH=269
LOC103403507	XM_008342349.3	AT3G06510.1	SFR2, ATSFR2 | Glycosyl hydrolase superfamily protein | chr3:2016450-2019533 FORWARD LENGTH=622
LOC114822133	XR_003770269.1	#N/A	#N/A
LOC114822250	XM_029096571.1	AT4G15800.1	RALFL33 | ralf-like 33 | chr4:8984915-8985265 FORWARD LENGTH=116
LOC103455099	XM_008394698.2	AT1G74875.1	| FUNCTIONS IN: molecular_function unknown; INVOLVED IN: biological_process unknown; LOCATED IN: cellular_component unknown; BEST Arabidopsis thaliana protein match is: F-box family protein (TAIR:AT1G67623.1); Has 36 Blast hits to 36 proteins in 8 species: Archae - 0; Bacteria - 0; Metazoa - 0; Fungi - 0; Plants - 36; Viruses - 0; Other Eukaryotes - 0 (source: NCBI BLink). | chr1:28128470-2812974…
LOC114821946	XM_029095500.1	AT3G21430.2	ATALY3, ALY3 | DNA binding | chr3:7544800-7552841 REVERSE LENGTH=1132
LOC103453230	XM_008392777.3	AT1G04190.1	TPR3 | Tetratricopeptide repeat (TPR)-like superfamily protein | chr1:1106617-1108557 REVERSE LENGTH=328
LOC103403945	XR_524253.3	AT1G04200.1	| FUNCTIONS IN: molecular_function unknown; INVOLVED IN: N-terminal protein myristoylation; LOCATED IN: cellular_component unknown; EXPRESSED IN: 22 plant structures; EXPRESSED DURING: 13 growth stages; CONTAINS InterPro DOMAIN/s: Dymeclin (InterPro:IPR019142); Has 395 Blast hits to 389 proteins in 117 species: Archae - 0; Bacteria - 0; Metazoa - 262; Fungi - 21; Plants - 68; Viruses - 0; Other E…
LOC103403963	XM_008342810.2	AT3G22970.1	| Protein of unknown function (DUF506) | chr3:8152592-8153881 FORWARD LENGTH=370
TRNAN-AUU	rna-TRNAN-AUU	#N/A	#N/A
LOC114822213	XM_029096505.1	AT2G38870.1	| Serine protease inhibitor, potato inhibitor I-type family protein | chr2:16236546-16237050 REVERSE LENGTH=70
LOC103436145	XM_008374571.3	AT3G23130.1	SUP, FON1, FLO10 | C2H2 and C2HC zinc fingers superfamily protein | chr3:8242504-8243118 FORWARD LENGTH=204
LOC103443104	XM_029096106.1	AT1G04340.1	| HR-like lesion-inducing protein-related | chr1:1163345-1164737 REVERSE LENGTH=159
LOC114819258	LOC114819258	#N/A	#N/A
LOC103418324	XM_029096597.1	AT1G06620.1	| 2-oxoglutarate (2OG) and Fe(II)-dependent oxygenase superfamily protein | chr1:2025618-2027094 FORWARD LENGTH=365
LOC103435688	XM_008374094.3	AT1G06620.1	| 2-oxoglutarate (2OG) and Fe(II)-dependent oxygenase superfamily protein | chr1:2025618-2027094 FORWARD LENGTH=365
LOC114822273	XM_029096599.1	ATMG00810.1	ORF240B | DNA/RNA polymerases superfamily protein | chrM:227709-228431 REVERSE LENGTH=240
LOC114822183	XM_029096404.1	AT3G23440.1	EDA6, MEE37 | embryo sac development arrest 6 | chr3:8404358-8404684 REVERSE LENGTH=108
LOC103439084	XM_008377637.3	AT1G20030.2	| Pathogenesis-related thaumatin superfamily protein | chr1:6945725-6947017 FORWARD LENGTH=316
LOC103441953	XR_003769790.1	AT5G37370.1	ATSRL1 | PRP38 family protein | chr5:14812845-14815988 REVERSE LENGTH=393
MIR169A	NR_120903.1	#N/A	#N/A
LOC103419872	XM_029095796.1	AT5G57330.1	| Galactose mutarotase-like superfamily protein | chr5:23218392-23220664 FORWARD LENGTH=312
LOC103435662	XM_008374060.3	AT4G30190.1	AHA2, PMA2, HA2 | H(+)-ATPase 2 | chr4:14770820-14775920 REVERSE LENGTH=948
LOC114822297	LOC114822297	#N/A	#N/A
LOC114822299	XM_029096634.1	AT1G23400.1	CAF2, ATCAF2 | RNA-binding CRS1 / YhbY (CRM) domain-containing protein | chr1:8312199-8314740 REVERSE LENGTH=564
LOC103424102	XM_029096188.1	AT1G16060.1	ADAP | ARIA-interacting double AP2 domain protein | chr1:5508563-5511609 FORWARD LENGTH=345
LOC114822300	LOC114822300	#N/A	#N/A
LOC103405291	XM_029096638.1	#N/A	#N/A
LOC114822376	XR_003770452.1	#N/A	#N/A
LOC103417016	XM_008355516.3	AT4G30410.1	| sequence-specific DNA binding transcription factors | chr4:14871309-14871851 REVERSE LENGTH=180
LOC108171277	XR_001787731.2	#N/A	#N/A
LOC108169755	XR_001786089.2	#N/A	#N/A
LOC103403751	XM_008342585.3	AT4G30340.1	ATDGK7, DGK7 | diacylglycerol kinase 7 | chr4:14838465-14840941 REVERSE LENGTH=492
LOC103416803	XM_029096198.1	AT5G57610.1	| Protein kinase superfamily protein with octicosapeptide/Phox/Bem1p domain | chr5:23325307-23329099 FORWARD LENGTH=1054
LOC103426669	XM_029095645.1	AT4G18030.1	| S-adenosyl-L-methionine-dependent methyltransferases superfamily protein | chr4:10012850-10015267 REVERSE LENGTH=621
LOC114822375	XR_003770451.1	#N/A	#N/A
LOC114822316	XM_029096651.1	#N/A	#N/A
LOC103404094	XM_008342952.1	AT2G23560.1	ATMES7, MES7 | methyl esterase 7 | chr2:10029336-10030282 REVERSE LENGTH=260
LOC114822318	XM_029096652.1	AT5G53670.1	| unknown protein; FUNCTIONS IN: molecular_function unknown; INVOLVED IN: biological_process unknown; LOCATED IN: endomembrane system; EXPRESSED IN: sperm cell; Has 1807 Blast hits to 1807 proteins in 277 species: Archae - 0; Bacteria - 0; Metazoa - 736; Fungi - 347; Plants - 385; Viruses - 0; Other Eukaryotes - 339 (source: NCBI BLink). | chr5:21796997-21797731 FORWARD LENGTH=244
LOC103404036	LOC103404036	#N/A	#N/A
LOC114822351	XR_003770429.1	#N/A	#N/A
LOC114822401	LOC114822401	#N/A	#N/A
LOC103406348	XR_524575.3	#N/A	#N/A
LOC103416930	XM_008355135.3	AT5G36880.2	ACS | acetyl-CoA synthetase | chr5:14534961-14540296 REVERSE LENGTH=743
LOC103404528	LOC103404528	#N/A	#N/A
LOC103404261	XM_008343157.3	#N/A	#N/A
LOC103404319	XM_029096697.1	AT5G15380.1	DRM1 | domains rearranged methylase 1 | chr5:4991347-4994826 FORWARD LENGTH=624
LOC103444303	XM_008383244.3	#N/A	#N/A
LOC103425825	XM_008363928.3	AT1G74910.2	| ADP-glucose pyrophosphorylase family protein | chr1:28135770-28138456 REVERSE LENGTH=415
LOC103428316	LOC103428316	#N/A	#N/A
LOC103432127	XM_017331410.2	AT1G61120.1	TPS04, GES, TPS4 | terpene synthase 04 | chr1:22523689-22528598 FORWARD LENGTH=877
LOC103425974	XM_029096744.1	#N/A	#N/A
LOC103404802	XM_008343767.3	AT1G05230.4	HDG2 | homeodomain GLABROUS 2 | chr1:1513388-1517024 REVERSE LENGTH=721
LOC103441375	XR_003770605.1	AT3G17660.1	AGD15 | ARF-GAP domain 15 | chr3:6037717-6039092 FORWARD LENGTH=232
LOC103405044	XM_029097626.1	AT4G16360.3	| 5'-AMP-activated protein kinase beta-2 subunit protein | chr4:9245571-9246833 FORWARD LENGTH=261
LOC103405120	XM_008344085.3	AT4G15110.1	CYP97B3 | cytochrome P450, family 97, subfamily B, polypeptide 3 | chr4:8629922-8632993 REVERSE LENGTH=580
LOC103405154	XM_008344118.3	AT2G30880.1	| Pleckstrin homology (PH) domain-containing protein | chr2:13142926-13145718 REVERSE LENGTH=504
LOC103405311	XM_029097405.1	AT3G21180.1	ACA9, ATACA9 | autoinhibited Ca(2+)-ATPase 9 | chr3:7425770-7431941 FORWARD LENGTH=1086
LOC103435724	XM_029097025.1	AT4G12060.1	| Double Clp-N motif protein | chr4:7228269-7229898 REVERSE LENGTH=241
LOC103431014	XM_008369161.2	ATMG00660.1	ORF149 | hypothetical protein | chrM:190104-190553 REVERSE LENGTH=149
LOC103431922	XM_029096899.1	AT3G14270.1	FAB1B | phosphatidylinositol-4-phosphate 5-kinase family protein | chr3:4754624-4761185 FORWARD LENGTH=1791
LOC114822557	LOC114822557	#N/A	#N/A
LOC103405689	LOC103405689	#N/A	#N/A
LOC114822666	XR_003770799.1	#N/A	#N/A
LOC103415307	XM_008353653.1	AT3G20980.1	| Gag-Pol-related retrotransposon family protein | chr3:7355963-7357966 FORWARD LENGTH=405
LOC114822454	XM_029096809.1	AT3G19390.1	| Granulin repeat cysteine protease family protein | chr3:6723024-6724768 FORWARD LENGTH=452
LOC103401769	XM_008340489.2	AT1G72710.1	CKL2 | casein kinase 1-like protein 2 | chr1:27372553-27376178 FORWARD LENGTH=465
LOC103446151	XM_029096816.1	AT2G31970.1	RAD50, ATRAD50 | DNA repair-recombination protein (RAD50) | chr2:13600657-13608815 FORWARD LENGTH=1316
LOC114822535	XM_029096936.1	AT3G21290.1	| dentin sialophosphoprotein-related | chr3:7482318-7488676 FORWARD LENGTH=1192
LOC114822675	XR_003770822.1	#N/A	#N/A
LOC103453662	XM_008393224.1	AT1G42190.1	| GAG/POL/ENV polyprotein | chr1:15761082-15761276 FORWARD LENGTH=64
LOC103439066	XM_029097085.1	AT4G26270.1	PFK3 | phosphofructokinase 3 | chr4:13301094-13304030 REVERSE LENGTH=489
LOC103401783	XM_008340499.3	AT1G55110.1	AtIDD7, IDD7 | indeterminate(ID)-domain 7 | chr1:20560406-20562625 REVERSE LENGTH=455
LOC103440836	LOC103440836	#N/A	#N/A
LOC114822720	XR_003770901.1	#N/A	#N/A
LOC103437290	XM_008375768.3	AT3G15920.1	| Phox (PX) domain-containing protein | chr3:5383768-5386955 REVERSE LENGTH=755
LOC103401498	XM_008340205.3	AT3G06240.1	| F-box family protein | chr3:1887336-1888619 FORWARD LENGTH=427
LOC103428416	LOC103428416	#N/A	#N/A
LOC114822493	LOC114822493	#N/A	#N/A
LOC114822494	XM_029096873.1	AT3G42170.1	| BED zinc finger ;hAT family dimerisation domain | chr3:14321838-14323928 FORWARD LENGTH=696
LOC103404105	XM_029097347.1	AT3G06240.1	| F-box family protein | chr3:1887336-1888619 FORWARD LENGTH=427
LOC108170771	XR_003770990.1	#N/A	#N/A
LOC103405895	LOC103405895	#N/A	#N/A
LOC103445909	LOC103445909	#N/A	#N/A
LOC103426405	XM_008364498.3	AT1G80750.1	| Ribosomal protein L30/L7 family protein | chr1:30349052-30350434 FORWARD LENGTH=247
LOC114822917	XM_029098076.1	AT3G54230.1	SUA | suppressor of abi3-5 | chr3:20073872-20080142 FORWARD LENGTH=1007
LOC114822921	XM_029098083.1	AT2G03140.1	| alpha/beta-Hydrolases superfamily protein | chr2:942000-949337 FORWARD LENGTH=1797
LOC103430041	XM_017330855.2	AT4G34050.1	CCoAOMT1 | S-adenosyl-L-methionine-dependent methyltransferases superfamily protein | chr4:16310844-16311973 FORWARD LENGTH=259
LOC103424038	XM_008362105.3	AT3G15730.1	PLDALPHA1, PLD | phospholipase D alpha 1 | chr3:5330835-5333474 FORWARD LENGTH=810
LOC108171481	XM_029098154.1	#N/A	#N/A
LOC114822952	XR_003771100.1	#N/A	#N/A
LOC103446543	XM_029098162.1	AT4G04955.1	ATALN, ALN | allantoinase | chr4:2522301-2525259 REVERSE LENGTH=506
LOC114822964	XM_029098207.1	AT3G09510.1	| Ribonuclease H-like superfamily protein | chr3:2921804-2923258 FORWARD LENGTH=484
LOC103430819	XR_528796.3	#N/A	#N/A
LOC103454569	XM_029098242.1	AT4G11670.1	| Protein of unknown function (DUF810) | chr4:7044401-7052971 REVERSE LENGTH=1117
LOC114822990	XM_029098246.1	AT2G40840.1	DPE2 | disproportionating enzyme 2 | chr2:17045368-17050779 FORWARD LENGTH=955
LOC103449070	XM_008388343.3	AT5G03800.1	EMB175, emb1899, EMB166 | Pentatricopeptide repeat (PPR) superfamily protein | chr5:1010894-1013584 REVERSE LENGTH=896
LOC114822994	XM_029098251.1	AT3G56940.1	CRD1, CHL27, ACSF | dicarboxylate diiron protein, putative (Crd1) | chr3:21076594-21078269 FORWARD LENGTH=409
LOC103422903	XM_029098253.1	AT2G26990.1	FUS12, ATCSN2, COP12, CSN2 | proteasome family protein | chr2:11519684-11522412 REVERSE LENGTH=439
LOC103409387	LOC103409387	#N/A	#N/A
LOC103446133	XM_008385211.3	AT2G34650.1	PID, ABR | Protein kinase superfamily protein | chr2:14589934-14591557 REVERSE LENGTH=438
LOC114823011	XM_029098278.1	AT4G19830.1	| FKBP-like peptidyl-prolyl cis-trans isomerase family protein | chr4:10772579-10773933 REVERSE LENGTH=229
LOC114823012	XM_029098283.1	AT5G57520.1	ZFP2, ATZFP2 | zinc finger protein 2 | chr5:23296019-23296471 FORWARD LENGTH=150
LOC114823012	XM_029098284.1	AT5G57520.1	ZFP2, ATZFP2 | zinc finger protein 2 | chr5:23296019-23296471 FORWARD LENGTH=150
LOC103410873	XM_008349522.3	AT1G21720.1	PBC1 | proteasome beta subunit C1 | chr1:7626394-7628070 FORWARD LENGTH=204
LOC114823021	LOC114823021	#N/A	#N/A
LOC103410675	XR_003771187.1	AT4G16510.1	| YbaK/aminoacyl-tRNA synthetase-associated domain | chr4:9302816-9304869 FORWARD LENGTH=232
LOC108170821	XM_029098356.1	ATMG00750.1	ORF119 | GAG/POL/ENV polyprotein | chrM:220830-221189 FORWARD LENGTH=119
LOC114823052	XR_003771206.1	#N/A	#N/A
LOC103419115	XM_029098359.1	AT4G22900.1	| Protein of unknown function (DUF1191) | chr4:12010221-12011252 FORWARD LENGTH=343
LOC103427896	XM_008366011.3	AT1G20980.1	SPL14, FBR6, SPL1R2, ATSPL14 | squamosa promoter binding protein-like 14 | chr1:7325042-7328933 FORWARD LENGTH=1035
LOC114823088	XM_029098405.1	AT2G06541.2	| TTF-type zinc finger protein with HAT dimerisation domain | chr2:2598222-2600326 REVERSE LENGTH=564
LOC103407341	XR_003771227.1	AT5G21040.2	FBX2 | F-box protein 2 | chr5:7145058-7146677 REVERSE LENGTH=539
LOC114823103	XM_029098455.1	AT4G08350.1	GTA02, GTA2 | global transcription factor group A2 | chr4:5286351-5292072 FORWARD LENGTH=1041
LOC114823117	XM_029098467.1	AT5G28780.1	| PIF1 helicase | chr5:10812907-10814173 REVERSE LENGTH=337
LOC114823136	XM_029098489.1	AT5G09220.1	AAP2 | amino acid permease 2 | chr5:2866867-2868863 FORWARD LENGTH=493
LOC114823140	XM_029098503.1	AT3G19260.1	LAG1 HOMOLOG 2, LOH2 | LAG1 homologue 2 | chr3:6669448-6671257 REVERSE LENGTH=296
TRNAT-UGU	rna-TRNAT-UGU-8	#N/A	#N/A
LOC114823148	XR_003771262.1	#N/A	#N/A
LOC114823165	XM_029098561.1	#N/A	#N/A
LOC103451085	LOC103451085	#N/A	#N/A
LOC114823175	XM_029098584.1	AT1G67310.1	| Calmodulin-binding transcription activator protein with CG-1 and Ankyrin domains | chr1:25198182-25203126 REVERSE LENGTH=1016
LOC103438627	XM_008377160.3	AT3G54230.2	SUA | suppressor of abi3-5 | chr3:20073872-20080142 FORWARD LENGTH=1008
LOC108169493	XM_017322936.1	AT4G23940.1	| FtsH extracellular protease family | chr4:12437108-12441841 FORWARD LENGTH=946
LOC103449291	XM_008388575.2	ATMG00860.1	ORF158 | DNA/RNA polymerases superfamily protein | chrM:235916-236392 FORWARD LENGTH=158
LOC103406360	XM_008345356.2	AT2G28580.1	| Plant protein of unknown function (DUF247) | chr2:12244885-12248270 FORWARD LENGTH=536
LOC103426877	LOC103426877	#N/A	#N/A
LOC103439276	XM_029098645.1	AT3G18720.1	| F-box family protein | chr3:6444433-6445751 REVERSE LENGTH=380
LOC103402406	XM_008341151.3	AT4G31680.1	| Transcriptional factor B3 family protein | chr4:15340289-15342080 REVERSE LENGTH=462
LOC114823215	XR_003771316.1	#N/A	#N/A
LOC103430052	LOC103430052	#N/A	#N/A
LOC114823217	XM_029098668.1	AT1G06660.1	| unknown protein; BEST Arabidopsis thaliana protein match is: unknown protein (TAIR:AT2G30820.2); Has 166 Blast hits to 144 proteins in 35 species: Archae - 0; Bacteria - 17; Metazoa - 13; Fungi - 20; Plants - 104; Viruses - 0; Other Eukaryotes - 12 (source: NCBI BLink). | chr1:2037461-2040148 REVERSE LENGTH=481
LOC103424685	XM_008362780.3	AT1G21700.1	ATSWI3C, CHB4, SWI3C | SWITCH/sucrose nonfermenting 3C | chr1:7620156-7623978 REVERSE LENGTH=807
LOC103424684	XM_008362779.3	AT1G15960.1	NRAMP6, ATNRAMP6 | NRAMP metal ion transporter 6 | chr1:5482202-5485066 REVERSE LENGTH=527
LOC103440514	XM_008379211.2	AT1G51260.1	LPAT3 | lysophosphatidyl acyltransferase 3 | chr1:19003460-19005512 REVERSE LENGTH=376
LOC108175276	XM_029098684.1	AT3G01410.2	| Polynucleotidyl transferase, ribonuclease H-like superfamily protein | chr3:153650-155439 REVERSE LENGTH=294
LOC108174588	XM_029098691.1	AT2G28150.1	| Domain of unknown function (DUF966) | chr2:12000015-12002227 FORWARD LENGTH=540
LOC103428489	XM_008366591.3	AT3G61510.1	ACS1, AT-ACS1 | ACC synthase 1 | chr3:22763495-22765730 REVERSE LENGTH=488
LOC108169494	LOC108169494	#N/A	#N/A
LOC114823256	XM_029098736.1	AT1G01720.1	ATAF1, ANAC002 | NAC (No Apical Meristem) domain transcriptional regulator superfamily protein | chr1:268471-269514 FORWARD LENGTH=289
LOC114823280	XM_029098764.1	AT5G60440.1	AGL62 | AGAMOUS-like 62 | chr5:24306329-24307520 FORWARD LENGTH=299
LOC103454565	XM_008394162.3	AT3G50120.1	| Plant protein of unknown function (DUF247) | chr3:18585157-18587246 REVERSE LENGTH=531
LOC108173260	XR_003771428.1	#N/A	#N/A
LOC114823324	XR_003771431.1	#N/A	#N/A
LOC114823335	XR_003771440.1	#N/A	#N/A
LOC103425620	XM_008363711.3	AT4G34040.1	| RING/U-box superfamily protein | chr4:16304638-16307503 REVERSE LENGTH=666
LOC114823354	XM_029098856.1	AT3G12900.1	| 2-oxoglutarate (2OG) and Fe(II)-dependent oxygenase superfamily protein | chr3:4104576-4106112 FORWARD LENGTH=357
LOC114823364	XR_003771452.1	#N/A	#N/A
LOC108171618	XM_017327986.1	AT5G26742.3	emb1138 | DEAD box RNA helicase (RH3) | chr5:9285540-9288618 REVERSE LENGTH=655
LOC114823372	XR_003771454.1	#N/A	#N/A
LOC108170480	XM_029098890.1	AT1G35510.1	| O-fucosyltransferase family protein | chr1:13071486-13074675 FORWARD LENGTH=568
LOC114823464	XR_003771533.1	#N/A	#N/A
LOC103420265	XM_008358325.3	AT3G60450.1	| Phosphoglycerate mutase family protein | chr3:22340982-22342187 FORWARD LENGTH=274
LOC114823472	XM_029098948.1	AT3G59620.1	| Mannose-binding lectin superfamily protein | chr3:22024039-22024496 FORWARD LENGTH=120
LOC114823481	XM_029098955.1	AT3G15580.1	ATG8I, APG8H | Ubiquitin-like superfamily protein | chr3:5274075-5275000 REVERSE LENGTH=115
LOC114823482	LOC114823482	#N/A	#N/A
LOC114823484	XR_003771543.1	#N/A	#N/A
LOC103448338	XM_029098981.1	#N/A	#N/A
LOC103410294	LOC103410294	#N/A	#N/A
LOC103425134	XM_008363203.3	AT2G45040.1	| Matrixin family protein | chr2:18577693-18578721 FORWARD LENGTH=342
LOC103438310	XM_029099009.1	AT1G79610.1	ATNHX6, NHX6 | Na+/H+ antiporter 6 | chr1:29953089-29957070 REVERSE LENGTH=535
LOC103443909	XM_008382812.3	AT5G09360.1	LAC14 | laccase 14 | chr5:2906426-2908658 REVERSE LENGTH=569
LOC103443123	XR_001790973.2	AT3G12340.1	| FKBP-like peptidyl-prolyl cis-trans isomerase family protein | chr3:3925720-3929346 REVERSE LENGTH=499
LOC114823586	XR_003771624.1	#N/A	#N/A
LOC103418116	XM_029099034.1	AT5G49960.1	| unknown protein; CONTAINS InterPro DOMAIN/s: Protein of unknown function DUF1012 (InterPro:IPR010420); BEST Arabidopsis thaliana protein match is: Protein of unknown function (DUF1012) (TAIR:AT5G02940.1); Has 1807 Blast hits to 1807 proteins in 277 species: Archae - 0; Bacteria - 0; Metazoa - 736; Fungi - 347; Plants - 385; Viruses - 0; Other Eukaryotes - 339 (source: NCBI BLink). | chr5:203241…
LOC103427559	XR_003771634.1	#N/A	#N/A
LOC114823632	XR_003771669.1	#N/A	#N/A
LOC103423476	XM_029099044.1	AT4G33480.1	| unknown protein; FUNCTIONS IN: molecular_function unknown; INVOLVED IN: biological_process unknown; LOCATED IN: chloroplast; EXPRESSED IN: 22 plant structures; EXPRESSED DURING: 13 growth stages; CONTAINS InterPro DOMAIN/s: Protein of unknown function DUF3727 (InterPro:IPR022203); Has 348 Blast hits to 348 proteins in 78 species: Archae - 0; Bacteria - 101; Metazoa - 0; Fungi - 0; Plants - 183;…
LOC103404910	XM_029099056.1	AT5G10160.1	| Thioesterase superfamily protein | chr5:3185819-3187159 FORWARD LENGTH=219
LOC103447022	XM_008386199.3	#N/A	#N/A
LOC103417217	XM_008355407.3	AT4G01700.1	| Chitinase family protein | chr4:732413-733487 REVERSE LENGTH=280
LOC103454248	XM_008393840.3	AT1G49310.1	| unknown protein; FUNCTIONS IN: molecular_function unknown; INVOLVED IN: biological_process unknown; LOCATED IN: endomembrane system; EXPRESSED IN: 9 plant structures; EXPRESSED DURING: LP.04 four leaves visible, petal differentiation and expansion stage; Has 11 Blast hits to 11 proteins in 6 species: Archae - 0; Bacteria - 0; Metazoa - 0; Fungi - 0; Plants - 11; Viruses - 0; Other Eukaryotes - …
LOC103439241	LOC103439241	#N/A	#N/A
LOC103420662	LOC103420662	#N/A	#N/A
LOC103422597	XM_008360658.2	AT1G72300.1	| Leucine-rich receptor-like protein kinase family protein | chr1:27217679-27220966 REVERSE LENGTH=1095
LOC114823693	XM_029099113.1	#N/A	#N/A
LOC103430841	XM_029099118.1	AT5G35917.1	CYP79A3P | cytochrome P450, family 79, subfamily A, polypeptide 3 pseudogene | chr5:14049123-14051128 FORWARD LENGTH=490
LOC114823700	LOC114823700	#N/A	#N/A
