# Supplementary material for: The apple DNA-binding one zinc-finger protein MdDof54 promotes drought resistance
Source: Hortic Res. 2020 Dec 1;7:195. doi: 10.1038/s41438-020-00419-5 (PMC7704620; doi:10.1038/s41438-020-00419-5)
Supplement: Supplementary file 9 — Data set 7 [file 41438_2020_419_MOESM9_ESM.xlsx]

## Sheet: overlap
Supplementary table 7. Potential targets from Overlap of Dap-seq and chip-seq analysis.
Gene ID	Transcript ID	Homologous to tair	Tair annotation
LOC114826669	LOC114826669	#N/A	#N/A
LOC103455080	LOC103455080	#N/A	#N/A
LOC103411539	XM_008350166.3	AT5G64660.1	ATCMPG2, CMPG2 | CYS, MET, PRO, and GLY protein 2 | chr5:25842119-25843381 REVERSE LENGTH=420
LOC114826528	XR_003775363.1	#N/A	#N/A
LOC114824390	XM_029101214.1	AT3G19380.1	PUB25 | plant U-box 25 | chr3:6714602-6715867 REVERSE LENGTH=421
LOC103401787	XM_008340506.3	AT5G09300.1	| Thiamin diphosphate-binding fold (THDP-binding) superfamily protein | chr5:2884282-2886797 REVERSE LENGTH=472
LOC114826736	LOC114826736	#N/A	#N/A
LOC114826746	XM_029107520.1	AT1G66920.1	| Protein kinase superfamily protein | chr1:24965410-24967432 REVERSE LENGTH=609
LOC103429314	XR_003773515.1	#N/A	#N/A
LOC103452212	XM_029102796.1	AT5G63840.1	RSW3, PSL5 | Glycosyl hydrolases family 31 protein | chr5:25545056-25548922 FORWARD LENGTH=921
LOC114824968	XR_003773618.1	#N/A	#N/A
LOC114826795	XM_029107563.1	AT5G19350.2	| RNA-binding (RRM/RBD/RNP motifs) family protein | chr5:6518978-6521295 FORWARD LENGTH=421
LOC103401220	XM_008340238.3	AT2G28605.1	| Photosystem II reaction center PsbP family protein | chr2:12254911-12255689 FORWARD LENGTH=232
LOC103433948	XM_029105673.1	AT5G65250.1	| unknown protein; FUNCTIONS IN: molecular_function unknown; INVOLVED IN: biological_process unknown; LOCATED IN: chloroplast; EXPRESSED IN: 22 plant structures; EXPRESSED DURING: 13 growth stages; Has 30201 Blast hits to 17322 proteins in 780 species: Archae - 12; Bacteria - 1396; Metazoa - 17338; Fungi - 3422; Plants - 5037; Viruses - 0; Other Eukaryotes - 2996 (source: NCBI BLink). | chr5:2607…
LOC103433857	LOC103433857	#N/A	#N/A
LOC103411722	XM_029108480.1	AT2G22420.1	| Peroxidase superfamily protein | chr2:9513341-9514484 FORWARD LENGTH=329
LOC103421875	XM_008359916.3	AT5G65280.1	GCL1 | GCR2-like 1 | chr5:26086129-26088069 REVERSE LENGTH=433
LOC114826546	LOC114826546	#N/A	#N/A
LOC103415152	LOC103415152	#N/A	#N/A
LOC114824026	XR_003772262.1	#N/A	#N/A
TRNAP-AGG	rna-TRNAP-AGG	#N/A	#N/A
LOC114827677	XR_003776799.1	#N/A	#N/A
LOC108171420	XM_029097357.1	#N/A	#N/A
LOC108173643	XM_029090959.1	AT5G07410.1	| Pectin lyase-like superfamily protein | chr5:2345852-2347276 FORWARD LENGTH=361
LOC103404228	XM_008343127.3	AT5G67370.1	| Protein of unknown function (DUF1230) | chr5:26877667-26879465 REVERSE LENGTH=327
LOC103401830	XM_029093227.1	AT2G13680.1	CALS5, GLS2, ATGSL02 | callose synthase 5 | chr2:5695124-5706134 FORWARD LENGTH=1923
LOC114823266	XM_029098751.1	#N/A	#N/A
LOC114823806	XR_003771753.1	#N/A	#N/A
LOC103414712	XM_029098772.1	AT3G01820.1	| P-loop containing nucleoside triphosphate hydrolases superfamily protein | chr3:293981-295357 REVERSE LENGTH=263
LOC103418437	XM_029098805.1	AT5G24910.1	CYP714A1 | cytochrome P450, family 714, subfamily A, polypeptide 1 | chr5:8567674-8570260 REVERSE LENGTH=532
LOC103429769	XM_008367900.2	AT2G44570.1	AtGH9B12, GH9B12 | glycosyl hydrolase 9B12 | chr2:18394425-18396268 REVERSE LENGTH=492
LOC103409750	XM_008348550.3	AT2G35930.1	PUB23 | plant U-box 23 | chr2:15083101-15084336 REVERSE LENGTH=411
LOC103414731	XM_029094345.1	AT1G66920.2	| Protein kinase superfamily protein | chr1:24965410-24967432 REVERSE LENGTH=617
LOC103453433	XM_029094339.1	AT1G66920.2	| Protein kinase superfamily protein | chr1:24965410-24967432 REVERSE LENGTH=617
LOC103418665	XM_029099308.1	AT3G14470.1	| NB-ARC domain-containing disease resistance protein | chr3:4857940-4861104 FORWARD LENGTH=1054
LOC103407727	XM_029099703.1	AT1G07440.1	| NAD(P)-binding Rossmann-fold superfamily protein | chr1:2286436-2287665 REVERSE LENGTH=266
LOC103418814	XM_008356925.3	AT5G06900.1	CYP93D1 | cytochrome P450, family 93, subfamily D, polypeptide 1 | chr5:2136160-2137925 REVERSE LENGTH=507
LOC103430908	XR_528809.3	#N/A	#N/A
LOC103427184	XM_008365255.3	AT3G45600.1	TET3 | tetraspanin3 | chr3:16733973-16735854 REVERSE LENGTH=285
LOC114824120	XR_003772366.1	#N/A	#N/A
LOC103405117	XM_029099919.1	AT5G22430.1	| Pollen Ole e 1 allergen and extensin family protein | chr5:7433913-7434646 FORWARD LENGTH=172
LOC103405103	XM_008344067.3	AT3G44260.1	| Polynucleotidyl transferase, ribonuclease H-like superfamily protein | chr3:15952213-15953055 REVERSE LENGTH=280
LOC103425394	XM_029100600.1	#N/A	#N/A
LOC114824187	LOC114824187	#N/A	#N/A
LOC103418941	XM_029100049.1	AT2G26780.1	| ARM repeat superfamily protein | chr2:11410125-11423598 FORWARD LENGTH=1826
LOC103427693	XM_008365769.3	AT3G13130.1	| unknown protein; FUNCTIONS IN: molecular_function unknown; INVOLVED IN: biological_process unknown; LOCATED IN: endomembrane system; EXPRESSED IN: male gametophyte; Has 140 Blast hits to 132 proteins in 41 species: Archae - 2; Bacteria - 4; Metazoa - 29; Fungi - 20; Plants - 51; Viruses - 0; Other Eukaryotes - 34 (source: NCBI BLink). | chr3:4223008-4223613 FORWARD LENGTH=201
LOC103419022	XM_008357144.3	AT4G27300.1	| S-locus lectin protein kinase family protein | chr4:13669308-13672348 REVERSE LENGTH=815
LOC103428260	XM_008366359.3	AT5G55135.1	| unknown protein; Has 30201 Blast hits to 17322 proteins in 780 species: Archae - 12; Bacteria - 1396; Metazoa - 17338; Fungi - 3422; Plants - 5037; Viruses - 0; Other Eukaryotes - 2996 (source: NCBI BLink). | chr5:22379959-22380386 FORWARD LENGTH=112
LOC103417651	XM_029100155.1	AT1G50660.1	| unknown protein; INVOLVED IN: biological_process unknown; LOCATED IN: chloroplast; EXPRESSED IN: 22 plant structures; EXPRESSED DURING: 13 growth stages; BEST Arabidopsis thaliana protein match is: unknown protein (TAIR:AT3G20350.1); Has 21445 Blast hits to 15134 proteins in 1325 species: Archae - 461; Bacteria - 2309; Metazoa - 11052; Fungi - 1737; Plants - 1035; Viruses - 42; Other Eukaryotes…
LOC103435452	XR_529423.3	AT1G05870.4	| Protein of unknown function (DUF1685) | chr1:1772454-1773228 REVERSE LENGTH=189
LOC114824476	XM_029101616.1	AT2G36460.1	| Aldolase superfamily protein | chr2:15296929-15298387 REVERSE LENGTH=358
LOC103433060	XM_008371278.3	AT4G23030.1	| MATE efflux family protein | chr4:12072857-12074365 FORWARD LENGTH=502
LOC103429364	XM_008367517.3	AT1G12100.1	| Bifunctional inhibitor/lipid-transfer protein/seed storage 2S albumin superfamily protein | chr1:4095246-4095845 FORWARD LENGTH=132
LOC103452027	XM_008391500.3	AT4G12510.1	| Bifunctional inhibitor/lipid-transfer protein/seed storage 2S albumin superfamily protein | chr4:7417414-7417803 REVERSE LENGTH=129
LOC103440972	XM_008379668.3	AT4G00150.1	HAM3, ATHAM3, LOM3 | GRAS family transcription factor | chr4:57429-59105 REVERSE LENGTH=558
LOC103427547	XM_008365602.3	AT3G53380.1	| Concanavalin A-like lectin protein kinase family protein | chr3:19789204-19791351 REVERSE LENGTH=715
LOC103433268	LOC103433268	#N/A	#N/A
LOC103427563	XM_008365622.3	AT2G37480.1	| unknown protein; BEST Arabidopsis thaliana protein match is: unknown protein (TAIR:AT3G53670.2); Has 186 Blast hits to 186 proteins in 35 species: Archae - 0; Bacteria - 2; Metazoa - 14; Fungi - 7; Plants - 154; Viruses - 0; Other Eukaryotes - 9 (source: NCBI BLink). | chr2:15738645-15739579 FORWARD LENGTH=194
LOC103433378	XR_003772666.1	#N/A	#N/A
LOC103408370	XM_017324988.2	AT2G37500.1	| arginine biosynthesis protein ArgJ family | chr2:15739904-15742689 REVERSE LENGTH=468
LOC103433538	XM_008371802.3	AT5G54160.1	ATOMT1, OMT1 | O-methyltransferase 1 | chr5:21982075-21984167 FORWARD LENGTH=363
LOC103433676	XM_008371942.3	AT2G38290.1	ATAMT2, AMT2;1, AMT2 | ammonium transporter 2 | chr2:16039672-16042291 REVERSE LENGTH=475
LOC103434190	XM_008372504.3	AT5G28640.1	AN3, GIF, GIF1, ATGIF1 | SSXT family protein | chr5:10647831-10649620 REVERSE LENGTH=210
LOC103455061	XM_008394654.3	AT1G59610.1	ADL3, CF1, DRP2B, DL3 | dynamin-like 3 | chr1:21893413-21900780 FORWARD LENGTH=920
LOC103414188	XR_003772992.1	#N/A	#N/A
LOC108174066	XM_017334371.1	AT4G37660.1	| Ribosomal protein L12/ ATP-dependent Clp protease adaptor protein ClpS family protein | chr4:17695543-17696046 FORWARD LENGTH=167
LOC103436608	XR_529564.3	#N/A	#N/A
LOC103407027	XM_008345989.1	AT1G55990.1	| glycine-rich protein | chr1:20942487-20942951 REVERSE LENGTH=139
LOC103436561	XM_008374998.3	AT5G09570.1	| Cox19-like CHCH family protein | chr5:2970733-2971970 FORWARD LENGTH=139
LOC103448413	XM_029102026.1	AT4G39210.1	APL3 | Glucose-1-phosphate adenylyltransferase family protein | chr4:18260332-18263181 FORWARD LENGTH=521
LOC114824783	XM_029102027.1	AT2G16365.2	| F-box family protein | chr2:7074940-7076389 FORWARD LENGTH=455
LOC103420648	XM_008358698.3	AT1G63850.1	| BTB/POZ domain-containing protein | chr1:23696962-23698708 FORWARD LENGTH=548
LOC103425803	XM_008363914.3	AT3G18990.1	VRN1, REM39 | AP2/B3-like transcriptional factor family protein | chr3:6549077-6551568 REVERSE LENGTH=341
LOC103436501	XM_008374936.3	AT2G15690.1	| Tetratricopeptide repeat (TPR)-like superfamily protein | chr2:6831855-6833594 REVERSE LENGTH=579
LOC103422598	XM_008360659.3	AT2G14835.2	| RING/U-box superfamily protein | chr2:6367238-6370610 FORWARD LENGTH=343
LOC103436320	XM_008374742.3	AT2G44480.1	BGLU17 | beta glucosidase 17 | chr2:18359780-18363001 FORWARD LENGTH=517
LOC103436280	XM_008374707.3	AT4G33720.1	| CAP (Cysteine-rich secretory proteins, Antigen 5, and Pathogenesis-related 1 protein) superfamily protein | chr4:16182813-16183304 FORWARD LENGTH=163
LOC103436235	XM_008374657.3	AT2G21140.1	ATPRP2, PRP2 | proline-rich protein 2 | chr2:9060868-9062035 REVERSE LENGTH=321
LOC103410246	XM_029102194.1	AT4G35000.1	APX3 | ascorbate peroxidase 3 | chr4:16665007-16667541 REVERSE LENGTH=287
LOC114825116	XM_029103465.1	AT2G17080.1	| Arabidopsis protein of unknown function (DUF241) | chr2:7433326-7434117 REVERSE LENGTH=263
LOC114824853	XM_029102233.1	AT1G19250.1	FMO1 | flavin-dependent monooxygenase 1 | chr1:6650656-6653053 REVERSE LENGTH=530
LOC114824858	XR_003773284.1	#N/A	#N/A
LOC114825117	XM_029103467.1	AT5G02520.1	| CONTAINS InterPro DOMAIN/s: SANT associated (InterPro:IPR015216); BEST Arabidopsis thaliana protein match is: kinase interacting family protein (TAIR:AT1G58210.1); Has 842 Blast hits to 736 proteins in 154 species: Archae - 2; Bacteria - 99; Metazoa - 236; Fungi - 52; Plants - 90; Viruses - 0; Other Eukaryotes - 363 (source: NCBI BLink). | chr5:561325-563840 FORWARD LENGTH=598
LOC103435892	XM_008374321.3	AT3G07340.1	| basic helix-loop-helix (bHLH) DNA-binding superfamily protein | chr3:2341188-2343288 REVERSE LENGTH=456
LOC103428041	XM_008366129.3	#N/A	#N/A
LOC103435573	LOC103435573	#N/A	#N/A
LOC114825256	XR_003773905.1	#N/A	#N/A
LOC114824991	XM_029103030.1	AT2G34790.1	MEE23, EDA28 | FAD-binding Berberine family protein | chr2:14673998-14677237 REVERSE LENGTH=532
LOC114825170	LOC114825170	#N/A	#N/A
LOC103419865	LOC103419865	#N/A	#N/A
LOC103417376	XM_008355569.3	AT2G35680.1	| Phosphotyrosine protein phosphatases superfamily protein | chr2:14997004-14998590 REVERSE LENGTH=337
LOC103437081	XM_008375540.3	AT4G16563.1	| Eukaryotic aspartyl protease family protein | chr4:9329933-9331432 REVERSE LENGTH=499
LOC114825618	XM_029104567.1	AT4G25200.1	ATHSP23.6-MITO, HSP23.6-MITO | mitochondrion-localized small heat shock protein 23.6 | chr4:12917089-12917858 FORWARD LENGTH=210
LOC103416822	LOC103416822	#N/A	#N/A
LOC103454758	XM_008394357.3	AT1G12100.1	| Bifunctional inhibitor/lipid-transfer protein/seed storage 2S albumin superfamily protein | chr1:4095246-4095845 FORWARD LENGTH=132
LOC114825439	XM_029104160.1	AT1G08470.1	SSL3 | strictosidine synthase-like 3 | chr1:2682262-2683977 REVERSE LENGTH=390
LOC103427577	XM_008365637.3	AT1G62790.2	| Bifunctional inhibitor/lipid-transfer protein/seed storage 2S albumin superfamily protein | chr1:23252369-23253481 FORWARD LENGTH=149
LOC103420230	LOC103420230	#N/A	#N/A
LOC103428239	LOC103428239	#N/A	#N/A
LOC103437075	XM_008375535.3	AT1G63000.1	NRS/ER, UER1 | nucleotide-rhamnose synthase/epimerase-reductase | chr1:23342510-23343859 FORWARD LENGTH=301
LOC103432700	XM_029104604.1	AT3G07160.1	ATGSL10, gsl10, CALS9 | glucan synthase-like 10 | chr3:2265142-2279383 REVERSE LENGTH=1890
LOC103435620	XM_008374008.3	AT4G22830.2	| unknown protein; FUNCTIONS IN: molecular_function unknown; INVOLVED IN: biological_process unknown; EXPRESSED IN: 20 plant structures; EXPRESSED DURING: 13 growth stages; CONTAINS InterPro DOMAIN/s: Protein of unknown function DUF2499 (InterPro:IPR019634). | chr4:11990296-11991407 REVERSE LENGTH=201
LOC103437324	XM_008375800.3	AT1G12360.1	KEU | Sec1/munc18-like (SM) proteins superfamily | chr1:4201172-4206144 FORWARD LENGTH=666
LOC114825448	LOC114825448	#N/A	#N/A
LOC114825644	XR_003774492.1	#N/A	#N/A
LOC114825342	XR_003773990.1	#N/A	#N/A
LOC103409766	XM_008348559.3	AT1G74310.1	ATHSP101, HSP101, HOT1 | heat shock protein 101 | chr1:27936715-27939862 REVERSE LENGTH=911
LOC103437968	XM_008376502.3	AT1G73930.2	| unknown protein; CONTAINS InterPro DOMAIN/s: Protein of unknown function DUF1630 (InterPro:IPR012860); Has 35333 Blast hits to 34131 proteins in 2444 species: Archae - 798; Bacteria - 22429; Metazoa - 974; Fungi - 991; Plants - 531; Viruses - 0; Other Eukaryotes - 9610 (source: NCBI BLink). | chr1:27795347-27797534 REVERSE LENGTH=623
LOC103438560	LOC103438560	#N/A	#N/A
LOC103428451	XM_029105449.1	#N/A	#N/A
LOC103438897	XM_008377436.3	AT5G17620.1	| CONTAINS InterPro DOMAIN/s: Plant nuclear matrix 1 (InterPro:IPR010604); Has 30201 Blast hits to 17322 proteins in 780 species: Archae - 12; Bacteria - 1396; Metazoa - 17338; Fungi - 3422; Plants - 5037; Viruses - 0; Other Eukaryotes - 2996 (source: NCBI BLink). | chr5:5805934-5808455 REVERSE LENGTH=329
LOC114826003	XR_003774787.1	#N/A	#N/A
LOC108173210	XM_029104867.1	AT1G22015.1	DD46 | Galactosyltransferase family protein | chr1:7751225-7753425 REVERSE LENGTH=398
LOC103439054	XM_008377604.2	AT3G60850.1	| unknown protein; FUNCTIONS IN: molecular_function unknown; INVOLVED IN: biological_process unknown; LOCATED IN: cellular_component unknown; EXPRESSED IN: 22 plant structures; EXPRESSED DURING: 11 growth stages; Has 42 Blast hits to 42 proteins in 12 species: Archae - 0; Bacteria - 0; Metazoa - 4; Fungi - 0; Plants - 37; Viruses - 0; Other Eukaryotes - 1 (source: NCBI BLink). | chr3:22482053-224…
LOC103439061	XR_003774576.1	#N/A	#N/A
LOC114826217	XR_003775136.1	#N/A	#N/A
LOC103410143	XM_008348898.3	AT2G45720.2	| ARM repeat superfamily protein | chr2:18834468-18836129 FORWARD LENGTH=553
LOC114819173	XM_029105787.1	AT1G75140.1	| unknown protein; LOCATED IN: endoplasmic reticulum; EXPRESSED IN: 24 plant structures; EXPRESSED DURING: 13 growth stages; BEST Arabidopsis thaliana protein match is: unknown protein (TAIR:AT1G19370.1); Has 51 Blast hits to 49 proteins in 18 species: Archae - 0; Bacteria - 0; Metazoa - 0; Fungi - 0; Plants - 46; Viruses - 0; Other Eukaryotes - 5 (source: NCBI BLink). | chr1:28202166-28204019 RE…
LOC103439078	XM_029105811.1	AT5G04270.1	| DHHC-type zinc finger family protein | chr5:1182896-1184718 REVERSE LENGTH=254
LOC114825908	XM_029104956.1	ATMG00850.1	ORF107E | DNA/RNA polymerases superfamily protein | chrM:235338-235661 FORWARD LENGTH=107
LOC103440769	XM_029106762.1	AT1G55110.1	AtIDD7, IDD7 | indeterminate(ID)-domain 7 | chr1:20560406-20562625 REVERSE LENGTH=455
LOC114826715	XR_003775771.1	#N/A	#N/A
LOC103428780	XM_008366898.2	AT3G53920.1	SIGC, SIG3 | RNApolymerase sigma-subunit C | chr3:19961041-19963820 REVERSE LENGTH=571
LOC103441327	XM_008380009.2	AT4G31250.1	| Leucine-rich repeat protein kinase family protein | chr4:15179201-15181751 REVERSE LENGTH=676
LOC103421227	XM_029107018.1	AT5G56410.1	| Protein with RNI-like/FBD-like domains | chr5:22848508-22850331 REVERSE LENGTH=503
LOC103423317	XM_029107053.1	AT4G32551.1	LUG, RON2 | LisH dimerisation motif;WD40/YVTN repeat-like-containing domain | chr4:15707863-15713359 FORWARD LENGTH=931
LOC103454314	XM_008393915.3	AT5G25450.1	| Cytochrome bd ubiquinol oxidase, 14kDa subunit | chr5:8857036-8857849 FORWARD LENGTH=122
LOC103421253	LOC103421253	#N/A	#N/A
LOC103437697	LOC103437697	#N/A	#N/A
LOC103441524	XM_008380201.3	AT4G32020.1	| unknown protein; FUNCTIONS IN: molecular_function unknown; INVOLVED IN: biological_process unknown; LOCATED IN: chloroplast; EXPRESSED IN: 24 plant structures; EXPRESSED DURING: 15 growth stages; BEST Arabidopsis thaliana protein match is: unknown protein (TAIR:AT2G25250.1); Has 65 Blast hits to 65 proteins in 19 species: Archae - 0; Bacteria - 0; Metazoa - 3; Fungi - 8; Plants - 54; Viruses - …
LOC114826358	XR_003775170.1	#N/A	#N/A
LOC103441576	XR_530275.3	#N/A	#N/A
LOC103442881	XM_008381673.1	AT1G14680.1	| unknown protein; BEST Arabidopsis thaliana protein match is: unknown protein (TAIR:AT4G09060.1); Has 8132 Blast hits to 6366 proteins in 685 species: Archae - 171; Bacteria - 671; Metazoa - 4046; Fungi - 445; Plants - 318; Viruses - 23; Other Eukaryotes - 2458 (source: NCBI BLink). | chr1:5040861-5041733 FORWARD LENGTH=290
LOC103442578	XM_008381377.3	AT2G32300.1	UCC1 | uclacyanin 1 | chr2:13722510-13723464 FORWARD LENGTH=261
LOC103443064	XM_029108065.1	AT3G07700.2	| Protein kinase superfamily protein | chr3:2459696-2463241 REVERSE LENGTH=695
LOC103411558	LOC103411558	#N/A	#N/A
LOC114819224	XM_029107522.1	AT5G24740.1	| Protein of unknown function (DUF1162) | chr5:8470073-8489703 REVERSE LENGTH=3464
LOC103453564	XM_008393105.3	AT1G72960.1	| Root hair defective 3 GTP-binding protein (RHD3) | chr1:27446263-27450862 FORWARD LENGTH=795
LOC103424141	XM_029108307.1	AT1G51720.1	| Amino acid dehydrogenase family protein | chr1:19181741-19186297 FORWARD LENGTH=637
LOC103436833	LOC103436833	#N/A	#N/A
LOC108169756	XM_017323643.2	AT1G03080.1	| kinase interacting (KIP1-like) family protein | chr1:731794-737332 REVERSE LENGTH=1733
LOC103426358	XM_029108827.1	AT5G25460.1	| Protein of unknown function, DUF642 | chr5:8863430-8865394 FORWARD LENGTH=369
LOC114827148	LOC114827148	#N/A	#N/A
LOC103421856	XM_008359891.3	AT5G10970.1	| C2H2 and C2HC zinc fingers superfamily protein | chr5:3469268-3470086 FORWARD LENGTH=272
LOC103454647	XM_008394247.3	AT1G80840.1	WRKY40, ATWRKY40 | WRKY DNA-binding protein 40 | chr1:30383834-30385356 FORWARD LENGTH=302
LOC103444091	XM_008383004.2	AT5G22250.1	| Polynucleotidyl transferase, ribonuclease H-like superfamily protein | chr5:7365605-7366441 REVERSE LENGTH=278
LOC103444037	XR_530580.3	#N/A	#N/A
LOC103415251	XM_008353603.3	AT3G15770.2	| unknown protein; BEST Arabidopsis thaliana protein match is: unknown protein (TAIR:AT1G15350.1); Has 35333 Blast hits to 34131 proteins in 2444 species: Archae - 798; Bacteria - 22429; Metazoa - 974; Fungi - 991; Plants - 531; Viruses - 0; Other Eukaryotes - 9610 (source: NCBI BLink). | chr3:5340243-5341216 FORWARD LENGTH=161
LOC114827037	XR_003776281.1	#N/A	#N/A
LOC103424970	XM_029108535.1	#N/A	#N/A
LOC103444963	XM_029109494.1	AT2G36690.1	| 2-oxoglutarate (2OG) and Fe(II)-dependent oxygenase superfamily protein | chr2:15379930-15381987 FORWARD LENGTH=366
LOC103422547	XM_029109496.1	AT2G36690.1	| 2-oxoglutarate (2OG) and Fe(II)-dependent oxygenase superfamily protein | chr2:15379930-15381987 FORWARD LENGTH=366
LOC103432639	XM_029109566.1	AT3G11480.1	BSMT1, ATBSMT1 | S-adenosyl-L-methionine-dependent methyltransferases superfamily protein | chr3:3614544-3617137 FORWARD LENGTH=379
LOC103431766	XM_008369940.3	AT2G23460.1	XLG1, ATXLG1 | extra-large G-protein 1 | chr2:9995699-9998945 FORWARD LENGTH=888
LOC103439234	XM_029109159.1	AT4G15090.1	FAR1 | FRS (FAR1 Related Sequences) transcription factor family | chr4:8614806-8617870 FORWARD LENGTH=827
LOC114827579	XM_029109638.1	#N/A	#N/A
LOC114827384	XM_029109164.1	AT4G31550.1	WRKY11, ATWRKY11 | WRKY DNA-binding protein 11 | chr4:15290065-15291458 REVERSE LENGTH=325
LOC114819344	XR_003766400.1	#N/A	#N/A
LOC103401297	XM_008340007.3	AT1G49820.1	ATMTK, MTK | S-methyl-5-thioribose kinase | chr1:18443005-18444907 FORWARD LENGTH=420
LOC103448767	XM_008388034.3	AT1G49850.1	| RING/U-box superfamily protein | chr1:18455326-18456444 REVERSE LENGTH=250
LOC103432388	XM_029109679.1	AT1G49950.1	TRB1, ATTRB1 | telomere repeat binding factor 1 | chr1:18494439-18496713 REVERSE LENGTH=300
LOC114827594	XM_029109684.1	AT1G50000.1	| methyltransferases | chr1:18515183-18517244 REVERSE LENGTH=296
LOC103428112	XM_008366210.3	AT5G60440.1	AGL62 | AGAMOUS-like 62 | chr5:24306329-24307520 FORWARD LENGTH=299
LOC103411998	XM_029109762.1	AT4G12010.1	| Disease resistance protein (TIR-NBS-LRR class) family | chr4:7197325-7201393 REVERSE LENGTH=1219
LOC103445510	XM_008384532.2	AT4G27190.1	| NB-ARC domain-containing disease resistance protein | chr4:13620977-13623934 REVERSE LENGTH=985
LOC114827745	XR_003776980.1	#N/A	#N/A
LOC103429751	XM_029110455.1	AT4G05200.1	CRK25 | cysteine-rich RLK (RECEPTOR-like protein kinase) 25 | chr4:2679793-2682309 REVERSE LENGTH=675
LOC114819421	XR_003766484.1	#N/A	#N/A
LOC103447117	XM_008386293.3	AT1G72300.1	| Leucine-rich receptor-like protein kinase family protein | chr1:27217679-27220966 REVERSE LENGTH=1095
LOC103418872	XM_029088551.1	AT5G60700.1	| glycosyltransferase family protein 2 | chr5:24402329-24404729 REVERSE LENGTH=668
LOC103447981	XM_008387209.3	AT3G57300.1	INO80, ATINO80 | INO80 ortholog | chr3:21199612-21207635 FORWARD LENGTH=1507
LOC103453368	XM_008392912.3	AT4G39200.1	| Ribosomal protein S25 family protein | chr4:18257464-18258464 FORWARD LENGTH=108
LOC114819561	XM_029088678.1	AT2G16650.1	PRORP2 | proteinaceous RNase P 2 | chr2:7215937-7218061 REVERSE LENGTH=528
LOC103448126	XM_008387368.3	AT1G08480.1	| unknown protein; FUNCTIONS IN: molecular_function unknown; INVOLVED IN: biological_process unknown; LOCATED IN: mitochondrion, plasma membrane, plastid, vacuole; EXPRESSED IN: 27 plant structures; EXPRESSED DURING: 15 growth stages; Has 39 Blast hits to 39 proteins in 13 species: Archae - 0; Bacteria - 0; Metazoa - 0; Fungi - 0; Plants - 39; Viruses - 0; Other Eukaryotes - 0 (source: NCBI BLink…
LOC103448132	XM_017335922.2	AT5G20930.1	TSL | Protein kinase superfamily protein | chr5:7098213-7102970 FORWARD LENGTH=688
LOC103448133	XM_008387377.3	AT2G27170.2	TTN7, SMC3 | Structural maintenance of chromosomes (SMC) family protein | chr2:11609319-11617064 REVERSE LENGTH=1204
LOC103448164	XR_003766872.1	#N/A	#N/A
LOC103430036	XM_029088744.1	AT2G27100.1	SE | C2H2 zinc-finger protein SERRATE (SE) | chr2:11572587-11576357 FORWARD LENGTH=720
LOC114819758	XM_029089379.1	AT2G16365.3	| F-box family protein | chr2:7074940-7079181 FORWARD LENGTH=778
LOC114819849	XR_003767148.1	#N/A	#N/A
LOC103410568	XM_029088765.1	AT1G62350.1	| Pentatricopeptide repeat (PPR) superfamily protein | chr1:23056653-23057935 FORWARD LENGTH=196
LOC114819763	XM_029089382.1	AT5G27730.1	| Protein of unknown function (DUF1624) | chr5:9820311-9822868 FORWARD LENGTH=472
LOC103413146	XM_008351636.3	AT5G12470.1	| Protein of unknown function (DUF3411) | chr5:4044950-4047290 REVERSE LENGTH=386
LOC103407463	NM_001320013.1	#N/A	#N/A
LOC108174637	XM_029089505.1	AT3G20180.1	| Copper transport protein family | chr3:7043385-7043841 REVERSE LENGTH=118
LOC103448405	XM_008387664.3	AT3G20395.1	| RING/U-box superfamily protein | chr3:7112020-7113792 REVERSE LENGTH=223
LOC114819386	LOC114819386	#N/A	#N/A
LOC103448181	XM_008387438.3	AT4G27000.1	ATRBP45C | RNA-binding (RRM/RBD/RNP motifs) family protein | chr4:13554983-13557763 REVERSE LENGTH=415
LOC103448617	XM_029088995.1	AT5G54310.1	NEV, AGD5 | ARF-GAP domain 5 | chr5:22057262-22061066 REVERSE LENGTH=483
LOC114819656	XM_029089074.1	AT1G16670.1	| Protein kinase superfamily protein | chr1:5697846-5699492 FORWARD LENGTH=390
LOC103410411	XM_029090255.1	AT5G42320.1	| Zn-dependent exopeptidases superfamily protein | chr5:16918651-16920845 REVERSE LENGTH=379
LOC103423193	XM_008361265.3	AT4G18590.1	| Nucleic acid-binding, OB-fold-like protein | chr4:10236524-10236940 FORWARD LENGTH=106
LOC103438987	XM_029090744.1	AT2G22300.2	CAMTA3, SR1 | signal responsive 1 | chr2:9471599-9476472 FORWARD LENGTH=1032
LOC114820109	XR_003767480.1	#N/A	#N/A
LOC103449631	XM_008388963.2	AT3G18690.1	MKS1 | MAP kinase substrate 1 | chr3:6429755-6430423 REVERSE LENGTH=222
LOC103423244	XM_029090693.1	AT3G11910.1	UBP13 | ubiquitin-specific protease 13 | chr3:3761758-3770290 REVERSE LENGTH=1115
LOC103423287	XM_008361359.3	AT5G14800.1	P5CR, AT-P5R, AT-P5C1, EMB2772 | pyrroline-5- carboxylate (P5C) reductase | chr5:4786190-4787618 REVERSE LENGTH=276
LOC103423167	XM_008361240.3	AT3G56680.1	| Single-stranded nucleic acid binding R3H protein | chr3:20991537-20993446 FORWARD LENGTH=353
LOC103437726	XM_029090662.1	AT2G41350.1	| unknown protein; BEST Arabidopsis thaliana protein match is: unknown protein (TAIR:AT2G21980.1); Has 188 Blast hits to 188 proteins in 66 species: Archae - 0; Bacteria - 12; Metazoa - 90; Fungi - 15; Plants - 54; Viruses - 0; Other Eukaryotes - 17 (source: NCBI BLink). | chr2:17231565-17233458 FORWARD LENGTH=298
LOC103430291	XM_029090691.1	#N/A	#N/A
LOC103435582	XM_008373970.1	AT3G47570.1	| Leucine-rich repeat protein kinase family protein | chr3:17527611-17530748 FORWARD LENGTH=1010
LOC103450933	XM_008390340.3	AT3G53580.1	| diaminopimelate epimerase family protein | chr3:19864784-19866907 FORWARD LENGTH=362
LOC103443768	XM_008382660.1	AT5G57510.1	| unknown protein; Has 27 Blast hits to 27 proteins in 9 species: Archae - 0; Bacteria - 0; Metazoa - 0; Fungi - 0; Plants - 27; Viruses - 0; Other Eukaryotes - 0 (source: NCBI BLink). | chr5:23289164-23289556 REVERSE LENGTH=130
LOC103450600	XM_008389967.3	AT5G01210.1	| HXXXD-type acyl-transferase family protein | chr5:84554-85981 FORWARD LENGTH=475
LOC103450613	XM_008389979.3	AT2G38140.1	PSRP4 | plastid-specific ribosomal protein 4 | chr2:15980948-15981459 FORWARD LENGTH=118
LOC103450678	XR_003767285.1	#N/A	#N/A
LOC103423494	XM_029089882.1	AT1G45616.1	AtRLP6, RLP6 | receptor like protein 6 | chr1:17183550-17186534 REVERSE LENGTH=994
LOC103414090	XM_008352502.2	AT5G48550.1	| F-box associated ubiquitination effector family protein | chr5:19678917-19680560 FORWARD LENGTH=427
LOC114819969	XR_003767323.1	AT1G47350.1	| F-box associated ubiquitination effector family protein | chr1:17358447-17360722 REVERSE LENGTH=528
LOC103452428	XM_017336702.2	AT1G12060.1	ATBAG5, BAG5 | BCL-2-associated athanogene 5 | chr1:4076334-4076981 FORWARD LENGTH=215
LOC114820380	XM_029090989.1	AT4G15090.1	FAR1 | FRS (FAR1 Related Sequences) transcription factor family | chr4:8614806-8617870 FORWARD LENGTH=827
LOC103410570	XM_008349255.3	AT3G23230.1	| Integrase-type DNA-binding superfamily protein | chr3:8289647-8290066 REVERSE LENGTH=139
LOC103430870	XM_017331084.2	AT2G33450.1	| Ribosomal L28 family | chr2:14173620-14174380 FORWARD LENGTH=143
LOC108172865	XM_017331023.2	AT2G32410.1	AXL | AXR1-like | chr2:13757702-13760862 FORWARD LENGTH=523
LOC103426027	XM_008364116.3	AT2G05590.2	| TLD-domain containing nucleolar protein | chr2:2067196-2068951 FORWARD LENGTH=303
LOC103412347	XM_008350925.3	AT2G19270.1	| CONTAINS InterPro DOMAIN/s: Mitotic checkpoint protein PRCC, C-terminal (InterPro:IPR018800); Has 930 Blast hits to 533 proteins in 146 species: Archae - 0; Bacteria - 18; Metazoa - 327; Fungi - 143; Plants - 61; Viruses - 0; Other Eukaryotes - 381 (source: NCBI BLink). | chr2:8360349-8361907 REVERSE LENGTH=359
LOC103431583	XM_029091634.1	AT1G51590.1	MNS1, MANIB | alpha-mannosidase 1 | chr1:19128315-19132132 REVERSE LENGTH=560
LOC103405358	XM_008344342.3	AT5G57500.1	| Galactosyltransferase family protein | chr5:23286406-23287525 REVERSE LENGTH=318
LOC114820433	XM_029091055.1	AT5G24070.1	| Peroxidase superfamily protein | chr5:8134301-8135991 REVERSE LENGTH=340
LOC114820625	XR_003768051.1	#N/A	#N/A
LOC114820435	XM_029091059.1	AT3G20320.2	TGD2 | trigalactosyldiacylglycerol2 | chr3:7088589-7089640 REVERSE LENGTH=282
LOC114820537	XM_029091472.1	AT2G45010.1	| PLAC8 family protein | chr2:18568045-18569615 FORWARD LENGTH=244
LOC114820787	XR_003768265.1	#N/A	#N/A
LOC114820458	XM_029091098.1	AT5G57710.1	| Double Clp-N motif-containing P-loop nucleoside triphosphate hydrolases superfamily protein | chr5:23384794-23388052 FORWARD LENGTH=990
LOC114820676	XM_029091823.1	AT5G66730.1	| C2H2-like zinc finger protein | chr5:26641914-26643883 REVERSE LENGTH=500
LOC103431613	XR_528890.3	#N/A	#N/A
LOC114820737	XM_029091972.1	AT4G25830.1	| Uncharacterised protein family (UPF0497) | chr4:13133727-13134790 FORWARD LENGTH=175
LOC114820692	XR_003768142.1	#N/A	#N/A
LOC103447025	XR_003767995.1	#N/A	#N/A
LOC114820443	LOC114820443	#N/A	#N/A
LOC114820446	XM_029091070.1	AT4G19990.2	FRS1 | FAR1-related sequence 1 | chr4:10832848-10835559 FORWARD LENGTH=774
LOC108175049	XM_029091074.1	AT5G17690.1	TFL2, LHP1 | like heterochromatin protein (LHP1) | chr5:5827504-5829537 REVERSE LENGTH=445
LOC103453334	XM_008392874.3	AT5G36110.1	CYP716A1 | cytochrome P450, family 716, subfamily A, polypeptide 1 | chr5:14195377-14197613 FORWARD LENGTH=477
LOC103411608	LOC103411608	#N/A	#N/A
LOC103408322	XM_029091076.1	AT3G18670.1	| Ankyrin repeat family protein | chr3:6424135-6426471 REVERSE LENGTH=598
LOC103401652	XM_008340365.3	AT3G23805.1	RALFL24 | ralf-like 24 | chr3:8586467-8586823 FORWARD LENGTH=118
LOC114820452	LOC114820452	#N/A	#N/A
LOC103415051	XM_008353413.3	AT5G04040.1	SDP1 | Patatin-like phospholipase family protein | chr5:1090346-1093003 FORWARD LENGTH=825
LOC103424397	XM_029092803.1	AT5G03770.1	KDTA | KDO transferase A | chr5:995191-997622 FORWARD LENGTH=447
LOC103454735	XR_003768587.1	#N/A	#N/A
LOC103454736	XM_008394335.3	AT3G53130.1	LUT1, CYP97C1 | Cytochrome P450 superfamily protein | chr3:19692812-19695278 FORWARD LENGTH=539
LOC108169981	XR_003768299.1	#N/A	#N/A
LOC103415092	XM_008353448.3	AT5G12250.1	TUB6 | beta-6 tubulin | chr5:3961317-3962971 REVERSE LENGTH=449
LOC103415111	LOC103415111	#N/A	#N/A
LOC114820999	XM_029092541.1	AT1G63910.1	AtMYB103, MYB103 | myb domain protein 103 | chr1:23719968-23721625 REVERSE LENGTH=370
LOC114821192	XR_003768630.1	#N/A	#N/A
LOC103455357	XM_008394944.3	AT1G74460.1	| GDSL-like Lipase/Acylhydrolase superfamily protein | chr1:27988150-27989765 REVERSE LENGTH=366
LOC114821801	XM_029095187.1	AT4G18930.1	| RNA ligase/cyclic nucleotide phosphodiesterase family protein | chr4:10370797-10371885 FORWARD LENGTH=181
LOC103400792	XM_008339460.3	AT2G19590.1	ACO1, ATACO1 | ACC oxidase 1 | chr2:8476239-8477354 REVERSE LENGTH=310
LOC103401076	XM_008339784.2	AT4G35750.1	| SEC14 cytosolic factor family protein / phosphoglyceride transfer family protein | chr4:16940865-16941674 REVERSE LENGTH=202
LOC103401093	XM_008339799.3	AT5G66350.1	SHI | Lateral root primordium (LRP) protein-related | chr5:26504714-26506143 REVERSE LENGTH=331
LOC103415946	XM_008354226.3	AT3G51000.1	| alpha/beta-Hydrolases superfamily protein | chr3:18945258-18946499 REVERSE LENGTH=323
LOC114821338	LOC114821338	#N/A	#N/A
LOC108171180	XR_001787621.2	#N/A	#N/A
LOC103401658	XM_017323346.2	AT4G39840.1	| unknown protein; FUNCTIONS IN: molecular_function unknown; INVOLVED IN: biological_process unknown; LOCATED IN: endomembrane system; EXPRESSED IN: 23 plant structures; EXPRESSED DURING: 13 growth stages; Has 20719 Blast hits to 6096 proteins in 607 species: Archae - 22; Bacteria - 3243; Metazoa - 4364; Fungi - 2270; Plants - 237; Viruses - 128; Other Eukaryotes - 10455 (source: NCBI BLink). | c…
LOC103454238	LOC103454238	#N/A	#N/A
LOC114821641	XR_003769320.1	#N/A	#N/A
LOC103401730	XM_008340451.3	AT1G77380.1	AAP3, ATAAP3 | amino acid permease 3 | chr1:29075201-29077252 REVERSE LENGTH=476
LOC103425218	XM_029093652.1	AT1G77470.1	RFC3, RFC5 | replication factor C subunit 3 | chr1:29112194-29114323 REVERSE LENGTH=369
LOC103445228	XM_017334823.2	AT3G57040.1	ARR9, ATRR4 | response regulator 9 | chr3:21110059-21111228 FORWARD LENGTH=234
LOC114821851	LOC114821851	#N/A	#N/A
LOC114821637	XR_003769314.1	#N/A	#N/A
LOC114821644	XM_029094614.1	AT1G78020.1	| Protein of unknown function (DUF581) | chr1:29338787-29339491 FORWARD LENGTH=162
LOC103414771	XM_008353142.3	AT4G08980.5	FBW2 | F-BOX WITH WD-40 2 | chr4:5758993-5760108 FORWARD LENGTH=317
LOC114821771	XM_029095097.1	AT5G17680.1	| disease resistance protein (TIR-NBS-LRR class), putative | chr5:5822999-5827153 FORWARD LENGTH=1294
LOC114821436	XM_029093538.1	AT3G21000.1	| Gag-Pol-related retrotransposon family protein | chr3:7363921-7365138 FORWARD LENGTH=405
LOC114821672	XR_003769397.1	#N/A	#N/A
LOC103416736	LOC103416736	#N/A	#N/A
LOC103425374	XR_003769402.1	#N/A	#N/A
LOC103402495	XM_029093284.1	AT3G15850.1	FAD5, FADB, JB67, ADS3 | fatty acid desaturase 5 | chr3:5359087-5360998 FORWARD LENGTH=371
LOC103442038	XM_008380777.2	AT1G80930.1	| MIF4G domain-containing protein / MA3 domain-containing protein | chr1:30405774-30409499 REVERSE LENGTH=900
LOC103400872	XM_008339555.2	AT1G19260.1	| TTF-type zinc finger protein with HAT dimerisation domain | chr1:6657260-6659569 REVERSE LENGTH=769
LOC103402784	XM_008341543.3	AT2G26710.1	BAS1, CYP734A1, CYP72B1 | Cytochrome P450 superfamily protein | chr2:11380700-11383413 FORWARD LENGTH=520
LOC103403308	XM_029096377.1	AT5G40240.1	| nodulin MtN21 /EamA-like transporter family protein | chr5:16082325-16084466 REVERSE LENGTH=368
LOC103403319	LOC103403319	#N/A	#N/A
LOC103403507	XM_008342349.3	AT3G06510.1	SFR2, ATSFR2 | Glycosyl hydrolase superfamily protein | chr3:2016450-2019533 FORWARD LENGTH=622
LOC103403963	XM_008342810.2	AT3G22970.1	| Protein of unknown function (DUF506) | chr3:8152592-8153881 FORWARD LENGTH=370
TRNAN-AUU	rna-TRNAN-AUU	#N/A	#N/A
LOC114822213	XM_029096505.1	AT2G38870.1	| Serine protease inhibitor, potato inhibitor I-type family protein | chr2:16236546-16237050 REVERSE LENGTH=70
LOC114819258	LOC114819258	#N/A	#N/A
LOC114822273	XM_029096599.1	ATMG00810.1	ORF240B | DNA/RNA polymerases superfamily protein | chrM:227709-228431 REVERSE LENGTH=240
MIR169A	NR_120903.1	#N/A	#N/A
LOC103419872	XM_029095796.1	AT5G57330.1	| Galactose mutarotase-like superfamily protein | chr5:23218392-23220664 FORWARD LENGTH=312
LOC103435662	XM_008374060.3	AT4G30190.1	AHA2, PMA2, HA2 | H(+)-ATPase 2 | chr4:14770820-14775920 REVERSE LENGTH=948
LOC114822297	LOC114822297	#N/A	#N/A
LOC114822299	XM_029096634.1	AT1G23400.1	CAF2, ATCAF2 | RNA-binding CRS1 / YhbY (CRM) domain-containing protein | chr1:8312199-8314740 REVERSE LENGTH=564
LOC103424102	XM_029096188.1	AT1G16060.1	ADAP | ARIA-interacting double AP2 domain protein | chr1:5508563-5511609 FORWARD LENGTH=345
LOC114822300	LOC114822300	#N/A	#N/A
LOC103405291	XM_029096638.1	#N/A	#N/A
LOC103417016	XM_008355516.3	AT4G30410.1	| sequence-specific DNA binding transcription factors | chr4:14871309-14871851 REVERSE LENGTH=180
LOC108171277	XR_001787731.2	#N/A	#N/A
LOC103403751	XM_008342585.3	AT4G30340.1	ATDGK7, DGK7 | diacylglycerol kinase 7 | chr4:14838465-14840941 REVERSE LENGTH=492
LOC103416803	XM_029096198.1	AT5G57610.1	| Protein kinase superfamily protein with octicosapeptide/Phox/Bem1p domain | chr5:23325307-23329099 FORWARD LENGTH=1054
LOC103426669	XM_029095645.1	AT4G18030.1	| S-adenosyl-L-methionine-dependent methyltransferases superfamily protein | chr4:10012850-10015267 REVERSE LENGTH=621
LOC114822316	XM_029096651.1	#N/A	#N/A
LOC103404036	LOC103404036	#N/A	#N/A
LOC114822401	LOC114822401	#N/A	#N/A
LOC103406348	XR_524575.3	#N/A	#N/A
LOC103444303	XM_008383244.3	#N/A	#N/A
LOC103425974	XM_029096744.1	#N/A	#N/A
LOC103441375	XR_003770605.1	AT3G17660.1	AGD15 | ARF-GAP domain 15 | chr3:6037717-6039092 FORWARD LENGTH=232
LOC103405154	XM_008344118.3	AT2G30880.1	| Pleckstrin homology (PH) domain-containing protein | chr2:13142926-13145718 REVERSE LENGTH=504
LOC114822557	LOC114822557	#N/A	#N/A
LOC103405689	LOC103405689	#N/A	#N/A
LOC103453662	XM_008393224.1	AT1G42190.1	| GAG/POL/ENV polyprotein | chr1:15761082-15761276 FORWARD LENGTH=64
LOC103439066	XM_029097085.1	AT4G26270.1	PFK3 | phosphofructokinase 3 | chr4:13301094-13304030 REVERSE LENGTH=489
LOC103401783	XM_008340499.3	AT1G55110.1	AtIDD7, IDD7 | indeterminate(ID)-domain 7 | chr1:20560406-20562625 REVERSE LENGTH=455
LOC103440836	LOC103440836	#N/A	#N/A
LOC114822720	XR_003770901.1	#N/A	#N/A
LOC114822493	LOC114822493	#N/A	#N/A
LOC114822494	XM_029096873.1	AT3G42170.1	| BED zinc finger ;hAT family dimerisation domain | chr3:14321838-14323928 FORWARD LENGTH=696
LOC103404105	XM_029097347.1	AT3G06240.1	| F-box family protein | chr3:1887336-1888619 FORWARD LENGTH=427
LOC103445909	LOC103445909	#N/A	#N/A
LOC103426405	XM_008364498.3	AT1G80750.1	| Ribosomal protein L30/L7 family protein | chr1:30349052-30350434 FORWARD LENGTH=247
LOC103430041	XM_017330855.2	AT4G34050.1	CCoAOMT1 | S-adenosyl-L-methionine-dependent methyltransferases superfamily protein | chr4:16310844-16311973 FORWARD LENGTH=259
LOC103424038	XM_008362105.3	AT3G15730.1	PLDALPHA1, PLD | phospholipase D alpha 1 | chr3:5330835-5333474 FORWARD LENGTH=810
LOC114822952	XR_003771100.1	#N/A	#N/A
LOC114822964	XM_029098207.1	AT3G09510.1	| Ribonuclease H-like superfamily protein | chr3:2921804-2923258 FORWARD LENGTH=484
LOC103430819	XR_528796.3	#N/A	#N/A
LOC114822990	XM_029098246.1	AT2G40840.1	DPE2 | disproportionating enzyme 2 | chr2:17045368-17050779 FORWARD LENGTH=955
LOC103449070	XM_008388343.3	AT5G03800.1	EMB175, emb1899, EMB166 | Pentatricopeptide repeat (PPR) superfamily protein | chr5:1010894-1013584 REVERSE LENGTH=896
LOC114822994	XM_029098251.1	AT3G56940.1	CRD1, CHL27, ACSF | dicarboxylate diiron protein, putative (Crd1) | chr3:21076594-21078269 FORWARD LENGTH=409
LOC103422903	XM_029098253.1	AT2G26990.1	FUS12, ATCSN2, COP12, CSN2 | proteasome family protein | chr2:11519684-11522412 REVERSE LENGTH=439
LOC103409387	LOC103409387	#N/A	#N/A
LOC114823011	XM_029098278.1	AT4G19830.1	| FKBP-like peptidyl-prolyl cis-trans isomerase family protein | chr4:10772579-10773933 REVERSE LENGTH=229
LOC114823012	XM_029098283.1	AT5G57520.1	ZFP2, ATZFP2 | zinc finger protein 2 | chr5:23296019-23296471 FORWARD LENGTH=150
LOC114823012	XM_029098284.1	AT5G57520.1	ZFP2, ATZFP2 | zinc finger protein 2 | chr5:23296019-23296471 FORWARD LENGTH=150
LOC103410873	XM_008349522.3	AT1G21720.1	PBC1 | proteasome beta subunit C1 | chr1:7626394-7628070 FORWARD LENGTH=204
LOC114823021	LOC114823021	#N/A	#N/A
LOC108170821	XM_029098356.1	ATMG00750.1	ORF119 | GAG/POL/ENV polyprotein | chrM:220830-221189 FORWARD LENGTH=119
LOC103419115	XM_029098359.1	AT4G22900.1	| Protein of unknown function (DUF1191) | chr4:12010221-12011252 FORWARD LENGTH=343
LOC114823088	XM_029098405.1	AT2G06541.2	| TTF-type zinc finger protein with HAT dimerisation domain | chr2:2598222-2600326 REVERSE LENGTH=564
LOC103407341	XR_003771227.1	AT5G21040.2	FBX2 | F-box protein 2 | chr5:7145058-7146677 REVERSE LENGTH=539
LOC114823103	XM_029098455.1	AT4G08350.1	GTA02, GTA2 | global transcription factor group A2 | chr4:5286351-5292072 FORWARD LENGTH=1041
LOC114823136	XM_029098489.1	AT5G09220.1	AAP2 | amino acid permease 2 | chr5:2866867-2868863 FORWARD LENGTH=493
LOC114823140	XM_029098503.1	AT3G19260.1	LAG1 HOMOLOG 2, LOH2 | LAG1 homologue 2 | chr3:6669448-6671257 REVERSE LENGTH=296
LOC114823175	XM_029098584.1	AT1G67310.1	| Calmodulin-binding transcription activator protein with CG-1 and Ankyrin domains | chr1:25198182-25203126 REVERSE LENGTH=1016
LOC108169493	XM_017322936.1	AT4G23940.1	| FtsH extracellular protease family | chr4:12437108-12441841 FORWARD LENGTH=946
LOC103406360	XM_008345356.2	AT2G28580.1	| Plant protein of unknown function (DUF247) | chr2:12244885-12248270 FORWARD LENGTH=536
LOC103426877	LOC103426877	#N/A	#N/A
LOC103402406	XM_008341151.3	AT4G31680.1	| Transcriptional factor B3 family protein | chr4:15340289-15342080 REVERSE LENGTH=462
LOC114823215	XR_003771316.1	#N/A	#N/A
LOC103430052	LOC103430052	#N/A	#N/A
LOC114823217	XM_029098668.1	AT1G06660.1	| unknown protein; BEST Arabidopsis thaliana protein match is: unknown protein (TAIR:AT2G30820.2); Has 166 Blast hits to 144 proteins in 35 species: Archae - 0; Bacteria - 17; Metazoa - 13; Fungi - 20; Plants - 104; Viruses - 0; Other Eukaryotes - 12 (source: NCBI BLink). | chr1:2037461-2040148 REVERSE LENGTH=481
LOC103424685	XM_008362780.3	AT1G21700.1	ATSWI3C, CHB4, SWI3C | SWITCH/sucrose nonfermenting 3C | chr1:7620156-7623978 REVERSE LENGTH=807
LOC103424684	XM_008362779.3	AT1G15960.1	NRAMP6, ATNRAMP6 | NRAMP metal ion transporter 6 | chr1:5482202-5485066 REVERSE LENGTH=527
LOC103440514	XM_008379211.2	AT1G51260.1	LPAT3 | lysophosphatidyl acyltransferase 3 | chr1:19003460-19005512 REVERSE LENGTH=376
LOC108175276	XM_029098684.1	AT3G01410.2	| Polynucleotidyl transferase, ribonuclease H-like superfamily protein | chr3:153650-155439 REVERSE LENGTH=294
LOC108169494	LOC108169494	#N/A	#N/A
LOC114823256	XM_029098736.1	AT1G01720.1	ATAF1, ANAC002 | NAC (No Apical Meristem) domain transcriptional regulator superfamily protein | chr1:268471-269514 FORWARD LENGTH=289
LOC114823280	XM_029098764.1	AT5G60440.1	AGL62 | AGAMOUS-like 62 | chr5:24306329-24307520 FORWARD LENGTH=299
LOC103425620	XM_008363711.3	AT4G34040.1	| RING/U-box superfamily protein | chr4:16304638-16307503 REVERSE LENGTH=666
LOC114823354	XM_029098856.1	AT3G12900.1	| 2-oxoglutarate (2OG) and Fe(II)-dependent oxygenase superfamily protein | chr3:4104576-4106112 FORWARD LENGTH=357
LOC114823464	XR_003771533.1	#N/A	#N/A
LOC103420265	XM_008358325.3	AT3G60450.1	| Phosphoglycerate mutase family protein | chr3:22340982-22342187 FORWARD LENGTH=274
LOC114823481	XM_029098955.1	AT3G15580.1	ATG8I, APG8H | Ubiquitin-like superfamily protein | chr3:5274075-5275000 REVERSE LENGTH=115
LOC103425134	XM_008363203.3	AT2G45040.1	| Matrixin family protein | chr2:18577693-18578721 FORWARD LENGTH=342
LOC103443909	XM_008382812.3	AT5G09360.1	LAC14 | laccase 14 | chr5:2906426-2908658 REVERSE LENGTH=569
LOC103443123	XR_001790973.2	AT3G12340.1	| FKBP-like peptidyl-prolyl cis-trans isomerase family protein | chr3:3925720-3929346 REVERSE LENGTH=499
LOC103418116	XM_029099034.1	AT5G49960.1	| unknown protein; CONTAINS InterPro DOMAIN/s: Protein of unknown function DUF1012 (InterPro:IPR010420); BEST Arabidopsis thaliana protein match is: Protein of unknown function (DUF1012) (TAIR:AT5G02940.1); Has 1807 Blast hits to 1807 proteins in 277 species: Archae - 0; Bacteria - 0; Metazoa - 736; Fungi - 347; Plants - 385; Viruses - 0; Other Eukaryotes - 339 (source: NCBI BLink). | chr5:203241…
LOC103423476	XM_029099044.1	AT4G33480.1	| unknown protein; FUNCTIONS IN: molecular_function unknown; INVOLVED IN: biological_process unknown; LOCATED IN: chloroplast; EXPRESSED IN: 22 plant structures; EXPRESSED DURING: 13 growth stages; CONTAINS InterPro DOMAIN/s: Protein of unknown function DUF3727 (InterPro:IPR022203); Has 348 Blast hits to 348 proteins in 78 species: Archae - 0; Bacteria - 101; Metazoa - 0; Fungi - 0; Plants - 183;…
LOC103404910	XM_029099056.1	AT5G10160.1	| Thioesterase superfamily protein | chr5:3185819-3187159 FORWARD LENGTH=219
LOC103447022	XM_008386199.3	#N/A	#N/A
LOC103454248	XM_008393840.3	AT1G49310.1	| unknown protein; FUNCTIONS IN: molecular_function unknown; INVOLVED IN: biological_process unknown; LOCATED IN: endomembrane system; EXPRESSED IN: 9 plant structures; EXPRESSED DURING: LP.04 four leaves visible, petal differentiation and expansion stage; Has 11 Blast hits to 11 proteins in 6 species: Archae - 0; Bacteria - 0; Metazoa - 0; Fungi - 0; Plants - 11; Viruses - 0; Other Eukaryotes - …
LOC103439241	LOC103439241	#N/A	#N/A
LOC103420662	LOC103420662	#N/A	#N/A
LOC103422597	XM_008360658.2	AT1G72300.1	| Leucine-rich receptor-like protein kinase family protein | chr1:27217679-27220966 REVERSE LENGTH=1095
LOC114823693	XM_029099113.1	#N/A	#N/A
LOC103430841	XM_029099118.1	AT5G35917.1	CYP79A3P | cytochrome P450, family 79, subfamily A, polypeptide 3 pseudogene | chr5:14049123-14051128 FORWARD LENGTH=490
LOC114823700	LOC114823700	#N/A	#N/A
